# Supplementary material for: Natural emotion vocabularies as windows on distress and well-being
Source: Nat Commun. 2020 Sep 10;11:4525. doi: 10.1038/s41467-020-18349-0 (PMC7483527; doi:10.1038/s41467-020-18349-0)
Supplement: Supplementary file 4 — Source Data [file 41467_2020_18349_MOESM4_ESM.xlsx]

## Sheet: Study 1 - Essays
ncommsID	pre_sad	pre_enthusiastic	pre_angry	pre_happy	pre_worried	pre_calm	pre_stressed	pre_optimistic	post_sad	post_enthusiastic	post_angry	post_happy	post_worried	post_calm	post_stressed	post_optimistic	gender	age	ohealth	bfi_e	bfi_a	bfi_c	bfi_n	bfi_o	CESD	WC	dic	i	we	posemo	negemo	cogproc	health	affiliation	achieve	leisure	TTR_Clean (general vocab)	Neg_CWR (Neg EV)	Pos_CWR (Pos EV)	AnxFear_CWR (Anx EV)	Anger_CWR (Anger EV)	Sadness_CWR (Sad EV)	NegUndiff_CWR (Negundiff EV)
1001	2	1	1	2	2	2	3	2	2	2	1	2	2	3	2	2	2	19	4	2.375	3.66667	2.66667	3.625	4.4	18	677	97.64	9.16	0	1.77	1.48	25.26	1.03	0.3	0.74	0	60.2941	0.737463	0.589971	0.147493	0	0.442478	0
1002	1	4	1	4	2	4	2	5	2	5	1	4	3	2	4	4	1	18	5						16	306	90.85	10.46	0	5.56	0.65	15.03	0.33	0	2.94	2.61	80.1653	0	1.30719	0	0	0	0.326797
1003	2	3	2	3	4	2	4	2	3	1	2	2	4	1	4	1	1	18	3	4.25	3.55556	3.11111	3.875	3.8	17	622	94.05	12.86	0.32	2.41	3.38	14.15	0.64	1.45	1.61	0.48	74.4589	0.638978	0	0.159744	0	0.479233	0.159744
1004	1	3	1	4	3	4	3	2	1	3	1	3	4	3	4	3	2	18	4	3	4.66667	4	2.125	3.4	9	465	97.42	12.47	0	3.23	3.44	15.05	0.86	2.37	1.94	0.86	69.0476	0.860215	0.215054	0.215054	0	0.430108	0.430108
1005	1	2	1	3	2	2	2	2	1	4	1	4	1	4	2	4	2	19	2	3.125	4.11111	3.66667	3.125	4.4	7	460	96.52	11.74	1.74	3.26	1.96	16.74	0.22	2.39	1.3	1.52	73.6842	0.649351	0.865801	0.4329	0	0.21645	0.4329
1006	2	3	2	3	4	2	4	3	2	3	1	3	3	2	4	3	2	18	3	4.25	4.11111	3.44444	4.375	4.2	24	449	95.1	9.8	0.67	5.57	2.9	18.04	1.34	1.56	1.78	0.89	79.878	0.447427	1.11857	0.223714	0	0.223714	0
1007	2	3	1	3	2	4	3	4	2	4	1	4	2	5	2	5	1	18	5	3.375	4.44444	4	2.125	4	0	628	95.22	12.9	0	5.1	2.55	15.29	1.59	0.96	1.11	1.11	67.7824	0.637959	0.318979	0.15949	0.318979	0.15949	0.15949
1008	1	3	1	3	2	2	2	3	1	4	1	3	2	1	2	3	2	18	4	4.125	3.77778	3.44444	2.625	2.8	5	1098	91.26	8.01	0.27	2.91	1.55	17.76	0.46	0.64	1.73	0.55	65.641	0.454545	0.363636	0.272727	0	0.181818	0.181818
1009	2	3	3	3	5	2	5	4	2	3	2	3	5	2	5	3	1	18	4	3.875	4	4.77778	3.375	3.5	17	422	92.89	14.22	0	4.5	2.61	13.51	1.18	3.08	3.32	1.42	80.2817	0.477327	0.477327	0	0.477327	0	0.238663
1010	2	3	1	3	4	2	5	4	1	4	2	4	2	3	3	4	2	26	4	2.375	4.11111	3.77778	1.75	4.5	10	1113	90.57	6.02	0.99	4.58	3.32	15.45	0.72	2.07	1.44	1.08	66.5914	0.183318	0.549954	0.091659	0.091659	0	0.366636
1011	4	1	3	2	5	1	5	2	2	2	1	2	4	2	4	3	2	19	3	3.125	3.44444	3.33333	4.5	1.9	18	662	97.13	12.99	0.15	2.27	1.96	19.49	0.3	1.51	1.51	0.45	61.5385	0.60423	0.302115	0.302115	0.151057	0.151057	0.302115
1012	5	1	1	1	2	2	2	2	5	1	1	1	1	1	1	1	2	18	4	2.5	4.33333	3.55556	3.25	3.3		389	98.2	13.62	0.51	2.57	3.08	17.22	0	2.06	0.26	0.51	72	0.514139	1.02828	0	0	0.257069	0
1013	4	3	2	3	4	2	3	2	4	3	1	3	4	2	4	3	2	21	2	2.25	2.44444	2.55556	4.25	2.7	27	463	93.52	14.9	0	2.38	4.32	16.2	0.86	1.08	0	0.22	77.1277	1.07991	0.215983	0	0.431965	0.647948	0.431965
1014	1	3	1	4	1	5	3	4	1	4	1	5	1	5	2	5	2	19	3	3.625	4.55556	3.33333	2.75	3.6	7	698	95.27	7.16	1	4.15	0.43	14.18	0.14	2.29	1.43	2.15	60.9244	0.286944	0.71736	0.143472	0	0.143472	0
1015	2	3	1	3	4	2	3	3	2	3	1	3	4	2	3	3	2	19	3	1.875	5	3.66667	3.75	4.1	6	492	98.17	14.02	0	4.67	2.64	18.7	0.41	1.63	3.66	0.41	65.7459	1.01626	0.406504	0.406504	0.203252	0.406504	0
1016	1	3	1	4	3	3	3	4	1	2	1	3	4	3	4	3	2	19	4	2.5	3.88889	4.22222	3.25	2.6	3	650	94.46	10.46	0.77	3.08	2.31	16.46	0.31	2.15	0.46	1.08	65.587	0.306748	0.306748	0.153374	0	0	0.460123
1017	1	2	1	4	2	4	2	4	1	5	1	4	1	4	1	5	2	18	4	4	2	2.77778	1.5	4.1	3	780	95.51	10.77	0.13	3.21	2.31	11.28	2.18	2.05	1.28	0.38	69.962	0.514801	0.2574	0.1287	0	0.2574	0.1287
1018	1	4	1	5	2	4	2	4	1	4	1	4	1	4	2	4	2	18	4	4.125	3.88889	4	2.25	3.5	4	920	92.72	9.57	0.43	3.8	2.39	12.61	0.76	2.17	0.65	2.28	71.0983	0.652174	0.217391	0.326087	0.217391	0.108696	0.326087
1019	1	4	1	3	2	3	1	4	1	4	1	4	2	3	1	5	1	18	4	3.625	3.66667	2.77778	3.125	3.7		760	95.13	14.87	0.39	3.29	1.05	16.84	0.26	1.97	2.76	1.84	68.2836	0.131062	0.524246	0	0	0.131062	0.131062
1020	1	3	1	4	2	3	2	2	3	2	1	3	3	3	3	2	2	18	3	3.25	4.22222	3.22222	3.625	3.1	14	232	97.41	10.34	0	1.72	3.88	13.36	0.43	0.86	1.29	0	83.1325	1.7316	0.4329	0.4329	0	1.2987	0.865801
1021	1	2	1	3	1	4	2	4	1	2	1	3	1	4	2	3	1	20	4	1.5	3.88889	3.33333	2.125	2.6	6	642	85.51	6.07	0.78	4.67	1.56	17.45	0.16	1.09	0.93	2.49	62.3932	0	0.156495	0	0	0	0.156495
1022	1	3	1	3	2	3	3	4	2	3	4	3	2	2	2	3	1	18	3	4.25	4	3.66667	2.5	3.8	6	835	96.05	12.46	0.36	3.71	1.44	20.96	0.6	1.32	2.16	0.36	65.283	0.238095	0.357143	0.119048	0	0.119048	0.119048
1023	2	3	1	4	4	3	4	4	2	2	1	2	2	2	5	4	2	18	3	3.875	3.55556	2.66667	2.375	4.8	4	919	93.04	11.97	0.33	2.72	2.94	18.61	0.44	1.2	1.63	0.22	63.4831	0.656455	0.218818	0.328228	0.109409	0.109409	0.218818
1024	1	1	1	1	4	1	4	1	1	1	1	2	2	3	2	3	2	20	3	1.75	3.22222	3.11111	4.875	3.4	11	439	95.9	15.03	0.23	3.19	4.33	18.91	1.14	1.14	2.28	0	70.0637	0.928074	0	0.696056	0.232019	0	0.232019
1025	1	1	1	1	1	5	1	1	1	1	1	5	1	5	3	2	1	19	5	4.625	4.11111	3.33333	1	5	15	548	82.85	11.5	0.55	2.55	2.92	15.69	0.91	2.19	2.55	0	81.7797	0.733945	0.183486	0	0	0.366972	0.366972
1026	1	1	1	3	2	4	2	4	1	2	1	3	1	4	2	4	2	19	4	3	3.77778	3.22222	3	4.2	3	503	89.46	10.74	0	1.39	0.8	14.31	0.6	0.6	0.99	2.78	75.463	0.199203	0.398406	0	0.199203	0	0
1027	4	1	1	2	4	1	5	3	2	2	1	2	4	1	4	3	2	18	4	3.625	3.88889	3.44444	3.625	4.5	13	352	96.31	11.65	0	3.41	8.81	13.07	1.7	0.28	3.98	0.85	73.1544	0.284091	0.852273	0	0.284091	0	0.284091
1028	2	4	3	3	3	5	3	3	2	4	3	3	2	4	3	4	1	20	4	3.125	3.77778	3.66667	3.375	3.4	8	1040	94.81	5.96	0.96	5.1	2.98	15	0.38	3.65	2.12	2.02	72.0513	0.288462	0.288462	0.0961538	0.0961538	0	0.192308
1029	2	1	1	1	3	2	3	1									2	19	3	2.25	3	2.22222	4	3.4	17	679	91.61	10.9	0.74	2.36	3.53	17.53	0.29	2.36	0.74	0.15	72.0472	0.597015	0.149254	0	0.447761	0.149254	0.298507
1030	3	3	1	4	3	3	4	4	2	4	1	4	2	4	2	5	2	18	4	3.25	3.88889	2.33333	3.375	3.6	8	521	94.43	10.56	0.19	2.5	3.26	17.27	0.19	3.45	0.77	0.58	67.8571	0.952381	0.190476	0.190476	0	0.571429	0.380952
1031	3	3	2	3	4	2	4	4	2	2	2	3	4	4	3	4	2	18	5	3	4.22222	3.88889	4.125	3.3	6	786	98.35	11.96	0.51	4.58	2.04	21.25	0.13	4.71	1.53	1.02	56.8627	0.508259	0.25413	0.127065	0	0.25413	0.25413
1032	3	1	1	2	2	2	4	2									2	17	4	3	4.11111	3.88889	3.25	4		832	93.03	11.06	0.12	4.93	2.16	13.22	0.48	2.52	3.25	1.08	68.7316	0.842359	0.481348	0	0.120337	0.481348	0.240674
1033	1	2	2	5	3	4	4	3	3	2	2	3	3	3	4	3	1	18	5	2.25	3.66667	4	2.625	4.6	6	827	94.32	10.16	0.73	3.26	2.3	20.19	0.12	2.42	0.97	0.36	65.8784	0.2442	0.2442	0.1221	0.1221	0	0.2442
1034	2	3	1	3	4	2	4	3	1	3	2	3	2	4	2	3	1	19	4	3	2.33333	4.55556	3.25	4.2	15	857	90.78	2.57	1.05	3.62	2.1	13.42	1.17	2.22	2.22	0.47	83.4337	0.467836	0.233918	0.116959	0.116959	0.233918	0
1035	1	3	1	3	1	4	1	4	1	4	1	4	1	3	2	4	1	18	3	3.125	3.44444	3.11111	2.25	3.4	3	814	87.84	9.71	0.37	2.58	1.11	12.16	0.49	1.84	1.23	1.6	74.5223	0.124069	0.372208	0	0	0.124069	0.124069
1036	2	1	1	3	4	2	4	3	1	1	1	3	4	3	3	3	2	18	4	4.25	4.77778	4.55556	2.625	4.7	15	286	94.41	16.08	0	4.55	2.45	14.69	2.8	0.35	5.59	1.4	78.4483	0.350877	0.701754	0.350877	0	0	0.701754
1037	3	3	2	3	3	3	4	3	1	4	3	3	2	2	3	5	1	18	3	4.125	2.77778	2.33333	3.125	3	12	676	96.15	11.09	0	5.18	1.48	14.05	2.37	2.96	4.14	0.3	69.0265	0.295858	0.591716	0	0	0.295858	0.147929
1038	3	2	2	3	4	1	4	3	3	3	3	2	4	3	3	3	1	19	3	1.125	3.11111	2.77778	4.375	3.6	23	388	86.6	11.34	0.26	2.32	1.29	21.65	0	1.55	0.77	0.77	87.5969	0.518135	0.777202	0	0.518135	0	0
1039	1	3	1	3	3	2	2	3	1	4	1	4	2	3	2	2	2	18	4	3.5	2.77778	2.77778	2.875	3.1		373	97.05	16.09	0	2.68	2.95	20.11	0.27	0.8	2.41	1.07	65.0407	0.806452	0.268817	0.537634	0	0	0.537634
1040	1	5	1	5	3	3	3	5	1	5	1	5	2	5	1	5	2	18	4	3.5	3.66667	3.66667	3.875	3.8	5	808	96.16	11.63	0.87	3.96	0.87	10.77	0.12	3.22	1.61	2.35	62.4161	0.248447	0.621118	0.248447	0	0	0.248447
1041	1	3	1	5	2	4	2	4	2	4	2	5	2	4	2	4	1	18	4	2.375	3.66667	3.55556	3.75	3.9	3	950	95.47	9.79	0.11	3.68	2.95	18.95	0.21	1.05	1.16	2.32	65.9942	0.736067	0.525762	0.525762	0	0.210305	0.315457
1042	3	2	1	3	4	2	4	3	4	2	2	2	4	2	4	2	1	19	5	3.5	2.77778	4	3.375	3.7	6	940	91.28	7.87	0.85	2.66	1.7	19.26	0.32	1.17	1.06	0.21	70.6215	0.7431	0.424628	0.106157	0.318471	0	0.212314
1043	1	2	2	3	5	1	5	3	2	3	1	3	4	2	5	2	2	19	5	4.375	3.66667	3.33333	3.875	4.4	19	636	94.65	8.49	0.31	4.56	3.62	14.31	1.26	1.73	1.42	1.73	72.1973	0.472441	0.314961	0	0.15748	0.314961	0.629921
1044	2	2	1	3	1	3	1	3	2	3	1	3	1	3	1	3	2	20	4						2	744	90.19	9.95	0.27	4.17	1.61	13.44	0.81	1.34	0.94	2.69	66.7808	0.396301	0.792602	0.1321	0	0.1321	0.264201
1045	1	4	2	5	3	4	4	5	1	4	1	5	2	4	2	5	2	18	4	3.375	4.11111	3.33333	2.625	4.3	4	561	98.22	8.73	3.03	3.92	1.78	15.15	0.71	5.35	1.43	0.53	71.6981	0.891266	0.534759	0.356506	0.178253	0.356506	0.356506
1046	1	5	1	5	1	5	1	5	2	5	2	5	1	5	1	5	2	18	4	2.75	4.11111	3.33333	1.375	3.6		522	90.04	9.58	0.96	1.53	1.92	15.9	0.38	2.49	0.57	1.15	73.4694	0.595238	0.198413	0.396825	0	0	0
1047	3	1	1	2	3	2	2	4	2	3	1	3	1	4	1	5	1	20	3							858	92.54	14.34	0	2.68	1.63	15.62	1.17	0.47	0.93	1.05	66.4516	0.34965	0.34965	0.2331	0	0.11655	0.11655
1048	1	3	1	4	2	4	2	4	1	3	1	4	2	3	2	4	2	21	4	2.875	4.44444	3.88889	2.875	4.5	3	789	94.17	7.1	0.38	3.55	0.89	12.55	0.89	2.15	1.9	1.52	71.777	0.507614	0.634518	0.126904	0	0.253807	0
1049	4	3	1	4	5	2	5	4	4	4	1	4	4	3	3	4	2	19	2	3.875	4.88889	3.66667	3.625	3.6		587	91.14	11.93	0.51	2.56	2.9	11.07	1.19	3.92	0.68	0.51	75.6098	1.55979	0.866551	0.519931	0	0.693241	0
1050	1	3	1	5	2	3	2	3	2	4	1	5	1	4	1	4	2	18	4	4.125	4.22222	3.44444	1.75	3.6	3	561	94.3	8.56	1.6	4.46	1.96	14.8	0.71	3.57	1.07	0.71	73.5751	0.357782	0.178891	0.178891	0	0	0.357782
1051	1	1	1	3	4	3	5	3	1	1	1	5	2	5	3	5	2	19	3	3.625	4	3.66667	2.75	3.1	5	861	95.35	12.54	0.23	3.37	1.39	14.05	2.32	1.63	3.48	1.28	62.3377	0.464576	0.58072	0.116144	0.116144	0.232288	0.116144
1052	1	3	1	4	4	3	4	3	1	2	1	3	4	2	4	3	2	18	4	3.125	3.44444	3.77778	3.375	3.2	6	624	96.96	12.5	0	4.97	1.92	15.87	1.28	1.12	0.48	0.96	71.2389	0.802568	0.802568	0.321027	0	0.481541	0.321027
1053	2	3	1	4	2	4	3	3	1	3	1	4	2	4	3	4	2	18	4	2.5	4	3.33333	2.5	4.3	12	828	94.81	10.99	0.48	3.74	2.17	13.41	0.24	2.29	1.33	1.45	68.6275	0.364078	0.485437	0.242718	0	0.121359	0.364078
1054	2	1	1	2	1	3	3	4	2	4	1	4	1	4	2	5	2	19	3	4.125	3.55556	3.44444	3	3.7		1155	93.68	7.53	0.87	2.86	1.3	18.7	2.34	1.99	0.52	1.04	63.1068	0.17301	0.17301	0.0865052	0	0.0865052	0.17301
1055	2	2	2	2	2	2	2	3	2	3	1	3	2	4	2	4	1	18	1							776	90.21	10.44	0.13	2.58	3.35	15.08	1.55	0.52	2.45	0.52	74.4444	0.657895	0.394737	0.263158	0	0.394737	0.263158
1056	1	3	1	5	3	3	3	4	3	4	1	5	3	3	3	4	2	18	4	3.625	3.77778	3.22222	3.375	3.9		354	92.66	13.56	0	3.11	2.54	14.97	1.13	0.85	1.41	0.85	79.7203	0.84507	0.28169	0.56338	0	0.28169	0.56338
1057	1	3	1	4	4	3	4	3	1	2	3	3	4	2	4	2	2	18	5	3.25	3.22222	3.55556	2.625	2	6	515	96.12	11.26	0.58	1.75	1.17	11.46	0.19	1.75	0.78	0.97	63.1285	0.194175	0.194175	0	0.194175	0	0.194175
1058	1	2	1	3	1	2	3	3	2	1	2	2	3	1	5	2	1	22	4	2.25	4.11111	3.77778	3.875	4	5	886	93	9.14	0	2.14	1.92	12.19	0.11	0.45	1.35	1.13	68.2796	0.340909	0.113636	0.113636	0.113636	0.113636	0.113636
1059	1	3	1	4	2	3	3	4	1	3	1	4	4	3	4	3	2	19	3	2.5	3.66667	3.77778	2.25	3.9	7	581	92.25	9.47	1.72	2.75	1.55	14.46	0.34	3.1	1.55	2.93	71.7489	0.344828	0.344828	0.344828	0	0	0.344828
1060	1	4	2	4	3	3	4	5	2	4	1	4	3	3	3	5	2	18	4	3.125	3.44444	2.88889	3.375	3.9	18	758	94.33	9.5	1.06	4.22	2.37	17.28	0.26	1.19	1.98	1.32	69.8246	0.395778	0.923483	0	0	0.263852	0.263852
1061	1	3	1	3	4	3	2	4	1	4	1	3	4	5	2	4	1	19	3						8	356	92.13	11.52	0	1.69	2.25	9.55	0	0.28	0.28	1.97	62.931	0.568182	0.284091	0.284091	0.284091	0	0
1062	3	3	4	3	4	2	3	3	2	2	5	2	4	2	3	2	2	19	2	2.25	2	4.33333	3.75	3.1	14	923	95.56	9.32	1.3	1.95	2.17	13.43	0.43	3.9	2.17	0.54	71.246	0.325027	0.433369	0.108342	0	0.108342	0.433369
1063	2	2	1	4	1	5	2	5	1	3	1	4	1	5	3	5	2	20	5	3.75	4.33333	3	3.75	3.5	6	368	90.76	11.96	0.54	2.45	2.99	17.39	0	1.36	1.9	0.82	81.1189	0.837989	0.27933	0.27933	0	0.558659	0.27933
1064	2	3	1	3	2	2	3	4	2	3	1	3	3	4	2	4	2	18	3	2.125	3.55556	3.22222	2.625	3.4	5	511	97.06	12.13	0	2.15	2.94	19.18	1.37	0.78	1.96	0.59	62.7027	0.78125	0.390625	0.390625	0	0.390625	0.195312
1065	1	5	1	5	2	4	2	4	1	4	2	4	2	4	2	4	1	18	4	3.875	3.77778	3.55556	3	3.9		473	89.64	8.88	0.63	1.9	1.69	12.68	0	1.48	1.48	1.06	71.5084	0.425532	0.425532	0	0	0.212766	0.212766
1066	1	1	1	2	1	5	1	3	1	1	1	2	1	5	1	3	1	18	5	2	2.66667	4.33333	2.375	3.6	7	687	87.19	9.61	0.87	2.04	0.73	13.54	0	0.87	0.58	0.15	69.7581	0	0.293255	0	0	0	0.146628
1067	2	1	1	3	5	3	3	3	1	1	1	2	3	4	5	2	2	18	3	3.125	3.77778	3.55556	3.125	3.3	11	843	96.09	13.4	0.24	3.91	5.81	18.03	0.83	1.9	1.78	0.36	64.486	1.18765	0.475059	0.23753	0.356295	0.356295	0.356295
1068	2	2	1	3	2	4	2	3	3	1	1	1	2	3	3	1	2	18	4	3	3.77778	3.22222	3.125	3.8	8	840	95.24	13.21	0.6	4.17	4.05	14.76	1.07	1.9	2.02	0.24	71.9472	0.595948	0.476758	0.11919	0	0.357569	0.11919
1069	2	3	1	4	4	3	5	3	3	3	1	4	3	1	2	4	2	19	5	3.375	4.88889	4.55556	3.125	3.9	4	834	97.48	16.19	0.36	5.16	1.68	17.63	0.48	3.48	2.52	0.72	59.8513	0.479616	0.59952	0	0	0.479616	0.239808
1070	2	2	1	3	4	4	3	3	2	3	1	3	4	4	3	3	2	19	3	2.25	4.88889	3.44444	2.75	4.3	14	531	96.05	15.07	0	3.58	3.39	16.95	1.32	0.75	3.01	0.38	66.4921	1.12994	0.376648	0.376648	0.188324	0.376648	0.188324
1071	2	4	2	4	3	3	3	5	1	4	1	4	1	5	1	5	1	18	4	4.125	3.55556	3.88889	1.75	3.8	0	704	89.91	6.68	0.28	4.83	2.27	16.9	0	1.28	1.7	1.42	77.6316	0.286944	0.573888	0	0.143472	0.143472	0
1072	1	3	1	5	3	3	4	4	1	2	1	3	3	4	3	4	2	18	4	2.625	4	3.88889	3.625	3.4	5	767	96.61	11.47	0	4.43	1.43	19.43	0.78	0.91	1.96	0.65	65.5172	0.391134	0.65189	0	0	0.260756	0.260756
1073	1	2	1	4	3	3	3	4	1	4	1	4	2	5	2	4	2	17	4	1.875	4.33333	3.44444	3	3.2	13	805	94.29	11.8	0.75	5.34	2.48	18.39	0.37	1.61	0.99	1.49	65.4485	0.494438	0.988875	0.123609	0	0.247219	0.247219
1074	4	4	4	2	5	1	5	3	3	5	4	3	5	2	5	3	1	19	4	3.375	3.55556	3.11111	3.5	3.3	22	410	97.56	16.83	0	4.39	4.39	18.78	2.2	1.22	3.9	0	68.8889	0.243309	0.486618	0.243309	0	0	0.486618
1075	4	1	2	1	1	3	2	2	2	2	2	3	1	4	2	2	2	19	5	2.5	4.22222	3.22222	3.375	3.9	8	698	93.55	9.89	0.14	3.72	1.58	14.61	0.14	3.15	2.58	0.14	65.9091	0.430416	0.430416	0	0	0.286944	0
1076	2	4	1	5	3	2	4	2	2	3	1	4	4	2	3	2	2	19	2	2.125	2.88889	3.44444	3.25	3.6	7	256	97.66	11.72	1.17	1.95	3.52	15.62	0.39	3.91	0.78	1.17	92.8571	1.18577	0.395257	0.395257	0.395257	0.395257	0
1077	2	3	1	3	2	3	3	2	2	3	2	3	3	3	2	3	2	18	4	3.125	3.22222	4.11111	2.25	3.3	3	699	93.56	8.44	0.43	3.15	1.43	14.88	0.86	1.86	1.86	0.43	77.2727	0.429185	0.572246	0.143062	0	0	0.143062
1078	1	3	1	3	3	2	3	4	1	4	1	4	3	3	2	4	1	19	4	3.625	4	2.55556	3.5	4.3	12	788	92.39	10.91	0.89	3.55	1.52	14.09	0.13	2.28	1.27	2.66	72.2222	0.254777	0.509554	0	0.127389	0	0.127389
1079	4	2	1	2	4	2	5	2	4	2	2	2	4	2	5	2	2	19	3	3.625	4.55556	3.88889	4.125	3.9	3	447	96.42	8.28	0.89	5.37	2.91	16.33	0.45	2.46	1.12	1.34	84.4311	0.672646	0.672646	0.224215	0.224215	0.224215	0.896861
1080	1	3	1	3	1	4	1	3	1	3	2	3	2	2	3	3	2	22	4	2.75	4	2.77778	3.625	3.2	1	579	90.85	11.92	0	3.63	2.42	16.06	0.52	0.69	0.86	1.21	78.4141	0.699301	0.524476	0.524476	0.174825	0	0.174825
1081	3	2	1	2	3	2	4	2	3	2	1	2	3	3	4	3	2	18	3	2.125	4.33333	2.22222	3	4.5	8	631	93.34	11.73	0.32	3.65	3.01	12.52	0.16	2.38	1.58	2.06	74.502	0.632911	0.316456	0.158228	0	0.474684	0.474684
1082	2	2	1	2	2	2	3	2	1	2	1	3	1	3	2	3	2	17	2	4.375	3.77778	4.22222	2.25	3.5	4	608	94.74	11.84	0.33	3.45	2.63	12.34	0.33	2.47	0.66	1.32	75.3363	0.823723	0.988468	0.494234	0	0.164745	0.164745
1083	1	2	2	3	1	3	3	2	2	3	3	4	1	4	2	3	2	18	4	3.625	2.77778	3.44444	2.375	3.9	4	1456	91.83	11.4	0.82	3.02	3.43	15.32	0.34	1.92	1.03	0.48	62.3636	0.481431	0.275103	0.206327	0.137552	0.0687758	0.275103
1084	1	3	2	4	4	3	3	5	3	2	5	3	5	2	5	3	1	21	3							1126	87.92	6.31	0.98	3.37	2.93	14.12	0.09	1.42	1.15	0.71	66.1914	0.0896057	0.179211	0	0	0.0896057	0.358423
1085	1	2	2	4	3	2	4	3	1	2	1	3	2	3	2	3	1			3.5	3	2.11111	4.75	3.5	15	752	91.62	10.11	0.4	2.93	2.53	14.23	1.2	1.46	1.2	2.53	75.5627	0.400534	0.801068	0.267023	0	0	0.267023
1086	3	4	4	5	2	4	2	5	1	5	2	2	3	5	2	4	1	19	4	2.375	4.22222	1.88889	3	4.2	15	307	80.78	5.54	0	3.58	3.26	8.79	0.33	0.65	0.65	2.28	77.3973	0.993377	0.331126	0.331126	0.331126	0.331126	0
1087	2	3	1	3	4	1	5	4	2	3	1	3	4	3	5	3	1	21	2	3	3.22222	3.33333	3.5	4	7	645	94.11	10.23	0.62	2.02	1.4	12.4	1.09	1.86	1.09	1.4	73.6402	0.312012	0.312012	0.312012	0	0	0
1088	3	2	1	3	2	4	2	3	1	4	1	3	1	4	2	4	1	19	5	3.875	4.33333	4.22222	1.75	4		636	93.55	13.52	0.47	3.77	2.52	12.74	2.36	1.89	1.89	1.73	70.6349	0	0.316456	0	0	0	0.316456
1089	1	4	3	5	2	5	2	5									2	20	4	3.5	3.77778	4.33333	2.125	2.8	5	995	96.38	11.26	1.21	4.52	1.11	14.37	0.7	3.82	1.21	0.7	64.2202	0.302419	0.604839	0.100806	0.100806	0.100806	0.100806
1090	3	2	1	3	2	3	2	3	2	3	1	3	2	3	2	3	1	18	5							442	93.67	13.12	0.68	3.62	1.58	13.35	0.68	3.62	3.17	1.13	77.5862	0.452489	1.35747	0.226244	0	0.226244	0.452489
1091	2	3	1	4	3	3	4	5	2	4	1	4	2	3	3	5	1	19	5	3.5	3.11111	4.22222	3.375	3.5	12	713	93.97	12.48	0.14	3.09	1.96	15.85	0.98	3.09	1.82	0.84	66.787	0.421941	0.281294	0	0.140647	0.281294	0.140647
1092	1	2	1	3	3	3	3	3	3	1	2	2	2	3	4	2	2	19	5	4.25	3.11111	3.44444	3.5	3.9	6	775	95.35	12.39	0.13	2.19	1.94	17.81	2.58	0.26	1.29	0.13	62.7178	0.129199	0.387597	0.129199	0	0	0.516796
1093	2	2	2	4	3	3	3	4	1	2	1	3	3	3	3	3	2	20	4	2.875	4.11111	3.22222	2.875	3.4	6	521	94.63	11.32	0.96	1.54	2.11	17.47	0.58	1.34	1.73	0.19	66.6667	0.383877	0	0	0.191939	0.191939	0.383877
1094	2	3	1	3	2	4	4	5	1	3	1	4	4	5	3	5	2	18	4	3.625	3.88889	4.22222	2.5	2.7	7	838	93.32	9.67	0.36	4.65	2.27	14.44	0.72	1.79	1.79	1.19	75.3894	0.119332	0.835322	0	0.119332	0	0.357995
1095	1	3	1	3	5	2	5	3	1	4	1	5	4	2	5	3	2	19	4	2.25	4.11111	3.44444	3.625	4.5	11	596	84.06	10.07	0	1.34	1.17	10.07	0.5	0	1.17	0.5	55.8036	0.176991	0	0.176991	0	0	0.176991
1096	2	3	1	3	2	2	2	3	1	3	1	3	2	4	1	4	1	19	4	2.25	4.11111	3.11111	3.5	3.7	14	465	93.12	8.6	0.22	5.59	2.15	15.48	0.22	0.65	2.37	0.22	71.4286	0.430108	0.430108	0.215054	0.215054	0	0
1097	3	1	1	2	1	3	3	3	2	1	1	2	1	2	4	2	2	20	3							909	95.38	13.86	0	4.18	2.97	16.28	1.87	0.22	0.33	1.76	60.0601	0.110132	0.550661	0.110132	0	0	0.330396
1098	3	3	1	3	5	3	5	2	2	2	1	3	5	4	5	1	2	18	3	2.75	2.66667	3	3.25	2.9	26	511	95.11	15.26	0.59	2.15	2.54	16.83	1.57	2.74	2.15	1.57	61.4583	0.976562	0.585938	0.390625	0.195312	0.390625	0.195312
1099	5	2	2	2	3	3	4	3	3	3	1	3	3	3	3	2	2	18	3	4.28571	4	4.11111	3.75	3.44444	7	847	96.34	14.64	0.12	4.49	1.89	15.82	1.06	2.36	2.24	1.3	70.0375	0.591017	0.70922	0.118203	0	0.35461	0.35461
1100	3	4	2	4	4	2	4	4	3	4	1	4	4	2	4	4	2	18	4	4.625	4.33333	4	3.125	2.3	2	547	92.69	14.26	0	3.66	2.74	16.45	0.18	1.28	0.37	0.55	63.3188	0.549451	0.3663	0.18315	0.18315	0.18315	0.3663
1101	3	3	3	2	4	2	3	2	2	3	2	3	3	3	3	3	2	19	3	2.25	3.55556	2.22222	3.75	3.9		451	92.24	10.42	0.44	5.1	1.33	16.19	0.22	3.77	0.67	1.55	76.3314	0.663717	0.221239	0.221239	0.221239	0.221239	0
1102	1	4	1	4	3	3	3	4	3	5	2	4	3	2	4	3	2	18	3	4	4.44444	3.22222	2.625	4	5	862	96.29	13.69	0.12	4.41	3.94	13.11	0.7	1.51	3.71	0.23	60.6557	0.701754	0.584795	0.233918	0.116959	0.233918	0.233918
1103	1	3	1	4	2	2	4	3	1	2	1	2	4	1	4	2	2	18	5	4.125	3.66667	4	2.375	3.1	4	872	96.1	11.58	1.15	2.52	2.41	14.91	0.92	3.21	0.92	0.92	71.8543	0.796359	0.341297	0	0.227531	0.455063	0.455063
1104	2	4	1	3	3	2	3	4	2	5	1	4	3	3	3	5	2	18	3	2.25	3.33333	3.88889	2.25	3.7	4	1010	96.93	16.34	0.3	2.87	1.78	18.81	0.59	1.58	1.49	0.59	57.7778	0.592885	0.592885	0.0988142	0	0.395257	0.0988142
1105	3	2	2	2	3	3	5	2	2	1	3	1	3	2	5	2	1	21	5	2	4.11111	4.44444	2.875	4.4	9	722	87.67	2.91	4.85	3.88	2.22	18.01	0.69	5.4	3.6	0	81.3953	0.554017	0.277008	0	0.277008	0.277008	0.138504
1106	4	5	3	5	4	3	5	3	3	4	2	3	5	3	5	4	1	19	4	4.25	3.66667	4.11111	2.75	3.7	12	802	94.14	9.85	0.87	3.74	4.24	16.58	0.87	2.37	2	2.62	73.5294	0.373134	0.621891	0.248756	0	0.124378	0.124378
1107	1	1	1	3	4	3	4	2	1	1	1	3	2	4	3	2	2	18	3	3.875	3.22222	3.44444	2.75	3.6	9	610	89.02	12.79	0.16	3.61	3.77	18.52	0.66	1.64	0.49	1.31	76.6284	0.821018	0.656814	0	0.328407	0.492611	0.164204
1108	4	1	1	3	3	2	3	2	3	1	1	3	2	3	2	2	2	18	3							978	97.03	12.47	0	3.78	4.5	17.38	1.33	0.92	1.74	0.31	63.6888	1.12474	0.613497	0.204499	0	0.715746	0.204499
1109	2	4	2	5	1	5	1	5	1	5	3	5	1	5	2	5	2	18	4	4.125	1.88889	1.77778	3.875	3.1	14	864	92.48	13.54	0.46	4.17	2.31	17.48	1.04	2.66	1.04	0.93	67.7019	0.464037	0.348028	0.116009	0.232019	0.116009	0.116009
1110	1	1	1	2	3	3	3	2	1	1	1	2	3	2	4	2	1	19	3	2.25	4	3.44444	4	3.3	16	910	93.08	10.33	0.66	2.42	1.65	15.82	1.1	2.64	1.21	1.43	65.2597	0.440529	0	0.220264	0.110132	0.110132	0
1111	2	1	4	2	2	3	4	1	3	2	3	2	2	2	2	1	1	21	4							555	90.27	10.09	0.36	2.34	1.62	18.38	1.08	0.9	1.26	0.72	70.0508	0.559701	0.559701	0	0.186567	0.373134	0.186567
1112	2	3	2	3	4	3	4	2	2	3	2	3	3	3	3	3	2	18	4	3.375	4.22222	3.66667	3.875	4.2	24	541	95.93	12.01	0.37	4.44	3.88	14.23	0.92	3.51	1.48	1.48	71.2042	1.11317	0.927644	0.556586	0	0.371058	0.742115
1113	1	3	1	4	3	2	3	1	1	3	1	4	1	3	2	1	2	18	3	3.875	4.77778	3.77778	2.125	3.8	20	605	97.02	15.04	0	3.31	2.64	18.18	0.66	2.98	0.66	2.31	71.3004	0.497512	0.66335	0	0.331675	0	0.165837
1114	1	4	1	4	3	5	3	4	2	3	1	4	3	4	2	3	2	18	4	3.75	4.66667	3.55556	2.75	3.4	13	1096	97.17	14.78	0.18	3.19	5.57	12.41	1.09	2.1	2.37	0.82	56.4865	0.821168	0.182482	0.456204	0	0.273723	0.0912409
1115	1	4	1	5	2	5	1	5	1	4	2	5	1	4	2	5	1	18	3	3.25	2.66667	3.88889	2.375	3.9	6	608	92.43	8.72	1.81	3.12	2.14	12.34	0.16	3.62	2.14	2.63	74.0586	0.495868	0.165289	0.165289	0.165289	0	0.330579
1116	3	4	1	4	3	4	3	5	2	4	1	4	1	3	2	5	1	18	3							708	96.61	13.28	0.14	3.81	2.12	19.21	0.14	0.85	2.82	0.42	65.5172	0.141044	0.282087	0	0	0.141044	0.141044
1117	1	3	1	4	3	3	3	3	1	2	1	4	3	4	2	5	2	18	5	4.25	3.44444	2.77778	3.125	3.6	5	575	93.04	7.83	0.17	5.22	1.74	14.09	0.52	1.22	0.17	1.74	74.0741	0.34662	0.693241	0.17331	0.17331	0	0
1118	2	4	2	4	3	3	3	4	1	3	1	4	2	4	2	4	1	18	4	3.875	2.66667	3.33333	2.625	3.5	11	465	95.7	13.76	0	4.3	1.72	13.33	1.29	0.43	2.58	1.51	76.6082	0.214133	0.642398	0.214133	0	0	0.214133
1119	3	2	1	3	2	4	2	3	2	2	1	3	3	4	2	3	1	18	3	1.75	4	3.77778	3.375	3.1	9	592	93.41	12.16	0	4.39	2.03	17.23	0.34	1.18	1.69	0.34	76.9585	0.846024	1.01523	0.338409	0	0.338409	0
1120	1	2	1	3	2	5	4	3	2	3	1	2	1	5	4	3	1	18	3	4.5	3	2.77778	3.5	3.5	6	960	92.19	9.9	0.21	3.12	1.35	15.31	1.25	1.56	1.88	0.83	68.1948	0.103842	0.207684	0	0.103842	0	0.103842
1121	3	2	3	2	4	2	5	3	1	3	2	3	2	2	4	4	2	19	5							953	95.38	12.91	0.31	4.2	2.83	15.63	1.15	3.88	1.78	1.05	66.4688	0.524109	0.524109	0.209644	0.209644	0.104822	0.524109
1122	1	3	1	2	2	4	2	4	1	3	1	4	2	3	2	4	2	18	3	3	3.77778	3	3.5	3.6	10	467	92.51	12.63	0	4.71	1.71	12.42	0.21	1.07	2.14	1.07	82.6816	0.642398	0.642398	0.214133	0	0.428266	0
1123	1	1	1	1	1	3	2	1	1	1	1	1	1	2	1	1	1	20	3	2.875	3.55556	2.33333	2.875	3.8	17	718	85.79	13.09	0	2.09	1.67	14.35	0.56	0.56	0.56	0.84	69.1318	0.144718	0.434153	0	0.144718	0	0.144718
1124	1	3	2	3	2	3	2	4	2	3	2	3	2	3	2	5	1	18	4	2.875	3.11111	4.22222	2.5	3.8		495	93.94	12.93	0	3.03	2.63	13.54	0.61	1.41	1.41	2.02	80	1.21704	0.608519	0.608519	0	0.40568	0.20284
1125	2	1	1	3	2	4	2	4	1	2	1	3	2	4	1	4	1	18	4	2.5	3.11111	3.55556	2.75	3.7		477	91.82	9.01	0	2.31	1.47	14.05	0.21	0.84	1.68	2.31	78.0899	0.417537	0.208768	0	0.208768	0.208768	0.208768
1126	1	2	1	3	5	3	5	4	1	1	1	1	3	1	2	4	2	20	3							478	92.05	8.16	0.21	3.35	1.26	14.44	0.21	0.63	0.42	1.05	73.8462	0.209205	0	0.209205	0	0	0.41841
1127	2	1	2	3	3	2	4	3	1	1	1	2	3	4	3	3	2	19	2	3.375	3.55556	3.11111	2.375	4.3	8	403	96.77	14.14	0.25	1.74	1.74	20.1	1.99	1.24	1.24	0.25	73.3766	0.246914	0.493827	0	0	0.246914	0.493827
1128	3	3	2	2	3	5	3	4	5	2	3	4	4	3	4	4	1	18	4	2	3.77778	3.66667	3.625	4.2	19	864	92.36	10.07	0.12	3.36	2.66	16.09	0.58	1.85	0.46	0.23	66.0606	0.462963	0.578704	0.115741	0.115741	0.231481	0
1129	3	2	1	2	3	1	4	1	3	1	3	1	5	1	4	1	2	18	4	3.5	4.44444	4	1.875	3.5	4	657	97.41	12.33	0.3	1.67	2.74	12.48	0.61	1.98	1.52	0	62.3318	0.458716	0	0.152905	0.152905	0	0.30581
1130	2	1	1	1	3	2	4	2	1	1	1	1	3	3	4	2	1	19	4	1.625	4.11111	2.22222	3.375	3.6		218	95.41	10.55	0	8.26	3.21	16.06	0	1.83	0.46	0.92	78.4091	0.460829	0.921659	0	0.460829	0	0.460829
1131	2	3	1	3	3	3	2	4	1	3	1	4	1	4	1	5	1	18	3	1.25	3.88889	3.33333	3.875	4	17	390	89.74	5.38	0	4.36	0.77	12.31	0	0.77	2.31	1.28	84.7134	0	0.775194	0	0	0	0
1132	3	4	2	4	3	3	4	5	2	5	2	5	3	2	2	5	1	18	2	2.5	3.22222	2.22222	3.5	4.2	13	759	93.41	10.67	0.4	3.29	2.5	17.52	0	1.45	1.19	1.32	68.8811	0.921053	0.526316	0.263158	0.263158	0.263158	0
1133	1	3	1	4	3	3	3	4	3	2	1	2	3	1	2	1	2	18	2	1.375	3.66667	2.66667	4.375	3.6	18	1057	90.82	11.92	0	2.74	2.74	22.04	0.38	0.47	1.04	0.85	63.5659	0.283286	0.188857	0.283286	0	0	0.0944287
1134	4	3	1	3	1	3	4	5	2	4	1	5	1	4	3	5	1	19	1	4.125	3.77778	4.55556	4	3.8	10	543	95.03	9.94	0.18	4.24	3.87	14.36	0.55	2.58	1.1	1.29	76.0563	0.552486	0.368324	0	0	0.552486	0.184162
1135	3	1	1	1	4	3	3	2	4	1	1	1	3	3	3	1	2	19	4						13	629	94.12	13.99	0	2.86	3.82	21.14	0.64	1.11	0.95	0.48	66.3866	0.803859	0.160772	0.160772	0.160772	0.321543	0.321543
1136	1	3	1	5	2	5	2	5	1	5	1	5	1	5	2	5	2	18	4	3.125	4	3.44444	2.125	4	5	646	97.83	13.31	1.39	4.95	2.94	18.58	0.77	3.41	0.46	0.77	67.757	0.769231	0.769231	0	0.307692	0.307692	0.307692
1137	1	5	2	5	4	3	4	4	2	4	1	5	3	4	2	5	1	19	5	2.875	3.66667	4	2.25	4		793	96.47	11.6	0.76	4.54	2.4	14.88	1.01	2.9	1.64	0.38	75.3571	0.630517	0.75662	0.504414	0	0.126103	0.126103
1138	1	3	2	3	4	4	4	4	2	3	3	3	4	4	4	3	2	18	5	4.625	3.33333	4.88889	2.25	4.4	7	901	91.56	8.66	1.78	5.88	2.44	12.87	1.55	5.66	1.66	0.22	64.5161	0.220994	0.331492	0	0.220994	0	0.110497
1139	2	3	1	4	1	3	3	3	2	3	1	4	2	4	2	4	2	19	4	3.625	3.22222	4.55556	2.25	3.1	9	414	91.06	13.04	0.24	4.59	4.11	15.46	0.48	2.42	0.97	1.21	80	1.45278	0.726392	0.242131	0.726392	0.484262	0.242131
1140	1	1	1	3	3	2	3	2	1	1	3	1	3	3	2	1	2	21	5	3.125	4.33333	4.44444	2.625	4.5	8	1014	93.1	9.47	0.2	4.04	2.76	17.16	0.39	0.99	0.89	0.3	70.4871	0.49456	0.49456	0.197824	0.098912	0.098912	0.197824
1141	4	3	3	3	4	1	5	3	5	3	2	3	4	2	4	2	2	18	3	3	3.22222	1.11111	3.75	4	18	1006	96.02	11.63	0.4	7.16	3.18	15.51	0.5	2.09	1.49	0.3	66.1808	1.19048	0.595238	0.297619	0.396825	0.396825	0.297619
1142	1	4	1	5	2	4	4	4	2	4	2	4	1	4	3	3	2	18	3	2.25	3.22222	3.77778	3.875	3.1	6	651	95.08	12.6	0	2	3.84	17.51	0.46	1.69	0.15	2.15	67.0886	1.22888	0.15361	0.15361	0.30722	0.614439	0.15361
1143	2	3	1	4	3	4	2	5	3	3	1	4	2	4	1	4	2	18	4	2.625	4.55556	4.66667	2.875	4.1	16	1104	94.29	12.32	0.18	4.62	3.35	17.66	0.82	3.17	1.45	0.82	65.9033	0.993677	0.361337	0.361337	0.0903342	0.271003	0.0903342
1144	1	5	1	5	1	5	3	5	1	5	1	5	1	5	2	5	2	18	3	3.875	3.66667	3.44444	3	4.2	15	342	95.03	7.31	0	2.92	1.17	15.5	0.29	0.88	1.17	0	80.315	0.58309	0.58309	0	0.291545	0	0
1145	1	4	1	4	3	4	3	3	1	4	1	4	2	4	3	3	2	18	4	4.25	3	3.77778	2.5	4.7	8	1116	90.23	12.28	0	2.96	0.81	12.01	0.81	0.72	1.43	2.87	68.5897	0.268817	0.358423	0.179211	0	0.0896057	0
1146	2	3	1	5	4	2	4	3	2	4	1	5	4	4	4	4	2	19	3	4.25	3.44444	2.77778	4.125	3.8	18	449	91.09	12.47	0	4.23	3.12	16.7	0.22	0	2.9	0.22	71.9101	0.45045	0.900901	0.225225	0	0.225225	0
1147	1	3	2	3	2	3	3	4	1	2	1	3	2	3	3	4	1	19	4	3.25	4.55556	4.77778	2	3.8	4	347	93.37	9.51	0	4.03	0.86	10.95	0.29	0.58	1.44	1.44	71.1111	0	0.576369	0	0	0	0.288184
1148	3	3	1	3	3	3	3	3	2	2	1	3	2	3	2	4	2	18	5	3.25	3.22222	3.33333	3.125	3.8		325	95.38	13.54	0.31	3.38	2.15	14.15	1.23	3.38	2.77	1.85	81.0345	0.615385	0.615385	0.307692	0	0.307692	0
1149	1	2	1	4	3	3	4	3	2	1	1	3	3	4	3	3	2	19	4	4	3.66667	3.33333	2.5	4.3	6	741	92.17	5.8	0.81	4.72	2.16	19.84	0.4	1.89	0.94	2.29	72.3077	0.405954	0.67659	0	0	0.405954	0.270636
1150	2	3	3	3	2	3	2	5	1	3	1	3	1	5	1	5	1	20	4	4	3.22222	3.22222	1.875	4.1	6	449	93.54	13.14	0	2.67	1.78	19.82	0.22	0.89	1.78	0	80.6897	0.222717	0.445434	0	0	0.222717	0
1151	1	4	2	5	3	3	2	5	1	5	1	5	2	4	2	5	1	18	5	4.875	3.44444	3.22222	2.625	3.4	4	714	93.28	10.5	0.84	4.62	2.38	17.79	0.14	1.96	1.68	0.14	70.751	1.11888	0.699301	0.559441	0.27972	0.13986	0.13986
1152	3	3	1	3	4	2	3	4	2	4	1	3	3	3	3	4	2	19	4	3.5	4.22222	3.33333	2.75	3.2	13	817	94.98	12.85	0.73	2.94	3.3	17.5	0.37	2.69	0.98	0.86	71.3793	0.981595	0.368098	0.368098	0.122699	0.368098	0.368098
1153	1	3	1	4	2	3	2	3	1	3	1	5	1	5	2	5	1	17	5	4.25	3.88889	2.66667	3.5	4.6	6	572	88.46	6.99	0	4.9	1.4	12.94	0.35	1.75	2.8	2.97	87.7193	0.176678	0.353357	0	0.176678	0	0.176678
1154	2	4	3	3	5	2	4	2	1	4	2	4	2	4	2	3	1	18	5	3.625	3.33333	3.44444	4.25	4.1		693	96.68	12.99	0	4.62	1.44	14	0.29	2.16	1.88	2.16	64.2276	0.144509	0.433526	0	0	0.144509	0
1155	2	3	1	3	4	4	4	3	2	1	1	3	3	5	3	4	1	18	4							356	97.47	10.39	0.28	3.37	1.97	17.7	1.12	2.53	1.97	1.4	70.9677	0.56338	0.28169	0.56338	0	0	0.28169
1156	1	3	1	4	2	3	3	2	1	3	1	4	1	4	2	3	2	19	4						21	344	93.6	9.88	0.87	5.23	1.45	15.7	1.16	2.33	1.74	2.91	80.137	0.292398	0.584795	0	0.292398	0	0
1157	3	3	1	4	5	3	4	4	2	3	1	4	3	4	3	5	2	20	5	3.5	3.33333	2.77778	3	3.3	7	765	96.6	13.59	0.39	2.88	2.61	21.05	1.18	2.22	1.18	0.52	58.2375	0.910273	0.260078	0.260078	0	0.650195	0.260078
1158	3	3	1	4	5	1	5	3	2	4	1	5	4	2	5	3	2	19	4	4.5	4.22222	4	2.25	3.5	2	837	93.43	10.16	0.36	3.23	1.67	12.9	0.6	2.51	1.31	0.96	67.3267	0.479042	0.359281	0.11976	0	0.359281	0.239521
1159	2	3	1	3	2	3	2	2	2	2	1	2	2	2	2	3	1	19	4	3.25	3.66667	3	2.875	3.8		440	96.59	10.91	0.91	4.77	2.27	15.91	0.68	4.32	2.5	1.82	76.3975	0.451467	0.225734	0.225734	0	0.225734	0
1160	1	2	1	3	2	4	2	3	1	4	1	4	2	5	1	4	2	18	5	3.875	4.66667	2.66667	1.625	3.7	7	726	90.63	10.33	0.41	6.06	0.41	12.81	0.69	1.93	1.52	1.79	68.7307	0	0.688705	0	0	0	0
1161	1	3	2	3	2	1	4	3	2	3	1	4	3	1	4	3	2	18	4							147	85.71	10.88	0	0.68	6.12	11.56	2.72	0.68	1.36	0.68	89.0411	1.33333	0	0	0	0.666667	1.33333
1162	1	4	1	4	2	4	2	5	2	4	1	4	2	4	2	5	2	20	4	3.5	4.88889	4.11111	2	2.5	5	630	94.44	8.73	1.43	4.29	3.17	16.35	0.79	4.92	1.75	0.95	69.3966	0.952381	0.634921	0.15873	0	0.15873	0.634921
1163	2	1	1	1	5	1	5	2	2	3	1	1	5	2	5	3	2	17	4	2	4.11111	3.55556	3.625	4.3	24	935	98.4	12.62	0.11	3.32	2.78	18.61	0.75	0.96	1.39	0	57.0492	0.320513	0.641026	0.106838	0.106838	0.106838	0.320513
1164	1	4	1	4	2	5	2	4	1	4	1	5	2	5	2	4	1	18	5	4.5	3.77778	4.66667	1.625	3	6	616	91.88	10.55	0	3.73	2.27	12.5	0.32	1.3	3.25	3.25	74.5763	0.163934	0.655738	0.163934	0	0	0.163934
1165	3	3	2	3	3	2	4	3	4	2	1	3	4	3	4	2	2	18	5	2.25	2.55556	3.22222	3.5	4.5	14	1090	97.16	15.41	0	4.68	2.02	21.83	1.19	0.92	1.1	1.01	55.942	0.366636	0.549954	0.183318	0	0.183318	0.183318
1166	1	4	1	5	2	3	2	4	3	2	1	4	1	5	2	3	1	18	3	2.375	3.66667	3.22222	3.625	4.4	15	818	92.79	11.74	0.37	4.52	1.96	17.48	0.49	2.2	1.1	1.59	69.7248	0.615764	0.369458	0.369458	0.123153	0.123153	0.246305
1167	1	3	1	3	4	1	4	3	1	2	1	2	3	2	3	3	2	18	3	2.5	3.88889	3.77778	2.875	3.8	12	969	90.61	13.11	0.1	3.1	1.14	15.89	0.52	0.62	0.41	0.72	58.6705	0.103627	0.103627	0	0	0	0.207254
1168	2	3	1	3	2	4	3	2	1	3	1	4	2	4	2	3	2	18	4	1.875	4.22222	4.11111	1.75	3.9	4	421	86.22	7.6	0.24	2.61	0.95	10.21	0	0.71	0.24	3.8	81.3559	0.242131	0.242131	0	0	0.242131	0
1169	1	1	1	3	1	3	2	3	1	3	1	3	2	2	2	4	1	21	4						0	459	97.6	11.33	0	2.61	2.18	16.99	0.87	0.44	1.53	0.44	69.6203	0	0.43573	0	0	0	0.43573
1170	2	3	1	3	2	5	1	4	3	3	4	4	3	4	2	3	2	21	4	3	4	3.22222	4.375	4.3	16	1492	92.36	10.12	0.34	2.55	2.88	13.27	0.74	1.88	2.35	1.21	68.4124	0.473613	0.135318	0	0.202977	0.067659	0.202977
1171	3	3	1	3	4	3	5	3	2	3	1	3	3	3	4	3	2	18	3	3.75	3.44444	3	3.75	3.6	15	417	96.16	15.11	0	4.8	3.12	16.55	0.48	2.88	1.68	0.72	68.8623	1.43885	0.959233	0	0.479616	0.959233	0.719424
1172	3	2	2	3	5	1	4	3	3	3	2	3	5	2	4	3	2	20	4	4.75	4.66667	3.77778	2.125	3.4	11	1050	95.71	15.43	0.29	4.29	3.14	20.38	0.19	1.33	0.76	0.19	58.7258	0.666032	0.475737	0.0951475	0.190295	0.38059	0.190295
1173	2	2	1	3	2	5	2	3	2	2	1	3	2	3	2	3	1	18	4	2.5	3.88889	3.33333	3.375	3.2	7	740	94.46	9.19	0.27	4.46	2.84	13.38	0.54	3.24	0.95	2.57	69.0972	0.674764	0.404858	0.134953	0	0.539811	0.269906
1174	3	1	1	2	4	3	4	2	1	1	1	1	2	4	3	3	2	18	4	2.25	3.11111	3	3	2.5	15	451	97.56	10.86	0	5.32	0.67	15.3	2.44	1.55	4.43	2	75.3333	0	1.33038	0	0	0	0
1175	3	1	3	1	5	2	5	1	2	1	4	1	5	1	5	1	1	18	3	3	2.44444	2.77778	4.125	2.8	15	697	93.69	11.19	0.43	2.73	2.87	13.34	0	1.58	1.43	1	72.6141	0.432277	0.288184	0.144092	0.288184	0	0.288184
1176	2	3	1	4	1	4	1	5	2	3	1	3	1	4	1	5	1	18	3							441	86.39	5.22	0	3.4	2.72	13.38	0.45	0.23	0.45	2.27	80.5263	0.907029	0.680272	0.226757	0.226757	0.453515	0.226757
1177	1	2	1	3	2	2	2	2	1	4	5	5	1	4	2	4	1	20	3	2.375	3.88889	3.88889	2.75	2	8	273	90.48	6.96	2.56	6.59	0.73	9.89	0	4.76	0.73	1.83	80.916	0	0.367647	0	0	0	0
1178	1	1	1	4	3	4	3	3	1	2	1	4	2	3	3	3	2	18	5	4.875	4.11111	4.11111	3.25	4.6	3	883	93.09	12.68	0.23	4.53	1.36	14.95	1.59	1.36	0.45	1.47	63.6111	0.341297	0.568828	0	0.227531	0.113766	0
1179	2	4	1	5	4	4	4	5	2	4	1	5	3	4	3	5	2	18	3	2.625	4.33333	3.66667	3.5	3.4	6	598	94.15	13.04	0.84	3.85	2.34	12.88	0.5	1.17	1.17	0.84	70.8155	0.838926	0.671141	0.167785	0.167785	0.503356	0.33557
1180	2	2	1	4	3	3	4	4	4	2	3	2	3	2	4	3	2	39	3	3.25	4.11111	4.11111	2.875	3.3	7	358	93.02	10.89	0	1.68	2.51	15.92	0	0.28	2.23	0.28	79.2593	0.557103	0.557103	0	0.278552	0.278552	0.278552
1181	2	3	1	4	4	3	4	3	3	3	1	4	3	4	4	4	2	18	3	3.375	3.11111	3.22222	3.5	3.3	7	1494	97.19	12.72	0.27	3.88	2.95	16.47	0.6	2.88	1.27	1	48.8235	0.535475	0.267738	0.133869	0.0669344	0.267738	0.133869
1182	1	2	1	3	4	4	5	3	1	3	3	2	4	4	5	3	2	20	4	3.25	3.77778	3.44444	3.125	4.2	13	514	93.97	11.48	0.39	2.53	1.75	19.26	0.39	1.17	1.17	0.58	70.936	0.194553	0.389105	0	0.194553	0	0.389105
1183	1	2	1	3	2	4	1	5	4	2	1	1	1	1	1	4	1	21	1	3.625	4.11111	3.88889	2.125	3.3	7	1092	88.64	5.22	0.09	2.29	2.2	12.64	0.64	2.2	2.29	3.3	70.4156	0.274223	0.365631	0	0.0914077	0.0914077	0.182815
1184	2	2	2	3	2	1	3	3	1	3	1	3	2	2	2	3	1	19	4	2.375	4.22222	3	3.125	2.6	9	465	94.41	10.32	1.29	4.52	1.29	15.7	0	2.58	3.44	0.65	73.5294	0.430108	0.215054	0	0	0.430108	0
1185	2	3	1	3	3	4	3	3	3	3	1	3	3	3	3	3	2	18	3	3.125	3.66667	3.55556	3.125	3.9	8	1092	91.39	8.61	0	3.75	2.56	19.51	0.18	1.19	1.47	0.82	60.9023	0.554529	0.277264	0.184843	0.0924214	0.184843	0.277264
1186	2	3	1	4	3	3	4	3	2	3	1	3	2	3	3	4	2	19	4	4.375	3.55556	3.66667	3.125	4.3	5	977	91.91	12.49	0.92	2.05	3.48	15.46	0.2	2.25	0.92	0.51	72.3288	0.414079	0.10352	0	0.207039	0	0.414079
1187	2	2	3	2	4	1	4	2	3	1	2	2	4	1	4	2	2	18	3	4	4.44444	4.44444	1.25	3.2	3	558	95.7	12.9	0	1.79	3.76	16.49	0	0.72	2.15	0.9	76.2887	0.896057	0.358423	0.716846	0.179211	0	0.358423
1188	2	4	1	4	3	3	3	4	1	5	1	5	3	5	3	5	2	19	4	3.875	3.77778	3.66667	4.375	4.6	11	556	95.32	11.87	0	3.6	1.98	14.39	1.62	0.54	1.98	1.44	70	0.540541	0.540541	0.36036	0	0.18018	0.18018
1189	2	3	1	4	4	3	4	5	2	3	1	4	4	3	4	5	1	19	4	3.25	3.88889	4.11111	4.25	4.4	10	870	94.25	12.53	0.11	3.79	2.07	16.55	0.46	1.84	1.15	1.95	65.5385	0.690449	0.920598	0.23015	0.115075	0.345224	0.345224
1190	3	2	1	3	2	3	5	5	4	1	1	2	3	3	4	3	2	17	4							583	96.05	12.52	0.17	3.09	4.63	18.87	0.51	1.54	1.89	0.51	70.5	1.20275	0.515464	0.171821	0.171821	0.859107	0.343643
1191	2	2	1	3	3	3	3	3	3	2	1	2	3	2	3	2	2	18	3	2.375	4.11111	3.77778	3.75	3.6	3	467	96.15	13.06	0	4.93	3	11.78	0.21	2.14	1.28	2.14	81.8182	0.856531	1.07066	0.214133	0	0.642398	0.428266
1192	1	1	1	1	1	1	1	1	1	1	1	1	1	1	1	1	2	23	5	2.75	4.22222	3.33333	3.875	3.5	5	225	97.78	12.44	0	1.33	2.22	16.44	0.44	0.44	1.33	0.44	77.7778	0.444444	0	0	0	0.444444	0
1193	4	3	1	4	5	2	3	2	2	4	1	4	2	4	3	3	2	19	4	4	3	3.66667	3.875	3.6	12	1193	96.31	10.73	1.26	3.52	0.92	16.76	0.5	3.77	1.34	1.59	67.5879	0.33557	0.419463	0.0838926	0.0838926	0.0838926	0.0838926
1194	3	3	3	4	4	3	5	3	2	1	3	3	4	3	5	4	1	19	4							685	95.77	4.38	1.02	2.77	2.77	20.88	0.73	1.46	3.36	0.15	68.75	0.437956	0.291971	0	0.291971	0.145985	0.291971
1195	2	1	1	1	1	2	4	1	1	2	1	4	1	5	2	4	2	18	2	2.625	3.55556	3	3.125	4.1	7	541	92.42	9.61	0.55	4.99	2.59	13.68	0.55	1.29	0.37	0.18	64.4144	0.184843	0.554529	0	0.184843	0	0.184843
1196	4	2	2	2	4	3	4	1	4	2	2	1	2	2	3	1	2	18	4	2.875	2.44444	4.33333	4.25	3	17	446	91.03	14.8	0	3.59	2.91	15.7	1.79	3.59	1.12	0.67	81.8713	0.675676	1.35135	0.225225	0.225225	0.225225	0.225225
1197	3	2	1	1	2	2	3	3	2	1	1	1	3	2	2	2	2	19	3	3	3	2.77778	4.125	3.5		990	95.96	10.61	0.3	2.22	5.05	19.7	2.53	0.81	0.91	0.51	62.3907	0.909091	0.30303	0.40404	0.20202	0.30303	0.40404
1198	2	2	3	3	3	4	5	2	3	3	2	4	2	5	5	2	1	18	4							496	93.15	11.9	0.81	3.43	2.42	13.51	0	2.82	0.6	1.41	82.1229	0.604839	0.403226	0	0.201613	0.403226	0.403226
1199	1	3	2	3	1	4	2	5	1	4	1	5	1	4	1	5	2	19	3	4.375	4.22222	2.55556	3.125	4.6	4	1409	94.11	9.37	0.21	4.33	1.42	18.81	0.43	1.92	0.64	1.06	51.875	0.283688	0.212766	0.141844	0.070922	0.070922	0
1200	4	2	2	3	3	3	4	3	3	3	1	3	2	3	2	3	2	18	2	2.125	3.55556	4	4	4.6	24	852	93.9	8.69	0.94	2.7	2.11	14.79	0.35	2.46	0.59	2.23	63.8889	0.234742	0.352113	0.234742	0	0	0.117371
1201	3	2	1	2	3	3	4	3	3	3	1	2	3	5	2	4	1	19	4							797	93.35	8.53	0.63	4.02	2.76	14.68	0.88	1.76	1.38	0.38	74.7508	0.375469	0.375469	0	0.125156	0.125156	0.125156
1202	1	2	1	2	2	4	3	2	1	2	1	3	2	3	3	2	2	18	4	3.375	3.77778	3.11111	2.25	3.5	5	1272	94.97	9.43	0.63	2.36	2.52	16.59	0.39	1.57	0.79	1.02	59.4828	0.550314	0.393082	0.0786164	0.157233	0.314465	0.0786164
1203	3	2	2	4	5	3	5	4	2	4	1	4	4	3	4	5	1	18	5	4.25	3.88889	2.22222	2.625	4.4	8	664	96.69	12.5	0.15	3.31	3.61	16.72	1.05	3.61	1.96	2.41	70.5128	1.20846	0.60423	0.453172	0.151057	0.302115	0.453172
1204	1	5	1	5	3	4	3	5	1	5	1	5	2	5	2	5	1	18	4	3.875	4.55556	3.22222	2	4.3	1	452	93.58	7.08	0.22	6.86	1.11	25	1.11	3.1	2.21	0.66	68.7117	0	0.884956	0	0	0	0.221239
1205	2	4	1	4	2	2	2	4	2	4	1	4	2	1	3	4	2	19	4							537	93.67	11.17	0.19	3.54	3.17	14.34	1.12	1.12	1.3	2.42	78.8732	0.932836	0.746269	0.373134	0.186567	0.373134	0.373134
1206	2	2	1	2	3	3	4	3	3	2	2	1	3	2	4	2	1	18	4	3.5	2.77778	3	2.375	3.7	10	502	93.43	9.16	0	4.78	2.59	17.53	0.6	1.99	1.79	1	84.9711	0.59761	0.59761	0	0.398406	0.199203	0.199203
1207	1	1	1	1	1	4	2	1	1	1	1	2	3	3	3	1	1	18	3	2.625	3.88889	3.44444	2.625	2.9	6	653	91.12	9.8	0.46	3.37	2.3	16.08	0.31	2.76	1.53	3.06	76.1733	0.618238	0.772798	0	0.309119	0.15456	0.15456
1208	1	3	1	3	1	4	2	3	1	3	1	3	3	4	2	3	1	18	5	2.75	4	3.77778	2	4.8	0	239	87.87	8.37	0.42	5.02	1.26	17.15	0.42	0.42	2.09	0	80.2198	0	0.83682	0	0	0	0
1209	2	3	1	4	3	3	2	4	1	3	2	3	1	4	2	3	1	19	4	2.75	3.44444	3	2.5	4	12	422	79.15	4.74	1.18	3.79	0.71	14.22	0	1.42	0	1.66	70.1863	0	0.753769	0	0	0	0.251256
1210	2	4	1	5	3	4	2	4	1	3	1	4	3	5	3	4	2	18	4							587	95.23	11.07	0.68	3.58	1.87	13.8	0.34	2.04	1.02	2.56	69.6035	0.340716	0.681431	0	0.170358	0.170358	0.511073
1211	2	3	1	4	4	3	4	3	2	4	1	4	3	3	4	3	2	20	4	2.875	3.88889	3.66667	3.25	3.3	7	595	90.08	11.76	0.17	3.87	0.5	13.61	0.67	1.51	0.5	1.18	68.1416	0.340136	0.680272	0.340136	0	0	0
1212	2	3	1	3	2	2	3	3	2	2	1	2	2	3	2	3	2	18	3	3.75	2.88889	4.55556	4	4	6	988	96.76	10.32	0.61	2.94	1.82	15.69	0.61	2.63	0.4	1.11	69.1617	0.506073	0.708502	0.202429	0	0.303644	0.101215
1213	1	3	1	4	2	2	2	4	2	5	1	3	2	3	2	4	1	19	3	2.125	2.77778	3.33333	4.25	3.5	22	703	95.59	8.39	2.84	1.71	2.13	14.08	0	7.11	0.71	1.42	75.1055	0.426743	0.284495	0.142248	0.142248	0.142248	0.142248
1214	2	3	1	4	2	5	3	4	2	5	1	5	2	5	2	3	2	18	5	3.125	3.55556	4.66667	1.875	4	5	983	95.42	9.46	1.12	3.15	3.56	14.14	0.1	2.24	0.41	1.63	65.4987	0.714286	0.102041	0.408163	0.204082	0	0.306122
1215	2	2	1	3	4	3	4	3	1	3	1	3	2	4	3	4	2	18	3	2.25	2.77778	2.77778	4	3.6	15	809	93.94	9.52	2.47	4.94	1.85	18.54	0.49	5.07	1.11	1.11	69.6296	0.620347	0.372208	0.248139	0	0.248139	0
1216	2	3	1	4	4	3	4	4	2	3	1	3	4	3	4	4	1	19	4	3.25	4.88889	3.55556	2.125	4.1	6	428	93.46	12.15	0	3.5	2.8	10.75	2.1	3.04	5.61	1.4	72.5275	0.468384	0.936768	0	0.234192	0.234192	0.234192
1217	1	2	2	4	3	4	2	3	1	3	1	2	1	4	2	4	1	18	4	3	3	2.88889	4.25	3.8		625	93.44	6.72	0	5.12	1.44	15.84	0.48	2.56	0.32	2.88	72.0648	0.160514	0.642055	0.160514	0	0	0.321027
1218	1	3	1	4	1	5	1	5	1	3	1	5	1	5	1	5	2	21	5							607	90.77	8.4	0.66	4.61	2.8	14.5	0.33	2.47	0.33	1.48	76.9547	0.829187	0.66335	0.165837	0.165837	0.497512	0.331675
1219	1	3	1	5	3	4	3	4	1	1	1	5	3	3	4	2	2	18	4	4.875	3.66667	4.55556	2.5	4.5	5	708	93.22	12.29	0.28	2.26	2.97	11.86	0.14	1.55	0.99	1.41	72.6236	1.1236	0.561798	0.280899	0.421348	0.421348	0.280899
1220	1	1	1	4	3	4	4	2	1	1	1	4	1	3	4	3	2	17	5	1.125	2.44444	4.33333	3.875	2.6	12	378	88.89	11.64	0	2.38	2.91	16.67	0.53	0.79	1.32	0.53	77.3333	0.815217	0.815217	0	0.271739	0.543478	0.271739
1221	3	2	2	2	4	3	4	3	4	1	1	1	1	2	2	3	1	20	5	2.75	3.77778	3	2.75	3.6	18	665	97.59	12.33	1.5	4.51	1.95	18.5	0.45	3.01	0.9	0.9	59.8214	0.452489	0.452489	0.452489	0	0	0
1222	1	2	1	3	4	2	3	3	3	2	1	3	2	4	2	5	2	18	3	2.875	4.22222	3.55556	4	3.6	11	858	97.2	7.93	3.85	4.2	1.75	15.15	0.82	8.04	1.52	1.17	66.0959	0.582751	0.932401	0.11655	0.11655	0.34965	0.11655
1223	2	4	1	4	4	3	3	4	1	5	2	4	3	3	4	5	1	18	5	3	3.55556	3.66667	2.75	3.6	7	160	87.5	0	0	13.75	2.5	7.5	1.88	10	3.75	11.25	85.1852	1.25	3.125	0	0	1.25	0.625
1224	1	3	1	4	1	4	1	4	2	1	3	2	3	3	2	3	1	18	4	3.25	4.22222	2.77778	1.625	2.7	5	774	93.02	13.31	0.13	2.58	2.33	13.57	0.13	0.9	1.03	0.39	62.1622	0.772201	0.2574	0.2574	0.3861	0.1287	0.1287
1225	2	3	1	3	3	2	5	3	2	4	3	3	2	5	3	5	2	19	5	4.5	4.55556	3.77778	3.25	4.9	11	689	93.61	9.72	0.29	2.76	4.93	17.85	0.73	2.32	1.89	0.44	70.8333	1.01449	0.57971	0.144928	0.289855	0.434783	0.289855
1226	5	4	4	2	3	4	3	1	2	5	1	4	2	4	2	5	1	18	3	4.5	3.22222	2.88889	4.125	3.2	12	948	95.46	12.45	0.21	4.75	2	16.56	0.74	1.9	2.32	0.11	72.8972	0.528541	0.528541	0.105708	0	0.317125	0.211416
1227	1	5	1	5	1	5	1	5	5	5	1	5	1	5	1	5	2	18	3	4.25	4.33333	4.44444	1.625	3.1	3	810	95.8	13.95	0.12	5.19	1.73	13.09	0	2.59	1.85	0.49	68.8811	0.37037	0.493827	0.123457	0	0.123457	0.246914
1228	1	3	1	3	2	4	2	4	1	2	1	3	3	3	3	2	1	18	4	2.75	3.55556	4.33333	2.625	3.6	7	669	93.57	11.21	0.3	1.79	0.45	15.25	0.15	1.35	1.05	1.2	66.2393	0.149477	0.44843	0	0	0	0
1229	1	3	2	3	5	1	4	3	1	4	1	4	2	5	3	4	2	18	4	2.375	4	4	4.125	3.1	3	916	96.4	12.45	1.2	6.33	2.84	13.32	0.22	3.82	1.64	3.06	61.0315	0.43573	0.762527	0.326797	0	0.108932	0.217865
1230	1	1	1	3	1	5	1	5	1	2	1	4	1	5	1	5	2	20	3	3.125	3.33333	3.44444	2.875	3.9	9	616	95.78	10.71	1.14	4.22	2.6	15.1	1.46	2.76	0.97	0.49	72.5225	0.482315	0.643087	0.321543	0	0.160772	0.482315
1231	1	2	1	3	3	3	3	2	1	1	1	3	1	4	2	4	2	19	2						11	869	89.64	7.48	0.23	1.15	1.5	13.23	0	0.35	0.46	0.92	67.2727	0.348028	0.232019	0.116009	0	0.116009	0.116009
1232	4	2	3	2	4	2	4	2	3	1	1	2	3	2	3	2	2	18	4	1.375	4.11111	3.77778	4.375	4.1	20	647	96.6	11.59	0	2.47	4.17	19.78	0.46	2.63	1.24	0.62	73.4513	0.927357	0	0.463679	0.15456	0.15456	0.15456
1233	3	1	2	3	4	4	4	3	5	2	5	1	4	1	5	1	2	17	4	2	3	3.11111	4.25	3	23	758	93.93	11.61	0.26	2.77	5.67	12.93	0.79	1.58	0.53	0.26	64.2857	1.06101	0.265252	0.265252	0.530504	0.132626	0.397878
1234	1	3	1	3	2	2	2	3	1	1	1	3	4	2	4	2	2	19	4	1.5	3.33333	3.77778	3.5	3.5	5	1089	94.4	12.12	0.64	6.06	2.48	17.91	0.73	1.56	1.38	1.47	60.4706	0.550964	0.367309	0.183655	0.183655	0.0918274	0.183655
1235	2	3	1	4	3	5	3	4	3	3	1	4	3	4	3	3	1	19	4	2.875	4	4.66667	1.5	3.3	12	217	95.39	10.6	1.38	3.69	2.76	15.67	0.46	2.3	2.76	1.38	82.9787	0.460829	0	0	0	0	0
1236	1	3	1	5	1	4	1	4	1	4	1	5	2	4	1	5	2	26	5	2.875	4	3.88889	2.625	3.9	5	839	94.04	9.77	1.19	4.65	1.19	13.11	0.48	2.5	1.91	0.72	75.4448	0.477327	0.596659	0.238663	0.119332	0	0
1237	2	2	1	3	1	3	2	3	2	2	1	3	1	2	1	2	2	18	5	4.5	3	2.77778	1.625	4.6		1142	94.48	11.56	0.26	4.38	1.58	14.54	1.23	2.89	2.63	1.31	59.2875	0.25974	0.25974	0.0865801	0	0.17316	0.17316
1238	1	2	1	3	3	2	2	3	1	4	1	3	4	2	3	4	1	18	3						7	481	93.35	9.77	0.42	3.12	1.04	11.43	0.42	1.25	1.87	0.62	67.2316	0	0.623701	0	0	0	0
1239	1	3	1	4	1	4	2	4	1	4	1	4	1	4	1	4	1	18	4	3.75	4.44444	4.22222	3.5	3.5	8	493	90.67	6.29	0.41	3.04	1.42	14.4	0	2.23	1.42	3.65	78.5366	0.828157	0.207039	0	0.207039	0.414079	0
1240	1	2	1	3	2	2	3	2	1	3	1	4	2	3	2	3	2	18	3	3.5	2	3.88889	3.25	2.4	11	490	94.29	9.18	1.22	2.65	1.84	12.04	0	4.69	0.82	1.43	80.7692	0.204082	0.408163	0	0	0.204082	0.408163
1241	1	2	1	3	2	4	3	3	1	2	1	3	3	4	3	2	1	18	4	4	3.55556	2.77778	3	3.7	12	535	91.21	9.35	0.19	3.36	2.8	17.2	0.19	2.62	1.31	1.68	76.4423	0.373832	0.186916	0.186916	0	0.186916	0.373832
1242	2	3	1	2	4	5	3	1	1	3	1	2	1	5	1	3	1	19	3	2.25	3.33333	4	2.25	4.1	15	786	91.6	6.74	0.38	2.67	2.16	13.74	0.76	1.27	0.64	1.15	68.5246	0.509554	0.254777	0.127389	0.254777	0	0.254777
1243	1	2	1	4	2	2	3	3	4	2	2	3	4	2	4	5	2	18	4	5	4.55556	4.22222	2.375	4	6	546	80.95	7.51	0.37	2.56	1.47	10.26	0.55	1.83	0.55	0.92	68.559	0.182815	0.365631	0	0	0.182815	0
1244	1	3	1	3	2	4	1	4	1	2	2	2	1	4	1	2	2	18	4							945	88.99	8.47	0	2.43	3.17	14.6	0.85	0.63	0.63	0.42	72.905	0.421941	0.316456	0.105485	0.21097	0.105485	0.421941
1245	1	4	1	4	2	5	2	5	2	3	1	4	2	3	2	4	2	18	4	2	3.22222	4	3.875	4.3	18	279	97.13	17.2	0	4.3	3.94	19	1.79	1.79	3.23	0.36	75.2381	1.79211	0.358423	1.07527	0	0.716846	0
1246	2	3	1	2	3	3	2	3	2	3	1	2	2	3	2	3	1	18	3	2.5	3.66667	2.88889	2.25	3.7	7	757	92.73	7.27	0.13	0.92	2.25	19.15	1.45	0.66	0.92	0.26	63.8686	0.131926	0	0	0.131926	0	0.131926
1247	2	1	1	3	3	3	3	3	2	1	1	3	3	3	3	3	2	18	2	2.625	4	4.11111	3.75	3.4	5	744	96.1	15.99	0	1.88	2.82	17.74	0.81	1.21	1.34	1.08	64.8276	1.20805	0.268456	0.268456	0.402685	0.402685	0.134228
1248	2	4	1	4	3	3	2	4	2	4	1	4	2	4	1	4	1	19	3	4.5	3.55556	3.22222	4	4.4		523	86.62	6.69	1.34	4.02	1.53	17.78	1.72	2.29	2.29	1.91	84.7162	0.191571	0.383142	0.191571	0	0	0.191571
1249	3	2	2	2	4	1	4	3	2	1	1	1	3	1	3	1	2	18	4	3	3.55556	4.44444	4.125	3.6	18	476	95.8	17.02	0.63	2.52	2.73	19.12	1.05	2.31	1.68	1.47	63.3136	0.838574	0.628931	0.419287	0.209644	0.209644	0.419287
1250	1	3	1	4	3	4	4	5	1	3	1	4	2	3	3	5	1	18	4						5	271	89.3	8.49	0	4.43	1.48	16.97	0	0	0.74	0.37	76.9231	0.377358	1.13208	0	0	0.377358	0.377358
1251	3	5	3	5	4	3	5	4	3	3	2	4	4	2	4	4	1	20	5						6	908	97.36	13.77	0.11	3.08	2.31	15.53	0.22	0.88	2.31	0.33	64.6302	0.551876	0.441501	0.331126	0.110375	0.110375	0.331126
1252	2	1	1	2	3	1	3	3	2	3	1	3	1	3	1	3	2	19	3	3	3.77778	2.44444	4.25	4.6	19	876	92.69	12.79	0.46	5.25	2.28	16.55	0.34	1.48	0.46	1.14	64.8485	0.573394	0.458716	0.114679	0.344037	0	0
1253	1	4	1	4	2	3	2	4	1	4	1	4	2	4	2	5	2	20	5	3.375	4.66667	3.77778	2.75	4.6	4	737	91.99	8.96	0.27	1.49	2.04	13.3	1.09	0.27	1.36	1.63	77.0548	0	0.27137	0	0	0	0.542741
1254	2	4	1	4	4	2	5	4	2	3	3	3	5	1	4	4	1	21	4							777	94.85	9.91	0	3.09	4.63	10.81	2.83	0.77	2.19	0.39	71.6312	0.773196	0.64433	0.386598	0.257732	0	0.386598
1255	1	2	1	2	2	4	1	3	1	1	3	1	2	2	1	2	1	19	3	4.375	4.44444	4.33333	1.75	4.4	4	181	95.03	9.39	0.55	2.76	3.31	16.02	0.55	0.55	0.55	1.66	87.5	1.67598	0.558659	0.558659	1.11732	0	0.558659
1256	1	3	2	3	1	4	4	3	1	2	1	3	1	5	2	3	1	20	3	4.5	2.44444	3.77778	3.25	4.6		1065	89.48	8.92	0.75	4.79	2.35	16.53	0.66	2.25	1.69	0.85	58.7822	0.194742	0.486855	0.097371	0	0.097371	0.194742
1257	1	2	1	3	2	4	3	3	2	1	1	2	4	2	4	2	2	19	4	3.625	4.55556	4.11111	2.125	3.2	8	892	97.09	13.12	0.45	3.48	3.14	16.93	0.34	1.79	1.79	0.45	59.5238	0.675676	0.45045	0.337838	0.112613	0.225225	0.225225
1258	2	4	1	5	4	2	5	4	2	3	1	4	4	2	5	4	2	18	4	3.25	4.66667	3.88889	2.875	3.1	4	986	95.94	9.63	1.62	2.84	4.06	17.95	0.51	3.55	0.71	0.71	64.2173	0.606673	0.404449	0.404449	0.202224	0	0.202224
1259	4	1	1	2	5	2	5	1	5	1	1	1	5	2	4	1	2	18	3	3.625	3.22222	2.33333	3.125	3.6	19	775	94.06	10.97	0.13	4.26	3.87	20.9	0.13	2.71	1.55	0.52	63.7037	0.776197	0.388098	0.258732	0.129366	0.258732	0.258732
1260	1	1	1	2	4	2	3	3	1	1	2	1	3	1	3	3	1	19	3							464	94.83	12.07	0.43	3.23	2.37	20.91	0.65	1.51	1.08	1.72	76.7296	0.431034	0.431034	0	0.431034	0	0.215517
1261	1	4	1	4	3	2	3	3	1	3	1	3	3	4	2	4	2	19	3	2	3.88889	3	3.5	3.5	20	381	96.06	13.91	0	4.46	1.57	11.29	0	2.62	1.57	3.67	85.1852	0.524934	1.04987	0.262467	0	0.262467	0.262467
1262	1	4	1	5	3	2	2	5	1	3	1	4	2	5	1	5	2	21	4	3	4.44444	3.55556	2.875	4.3	10	533	91.37	8.82	0	3.38	4.88	11.26	0	2.25	1.31	2.06	83.0275	1.31086	0.561798	0.749064	0.187266	0	0.374532
1263	2	3	2	3	3	4	3	4	3	3	3	3	4	4	4	4	1	19	5	3.375	4	3.22222	2.25	2.8	11	683	94.88	8.35	1.61	4.39	2.49	16.69	0	4.98	1.76	2.78	66.5399	0.437956	0.583942	0.145985	0.291971	0	0.437956
1264	1	3	1	4	1	5	1	3	1	3	1	4	1	5	1	3	1	18	4	3.5	2.66667	2.88889	3	2.8	17	343	95.92	14.87	0	4.37	4.08	14.87	0.87	2.04	2.62	0.58	74.2424	0.58309	1.16618	0	0	0.58309	0.58309
1265	1	1	1	1	4	1	4	3	1	2	1	2	4	2	3	4	1	19	3	3	4.11111	3.33333	2.75	2.6	6	972	95.47	14.4	0.41	3.29	3.29	17.18	0.1	2.16	1.03	0.93	67.1598	1.1259	0.716479	0.204708	0.307062	0.307062	0.511771
1266	3	2	2	3	5	3	5	3	2	3	1	4	4	5	4	5	2	18	5	3.5	3	3.44444	3.625	3.9	9	1151	94.79	12.34	0.43	3.91	2.87	18.16	0.78	3.39	1.13	1.22	60.1583	0.519931	0.259965	0.17331	0.17331	0.17331	0.259965
1267	2	3	2	3	3	3	3	3	1	2	2	3	2	3	3	3	1	18	4	3.125	3.44444	3.44444	2.25	2.1		1126	89.52	9.41	0.71	6.22	3.91	16.61	0.98	1.24	0.98	1.24	66.3424	0.357782	0.178891	0.0894454	0.178891	0	0.0894454
1268	3	2	1	3	4	2	4	2	2	2	3	2	4	2	5	2	2	18	4	3.125	2.77778	2.66667	4.5	3	21	717	97.35	11.72	0	1.53	2.09	13.67	1.12	1.26	0.42	0.98	67.9245	0.420168	0	0.140056	0.280112	0	0.140056
1269	2	3	1	4	3	3	2	4	2	3	2	4	2	3	4	3	2	18	3						8	680	95.15	12.79	0.59	4.12	2.21	18.38	0.29	2.94	1.91	0.74	66.5385	0.881057	0.734214	0.146843	0	0.587372	0.146843
1270	1	1	1	3	1	4	2	1	1	2	1	3	1	4	1	1	2	19	3	1.875	3.55556	3.55556	2	3.9	6	1238	92.65	10.58	0.24	3.31	1.53	19.39	0.32	1.05	1.05	1.86	60.6667	0.326797	0.163399	0.0816993	0.0816993	0.0816993	0.245098
1271	2	2	2	2	4	3	4	2	2	3	2	3	4	3	2	2	1	20	3	3.125	3	2	4.25	3		647	96.45	14.53	0	3.86	2.16	22.72	0.15	1.55	1.08	0.15	67.8899	0.776398	0.465839	0.465839	0.310559	0	0.310559
1272	1	2	1	3	2	4	2	5	1	3	1	3	1	5	2	5	1	18	5	4.75	2.44444	3.44444	3.25	3.8	6	542	90.77	9.78	0.74	4.24	1.66	11.07	0.74	3.69	1.29	1.66	83.0986	0.369686	0.924214	0.184843	0	0.184843	0.369686
1273	3	3	1	4	4	3	4	3	1	4	1	4	3	4	2	3	2	18	3	2.75	3.55556	2.77778	3.875	3.2	12	372	96.51	12.1	0.27	6.45	1.61	15.32	0.27	1.08	0.27	1.61	70.8955	0.26738	0.802139	0	0	0.26738	0.26738
1274	3	2	1	2	4	2	4	3	2	2	1	3	1	4	2	3	2	18	4	2.875	4.66667	2.88889	4	3.1	20	828	95.41	7.97	0.12	2.66	2.54	18.72	3.74	1.33	1.33	0.24	61.0345	0.36452	0	0.243013	0	0.121507	0.121507
1275	1	3	1	3	4	2	5	4	2	3	1	4	5	1	5	5	2	18	3							658	95.44	12.46	0.15	1.37	1.82	17.93	0.61	1.06	1.06	1.22	70.5069	0.151976	0	0.151976	0	0	0.151976
1276	2	1	2	1	3	2	4	2									2	20	4	3.75	3.55556	3.44444	4.125	4.7	13	688	90.99	13.37	0.29	3.63	4.07	11.34	3.05	1.74	1.16	0.44	78.5714	0.727802	0.582242	0.291121	0.14556	0.14556	0.291121
1277	4	1	2	2	2	3	5	2	3	2	1	3	2	3	3	3	2	19	4	2.625	3.77778	3.33333	4.25	3.5	19	597	93.13	12.73	0.5	3.18	2.85	13.74	2.35	1.84	1.34	1.34	73.5683	0.335008	0.502513	0	0.167504	0.167504	0.167504
1278	1	5	1	5	1	5	1	5	1	5	1	5	1	5	1	5	2	18	5	4.875	4.77778	5	1.375	3.7	0	1115	93.72	7.98	0.27	4.48	0.99	15.52	0.09	0.99	1.52	0.81	67.1429	0.180832	0.361664	0	0.0904159	0	0.0904159
1279	1	2	1	3	2	4	2	2	1	2	2	2	3	2	3	1	2	18	3	3.125	2.33333	3.44444	2.75	4.1	10	817	95.59	10.28	1.59	2.2	1.71	16.4	0.12	1.84	0.86	0.61	64.4828	0.367647	0.122549	0.245098	0.122549	0	0
1280	3	2	1	2	4	3	3	5	1	3	1	3	2	5	2	5	1	18	5							323	97.21	12.69	0	4.33	0.93	16.72	0	0.93	2.17	0.93	86.8687	0	0.310559	0	0	0	0
1281	2	4	2	4	2	3	2	5	2	3	3	3	2	3	3	4	1		4	3.125	2.66667	3.55556	3.125	4.1	5	801	95.51	11.49	1.12	3	2	15.36	0.12	2	2.62	1.37	69.8529	0.375	0.25	0.125	0.25	0	0.25
1282	2	3	1	3	3	2	3	2	2	2	1	3	3	3	3	3	2	18	4	2.875	4.33333	3.22222	3.25	2.6	10	480	95.62	9.38	1.04	5	2.08	11.88	0.21	4.38	1.46	1.46	82.716	0.838574	0.209644	0	0	0.838574	0
1283	2	3	2	3	4	1	4	5	2	4	2	4	2	5	2	5	2	18	4	3.375	4.44444	3.88889	3	4.6	6	1103	94.02	8.79	0.82	4.62	1.81	15.96	1.27	2.99	1.45	0.54	64.0476	0.545455	0.636364	0.272727	0.181818	0.0909091	0.181818
1284	2	4	2	4	3	3	2	4									2	19	4	4.125	4.55556	4.33333	2.625	3.6	7	775	81.29	6.32	0	3.87	1.16	11.35	0.13	0.77	1.03	1.03	64.8649	0	0.389105	0	0	0	0.129702
1285	1	1	1	3	3	4	3	3	3	1	1	1	2	3	3	2	2	19	3	3.5	3.55556	3	4.375	3		170	99.41	17.06	0	1.76	4.12	18.82	1.76	2.94	0.59	1.18	79.2453	1.17647	0.588235	0	0	1.17647	0.588235
1286	1	3	3	4	2	2	3	2	1	4	2	5	2	3	4	3	1	19	2	3.625	4.33333	3.66667	2.625	3.3	16	558	92.29	12.19	0.36	4.3	2.69	12.9	0.72	2.87	1.25	0.72	77.4038	0.178571	0.535714	0	0.178571	0	0.178571
1287	2	3	1	3	4	3	5	3	2	3	1	4	3	4	2	2	2	18	2						18	756	95.11	12.96	0	3.44	1.32	18.65	1.32	1.19	1.19	1.72	59.1603	0.1321	0.396301	0	0	0.1321	0.396301
1288	1	3	1	4	1	5	2	2	2	1	1	3	1	5	1	2	1	20	4						9	857	92.3	10.5	0.35	3.15	1.17	13.07	0.93	1.98	1.17	1.28	73.9264	0.46729	0.116822	0.116822	0	0.350467	0.116822
1289	1	1	1	2	1	2	2	4	1	1	1	2	1	3	1	3	2	19	4	2.75	3.33333	2.66667	1.625	4.2	6	538	93.49	10.97	0.19	1.49	1.67	20.26	0.56	0.93	0.74	1.12	77	0.740741	0.37037	0.37037	0.37037	0	0
1290	2	3	1	4	3	4	3	3	3	3	1	3	3	4	3	4	2	18	4	3.25	3.44444	4.33333	3.125	3.5	7	1081	95.47	12.21	0.65	4.26	3.24	17.11	0.37	3.79	0.74	2.04	63.7975	0.740056	0.370028	0.185014	0.185014	0.277521	0.185014
1291	3	1	1	2	4	2	2	1	4	3	2	3	3	3	3	1	1	18	4	3.875	4.44444	3.77778	3	4.5	8	897	94.76	7.92	1.23	4.91	2.9	20.74	0.78	1.56	2.68	1.11	60.3125	0.556793	0.334076	0.222717	0.111359	0.222717	0.111359
1292	1	4	1	4	2	3	2	4	1	3	1	3	1	4	1	3	1	19	3	3.75	3.77778	2.77778	2.125	3.8	1	706	96.6	13.03	0.28	3.4	3.54	19.12	1.27	1.27	1.98	0.85	66.1224	0.991501	0.424929	0.141643	0.141643	0.424929	0.141643
1293	1	4	1	4	3	4	3	4	3	3	1	3	3	3	3	3	1	19	5	4.25	3.66667	3.55556	2.125	3.5	9	672	91.82	9.97	1.93	3.42	2.38	11.61	0.45	6.1	0.6	1.19	72.0149	0.597907	0.298954	0.298954	0	0.298954	0.149477
1294	1	3	2	4	2	3	4	3	1	3	1	4	2	4	2	4	1	18	4	4	3.77778	3.77778	3.375	3.2	5	740	94.46	11.22	0	3.24	3.38	18.65	0.27	0.54	1.62	0.95	72.4907	0.672043	0.403226	0.268817	0.268817	0.134409	0.134409
1295	3	4	1	5	3	4	2	5	3	4	1	5	2	5	2	5	2	18	4	3.625	4	4.11111	2.875	3.8	5	733	96.59	8.73	2.05	3.96	1.5	17.74	0.55	2.73	1.23	1.09	63.4146	0.272851	0.818554	0	0	0.272851	0
1296	3	1	1	2	3	1	3	1	2	3	1	3	2	2	3	3	2	18	3	2.25	2.88889	3	4.375	4.1	12	979	91.73	11.34	0.72	4.39	2.86	13.89	0.72	1.43	1.43	1.63	68.0628	0.71066	0.304569	0.101523	0.101523	0.507614	0.101523
1297	2	3	1	2	4	2	4	3	1	4	1	3	2	4	2	3	1	18	3	2.75	3.55556	2.44444	4	4.2	12	448	89.73	9.15	0.22	3.12	2.46	9.38	0.22	1.12	2.23	0	79.0419	0.449438	1.1236	0.224719	0	0	0.449438
1298	3	4	4	3	2	1	3	4	2	2	3	3	2	5	2	4	1									800	91.62	8.12	0	5.25	2.38	17.88	0.25	0.38	2.12	0.25	75.8389	0.37831	0.630517	0	0.252207	0.126103	0.37831
1299	1	3	1	3	1	4	1	3	1	1	1	2	1	5	1	3	1	23	4	5	4.33333	3.88889	1.625	4	2	1083	93.07	10.25	0.09	5.36	1.66	14.4	0.83	2.22	1.2	0.74	61.8321	0.55607	0.648749	0.185357	0.0926784	0.278035	0.185357
1300	1	1	1	1	3	1	4	2	1	2	1	1	4	1	4	2	2	20	4	3.125	3.44444	4.33333	3.25	4.1	6	355	90.14	10.99	0	1.41	3.66	16.34	0.28	0.28	0.85	0.56	81.6794	1.42857	0	1.14286	0	0.285714	0.571429
1301	1	4	1	4	2	4	2	4	1	3	1	4	1	5	1	5	1	18	4	3	4.11111	3.33333	2	3.8	3	488	93.85	10.86	0.61	4.3	1.84	17.42	0.2	2.66	0.61	2.25	78.0105	0.821355	1.23203	0.616016	0	0.205339	0.205339
1302	4	1	3	2	5	1	5	2	3	2	2	2	4	2	4	2	1	18	2	2.75	3.88889	2.77778	4	4.3	20	905	93.7	11.49	0.44	3.87	1.77	15.69	1.1	1.99	1.1	0.55	68.3706	0.553097	0.442478	0.442478	0	0.110619	0.221239
1303	2	1	1	3	2	3	4	3	2	2	1	3	2	4	3	4	2	18	4	4.125	3.22222	2.88889	3.5	3.3	9	796	96.36	10.43	0	3.64	2.51	16.83	0.75	2.39	1.88	0.63	67.1429	0.377358	0.251572	0	0.251572	0.125786	0.377358
1304	4	2	3	3	5	2	5	3	3	3	2	3	4	4	3	5	2	18	5	3.875	4.33333	2.77778	3.375	4.4	15	1059	93.77	9.44	0.28	3.21	1.79	13.98	0.85	2.83	1.23	0.38	63.3152	0.47259	0.283554	0.094518	0	0.283554	0.283554
1305	3	4	4	2	3	2	5	2	3	2	3	2	5	1	5	2	2	19	3	3.25	4	3.22222	4	3	12	521	93.67	10.56	0.96	2.88	4.8	15.36	0.58	1.92	2.11	0.38	82.7778	0.385356	0.385356	0	0.385356	0	0.578035
1306	1	4	3	3	2	3	1	4	1	4	3	3	1	3	1	4	1	20	4	3.25	3.77778	3.11111	3.5	3.2	4	729	88.07	7.54	0.96	1.92	2.47	12.62	0.55	1.92	0.82	0.41	67.2727	0.142045	0.142045	0	0	0	0.426136
1307	2	5	2	3	3	3	3	3	2	4	1	4	2	3	2	4	1	19	4	4.375	3.66667	3	2.625	4	17	320	89.06	4.69	0	5.62	0.62	10.62	0.94	0.31	1.25	7.81	77.1429	0.623053	1.86916	0.623053	0	0	0
1308	2	2	1	3	1	4	2	4	2	2	1	3	1	4	1	2	2	17	4	4.25	4.11111	3	4	3.3	9	714	96.64	8.96	1.4	2.66	3.08	15.69	0.56	2.94	0.7	0.42	74.7899	0.559441	0.559441	0	0.27972	0.27972	0.13986
1309	2	4	2	4	5	3	5	5	4	5	1	4	5	3	4	4	1	18	4	3.25	3.11111	3.55556	3.75	3.5	12	819	96.09	13.19	0.49	4.15	2.44	16.24	0.61	1.59	1.95	0.37	73.1518	0.854701	0.610501	0.3663	0.1221	0.3663	0.2442
1310	2	2	1	3	3	2	3	2	3	1	1	2	4	1	3	2	2	18	4	2.5	3.22222	3.22222	4	3	16	758	95.91	10.16	0.13	4.75	3.3	16.09	0.79	2.64	1.19	0.66	66.0377	0.924703	0.264201	0.1321	0.528402	0.1321	0.396301
1311	1	5	1	5	1	5	1	5	1	5	1	5	2	4	2	5	1	19	3	4.5	4.22222	3.11111	1	3.9	0	528	89.02	9.28	1.33	4.73	1.89	16.1	0.19	1.89	0.57	1.52	83.7963	0.378788	0.757576	0.189394	0.189394	0	0.189394
1312	2	2	2	2	3	1	4	2	2	1	2	1	2	2	2	2	1	21	3	4.625	3.88889	4.22222	3.875	2.7	10	786	94.02	10.18	0.25	2.67	3.31	13.99	0.64	0.89	1.65	0.38	64.8746	0.383632	0.255754	0.127877	0.255754	0	0.255754
1313	2	3	3	3	4	3	4	3	2	3	3	3	4	3	4	3	1	20	3							197	87.82	8.12	0	3.05	2.03	9.64	0	0.51	3.05	0	86.6667	0.507614	0.507614	0.507614	0	0	0.507614
1314	2	3	2	3	2	3	4	4	1	3	2	3	3	4	4	4	1	21	4	2.75	4.22222	4.11111	3.25	3.5	15	326	84.66	9.2	0	2.76	2.45	14.72	1.53	0	2.45	1.53	84.6154	0.923077	0.615385	0	0	0.923077	0.307692
1315	2	1	2	1	4	2	3	3	2	5	2	3	2	5	3	4	1	18	3							522	95.59	14.56	0	4.21	4.41	18.01	0.96	1.53	1.15	1.34	67.1498	1.14723	0.764818	0.764818	0	0.382409	0.382409
1316	1	1	1	5	1	5	3	5	1	1	1	3	2	3	2	3	2	19	3	3.875	5	3.66667	1.25	3.6	17	217	87.56	12.9	0	4.61	3.23	11.52	0.46	2.3	1.84	2.76	84.5238	1.89573	1.4218	0	0.473934	1.4218	0
1317	3	3	3	3	4	2	5	3	3	3	3	3	5	3	5	3	2	18	3	2.875	3.44444	3.44444	3.875	2.3	22	961	97.29	13.63	0	3.33	5.41	15.71	0.31	1.25	1.77	0.42	52.994	0.625	0.3125	0.208333	0	0.416667	0.208333
1318	1	3	1	3	3	2	3	1	2	2	1	3	1	4	2	1	1	18	3	1.75	2.77778	2.55556	3	3.7	15	725	93.52	11.86	0.41	2.9	2.48	20.83	0.28	1.38	0.83	0.41	73.1061	0.824176	0.137363	0.686813	0	0.137363	0
1319	2	2	2	3	1	4	4	3	2	1	1	2	3	3	3	2	1	18	4	3.875	3.66667	3.44444	2.875	2.7	10	691	90.59	8.25	0	4.05	3.04	11.43	0.14	0.72	1.88	1.16	67.5472	0.728863	0.437318	0.291545	0.145773	0.145773	0.291545
1320	2	3	1	4	2	3	2	4	2	3	1	3	2	2	2	3	2	18	4	2.75	3.75	3.33333	3.75	3.1		549	95.26	12.2	0	3.1	1.09	12.39	1.28	1.64	2.19	0.73	68.75	0.546448	0.182149	0.182149	0	0.364299	0.182149
1321	1	3	1	3	3	4	4	3	1	4	1	4	3	3	3	4	1	21	5	2	4.22222	4.55556	2.375	3.5	4	847	93.15	8.38	0	4.25	2.01	13.93	0.35	0.94	2.13	1.06	73.5016	0.355872	0.474496	0.237248	0	0.118624	0.355872
1322	4	3	2	3	4	4	4	3	2	3	1	3	4	3	4	3	1	20	3	2.25	3.88889	3.88889	2.625	4		717	92.89	7.39	0.42	2.51	2.37	18.55	0.14	1.26	0.56	0.28	63.5593	0.415512	0.415512	0.138504	0.138504	0.138504	0.138504
1323	3	3	2	3	5	1	4	3	3	3	2	3	5	1	4	3	2	18	4	2.25	3.44444	3.44444	4.625	3.6	21	709	95.91	12.83	0.99	4.8	3.1	14.39	0.71	2.54	2.4	0.71	74.1313	0.564175	0.564175	0.141044	0	0.282087	0.423131
1324	1	3	3	3	4	2	5	1	3	1	5	1	4	1	4	2	2	45	4	1.875	4.66667	4.11111	3.875	4	2	732	95.08	10.79	0.55	2.05	4.78	13.66	0.55	3.01	0.55	0.68	71.6981	0.956284	0.546448	0.136612	0.409836	0.273224	0.546448
1325	2	4	1	4	3	3	4	4	2	4	1	4	4	3	4	3	2	19	4	3.25	3.55556	2.77778	3.875	3.8	16	194	95.88	12.37	0	4.12	2.06	19.07	0	0.52	2.58	0.52	79.4118	0.515464	0	0.515464	0	0	0.515464
1326	1	5	1	5	1	5	1	5	1	5	1	3	1	3	3	5	2	20	5	3.75	2.66667	3.33333	2.875	3.5	2	1120	94.11	10.71	0.71	2.68	1.96	15.27	0.09	1.79	1.88	0.98	67.2544	0.447227	0.268336	0.268336	0.0894454	0.0894454	0.0894454
1327	2	2	2	2	3	4	4	2	1	1	1	3	3	3	3	2	2	20	4							682	96.77	10.85	0.44	2.64	1.47	21.41	0.44	1.03	1.61	0.44	56.8182	0.146413	0.146413	0	0.146413	0	0.292826
1328	2	2	1	3	4	3	4	2	3	2	1	2	3	2	4	3	1	18	4							702	95.73	12.39	0.14	3.42	1.99	16.52	0.14	2.56	1.28	0.71	69.4915	0.570613	0.142653	0.142653	0.142653	0.285307	0.285307
1329	1	5	1	4	3	2	3	4	1	4	1	5	2	5	1	5	2	20	3							1130	93.54	10.8	0.18	4.96	2.83	18.23	0	0.71	0.62	2.21	57.8829	0.178094	0.267142	0	0.0890472	0.0890472	0.178094
1330	3	1	2	2	4	2	4	1	3	1	1	2	3	2	3	2	2	22	3	2.75	2.44444	2.33333	4.75	4.4	19	517	96.52	13.35	0	2.13	2.9	19.15	0.58	0.58	1.74	1.16	76.3006	1.55039	0.387597	0.581395	0.387597	0.387597	0.193798
1331	2	3	3	4	2	4	3	4	1	4	2	3	2	4	2	4	1	19	4	2.875	2.77778	4.22222	3.125	4	9	587	94.55	12.44	0.68	2.39	1.36	16.87	0.34	0.85	2.04	0.34	76.2332	0.340136	0.510204	0	0.170068	0.170068	0.170068
1332	1	2	1	3	4	2	5	4	1	2	1	3	4	2	5	3	2	18	4							1330	93.16	11.65	0.38	2.78	3.23	18.87	0.3	1.43	0.68	0.38	51.7094	0.453858	0.302572	0.151286	0.226929	0	0.151286
1333	3	2	1	2	5	2	5	2	2	1	1	1	5	2	5	1	2	19	3	2.875	2.55556	3.33333	4	3.4	20	1158	86.7	7.77	0.52	1.99	1.9	12.09	0.69	1.99	0.95	0.95	60.9342	0.348736	0.087184	0	0.087184	0.174368	0.174368
1334	1	3	1	4	2	3	2	3	1	3	2	3	2	3	2	4	1	19	3	4.25	4	4	2.33333	4		301	96.01	12.29	0.66	4.32	1	16.61	0.66	1.66	1.33	2.99	80.9091	0.332226	0.664452	0.332226	0	0	0
1335	2	4	2	4	3	1	4	5	3	5	5	3	4	2	3	5	1	20	3	2.875	3.44444	1.77778	3.25	4.9	19	788	94.92	13.07	0.25	3.05	1.4	17.26	1.78	1.9	1.78	1.02	63.4868	0	0.760456	0	0	0	0.380228
1336	1	3	1	4	1	4	3	4	1	4	1	4	2	4	2	5	2	19	4							422	95.26	12.8	0	5.45	2.13	19.19	0.47	0.95	1.9	0.24	68.3871	0.475059	1.18765	0	0.23753	0.23753	0.475059
1337	1	3	1	3	1	3	1	3	1	4	1	4	1	1	1	5	2	18	3							926	94.92	9.61	0.43	2.05	4.32	16.09	0.54	2.38	0.76	1.73	60.7143	0.540541	0.216216	0	0.108108	0.324324	0.216216
1338	1	3	1	3	2	4	2	3	1	3	1	4	1	4	2	4	1	18	3	2.75	4.11111	3.55556	3.375	3.8	17	523	92.54	13.77	0.19	5.93	0.76	16.63	0.38	2.1	0.76	2.49	70.9091	0.19084	0.381679	0	0	0.19084	0.19084
1339	1	2	1	3	4	3	4	4	1	3	1	3	2	3	3	4	2	18	3	2.25	3.66667	3.55556	3.875	3	8	374	95.45	13.9	0	4.01	3.21	18.72	0.27	0.8	2.67	0.27	75.1938	1.06667	0.8	0.8	0	0.266667	0.266667
1340	1	2	1	3	2	5	2	3	1	2	1	3	1	5	1	3	1	20	3	2.375	4.88889	3.44444	3.375	2.8	8	803	90.78	11.71	0.5	3.99	1.49	17.19	0.62	1.62	1.49	1	76.6562	0.125156	0.500626	0	0	0.125156	0.250313
1341	2	3	1	3	2	3	4	4	2	2	1	3	2	2	2	4	2	18	3	3.25	3.33333	3.22222	3.125	3.8	13	598	97.16	12.21	0.17	3.01	2.84	15.89	1.34	1.17	1.84	1	69.1176	0.83612	0	0.501672	0	0.334448	0
1342	2	3	1	5	3	3	3	4	1	4	1	4	3	4	3	4	2	20	4	3.75	4.44444	3.77778	2.375	2.6	4	1050	94.1	8.38	1.9	4	1.52	14.19	0.1	4.57	2.29	0.95	64.6067	0.381316	0.571973	0.190658	0.190658	0	0.190658
1343	2	3	1	3	1	4	1	3	3	1	1	2	3	2	2	1	1	22	2	1.875	3.33333	3.44444	3.625	2.3		828	96.86	8.21	0.72	5.56	1.45	20.05	1.21	2.05	0.36	0.12	59.0164	0.240674	0.481348	0	0	0.240674	0
1344	2	3	1	3	3	3	3	4	1	4	1	4	4	3	2	4	2	18	5	4.25	3.77778	3.11111	2.625	3.3	7	413	92.74	11.38	0.73	2.91	3.87	12.35	0.73	2.66	0.73	2.42	83.2258	1.21065	0.968523	0	0.726392	0.484262	0.484262
1345	3	4	3	4	2	4	4	4	2	4	2	4	2	4	2	5	1	18	3	3.125	3.55556	2.88889	3	3.3	10	543	87.66	4.42	0	4.79	4.6	12.52	0.55	2.03	1.29	1.47	71.3725	0.184162	0.368324	0	0.184162	0	0.552486
1346	4	2	4	3	5	3	5	1	3	4	4	4	5	3	5	3	1	19	5	3.625	3.11111	3.22222	4.5	4.1		536	87.5	8.58	0.56	1.31	2.61	11.75	0.56	1.68	1.12	1.31	81.9005	0.564972	0.376648	0.376648	0	0	0.376648
1347	3	3	2	2	1	5	3	4	2	4	3	3	4	3	3	4	1	20	4	4.25	4	2.22222	3	4.2	15	609	95.89	10.67	0.16	1.97	3.78	16.91	0.99	1.48	0.82	0.99	73.7705	0.492611	0.164204	0.164204	0.164204	0.164204	0.492611
1348	2	4	2	5	3	2	3	3	1	4	1	4	1	4	1	4	1								7	338	91.42	7.4	0	5.33	2.07	10.95	1.18	1.48	1.18	2.37	77.2059	0.597015	1.49254	0.597015	0	0	0.298507
1349	5	1	4	1	4	1	5	1	5	1	4	1	4	1	5	1	1	20	2	2.5	4.55556	2.22222	3.875	4.1	20	685	96.06	11.39	0.29	1.75	2.77	11.68	1.46	3.94	0.29	0.29	65.6652	1.16788	0.437956	0.145985	0.437956	0.437956	0
1350	3	1	2	2	4	4	4	2	2	3	1	4	2	4	1	3	1	20	4	2.875	3	3.22222	2.75	3.6	9	336	94.64	5.65	1.49	1.19	1.19	14.58	0	1.79	0.89	0	78.2609	0.299401	0	0	0.299401	0	0.299401
1351	1	4	2	4	2	4	3	5	2	5	1	4	2	4	1	4	2	19	4							702	91.6	7.98	0.57	4.13	2.14	13.39	1.28	2.99	2.56	1	84.1549	0.719424	0.28777	0.28777	0	0.143885	0.28777
1352	1	3	4	3	3	2	3	3	1	2	1	2	3	2	3	3	1	18	4	3.125	2.55556	3.22222	1.875	3.4	3	241	92.95	12.03	0	3.73	1.24	16.18	0	1.24	0.83	0.83	79.798	0.414938	1.24481	0	0	0.414938	0.414938
1353	1	3	1	4	2	3	4	4	1	2	1	4	2	4	3	4	2	18	4	3.375	3.66667	3.11111	1.625	3.5	3	778	92.29	10.41	0.64	4.24	1.41	10.03	1.16	2.7	0.9	1.29	66.9118	0.257732	0.773196	0	0	0.128866	0.257732
1354	2	4	1	4	2	3	3	4	2	3	1	3	2	5	2	3	1	19	3						8	411	95.62	10.46	1.22	4.38	3.16	13.63	0.24	4.38	1.7	3.41	72.549	0.728155	0.728155	0.242718	0	0.485437	0.242718
1355	1	2	1	4	1	3	3	3	3	2	3	3	2	3	3	3	1	20	4						8	827	94.2	10.16	0.12	3.75	2.18	16.44	0.6	0.6	0.97	1.21	68.6275	0.481928	0.481928	0	0.240964	0.240964	0.120482
1356	1	2	1	3	4	2	5	2	1	1	1	3	3	3	4	3	2	18	3	2.875	3.33333	3.44444	2.375	3.4	13	394	95.94	12.44	0.51	2.54	2.28	14.97	1.02	1.27	1.52	0.51	76.5517	0.761421	0.253807	0.253807	0.253807	0.253807	0.253807
1357	1	2	2	3	3	2	4	2	2	1	1	1	4	1	4	1	2	19	5	3	3.22222	3.5	3.75	3.1	7	179	92.74	11.17	0	1.68	2.79	16.2	1.12	0	0.56	0	76.1905	1.12994	0	0.564972	0.564972	0	0.564972
1358	3	3	1	4	3	2	3	4	3	3	1	4	3	2	3	4	2	18	4	4.25	3.66667	3.66667	3	3.5		563	97.69	14.39	1.24	4.44	3.37	12.61	1.07	2.84	1.78	0.53	67.3797	0.53286	0.888099	0.53286	0	0	0.35524
1359	2	4	1	3	3	3	3	4	2	2	1	2	4	3	4	3	1	18	4	3.75	2.66667	3.22222	2.875	3.9	7	474	94.73	11.6	0	1.9	3.16	13.08	0	1.69	1.48	0.63	77.193	0.843882	0.632911	0.21097	0	0.421941	0.632911
1360	3	4	2	4	4	2	4	4	3	3	4	3	4	1	2	2	1	19	4	4.25	3.66667	2.77778	3.125	3.7		403	96.28	14.39	0.99	3.72	2.23	14.14	1.24	4.47	1.74	0.74	73.9437	0.498753	0.498753	0.249377	0	0.249377	0
1361	3	2	1	3	3	2	5	3	3	2	1	3	3	2	5	3	2	18	4	4.75	3.22222	3.55556	2.625	3.1		580	89.31	6.55	0.34	2.59	3.28	11.9	2.41	2.41	1.38	0.69	69.7479	0.519031	0.346021	0	0.17301	0.346021	0.346021
1362	1	3	1	3	3	3	3	3	1	3	1	4	2	4	3	4	1	20	4	3.625	2.88889	4.22222	2.25	3.6	3	698	88.25	8.17	1.29	1.86	2.29	14.47	0.43	2.58	1.15	2.01	79.3814	0.143678	0.143678	0.143678	0	0	0.287356
1363	2	3	1	3	3	2	4	5	1	3	1	3	2	2	2	5	2	18	3	4.375	5	3.88889	2	4.2	8	264	93.18	9.47	0	3.79	1.52	14.39	0.38	3.79	1.89	0.76	82.2917	0.757576	0.757576	0	0	0.757576	0
1364	2	4	1	3	4	3	4	3	2	4	2	3	4	3	3	4	2	19	3	3.14286	3.88889	3	3.5	3.4	20	933	94.86	14.04	0	2.36	3.54	13.18	0.64	0.75	1.71	0.54	67.6558	1.18153	0.644468	0.537057	0.214823	0.214823	0.214823
1365	3	2	1	2	4	1	5	3	2	3	3	2	4	1	5	4	1	20	4						17	588	92.52	5.44	0.85	3.23	2.89	14.8	0.51	1.19	3.91	0.17	75.8794	0.512821	0.34188	0.17094	0.17094	0.17094	0.512821
1366	1	3	1	3	5	2	5	3	1	3	1	2	5	2	5	3	2	18	5	3.125	4.55556	4.77778	3.5	4.5	4	477	95.6	14.88	0.21	1.89	1.89	18.66	0.63	1.05	1.89	1.47	69.4915	0.840336	0	0.210084	0.210084	0.420168	0.210084
1367	3	2	2	3	2	4	3	2	2	4	1	4	3	5	2	4	2	19	3	3.875	4.77778	3.55556	4.5	4.3	13	744	94.76	14.38	0	4.44	2.28	16.8	0.67	1.21	1.61	0.94	72.242	0.670241	0.670241	0.402145	0.134048	0.134048	0.268097
1368	2	1	1	3	4	2	4	2	2	1	1	3	3	2	4	2	2	18	3	2.875	3.77778	3.66667	3.75	3	16	923	94.47	12.68	0.22	2.38	2.28	14.63	0.43	0.65	2.71	1.41	61.516	0.433369	0.325027	0.216685	0.108342	0.108342	0.108342
1369	1	3	1	4	2	4	3	5	3	2	1	3	2	4	2	3	1	18	5	3.625	3	4.33333	2	3.7	3	822	95.01	11.31	0.73	3.77	2.43	19.95	0.36	2.19	1.82	0.49	72.4528	0.608273	0.364964	0.243309	0	0.364964	0.121655
1370	1	4	1	5	2	3	3	4	1	4	1	4	2	4	2	5	1	19	4	3.875	3.88889	3.66667	1.875	3.1	11	844	91.59	10.55	0	3.79	2.01	13.39	0.12	1.42	1.78	0.95	76.6962	0.477897	0.597372	0.119474	0.119474	0.119474	0.238949
1371	3	4	3	3	4	3	3	5	3	2	3	2	3	2	3	4	1	20	4							164	90.24	9.76	0.61	1.83	3.66	7.93	0	2.44	0	1.22	85.5072	0.609756	0.609756	0	0	0.609756	0
1372	1	2	1	2	3	4	3	4	1	4	1	3	2	3	2	3	1	19	4	3.5	3.44444	3.66667	1.75	4.4		667	87.41	4.8	0.75	1.65	2.55	16.34	0.3	1.35	0.75	1.35	85.348	0.301205	0.301205	0.150602	0	0.150602	0.60241
1373	1	2	2	3	2	2	3	4	1	4	1	4	1	3	2	5	1	18	5	4.75	3.77778	2.66667	3.875	3.6	13	1224	91.67	6.54	0.33	4.58	1.63	13.07	0.33	1.63	1.88	0.82	64.2023	0.0823723	0.411862	0	0.0823723	0	0.164745
1374	2	1	1	2	2	4	2	2	2	1	1	2	3	4	3	2	2	18	3	1.875	2.22222	3.44444	4	3.6	13	572	94.58	11.36	0.17	0.87	2.27	17.13	0.52	2.8	0	0.87	70.5882	0.524476	0	0.34965	0.174825	0	0.174825
1375	5	1	3	1	5	1	5	1	5	3	5	1	4	5	5	2	2	52	5						10	672	94.64	10.27	0.15	3.27	5.95	20.24	0.45	2.08	0.6	0.45	68.4874	0.744048	0.297619	0	0.297619	0.297619	0.297619
1376	1	2	1	4	2	3	3	2	2	2	1	3	2	2	3	2	2	18	2	2.25	4	3.22222	3.75	3.7	8	450	94	10.67	0.67	2	2.89	15.56	1.11	1.56	0.67	0	79.1411	0.444444	0.666667	0.222222	0	0	0.444444
1377	1	1	1	2	4	3	5	2	3	1	1	2	3	3	5	3	2	19	3	2.5	4.33333	3.33333	3.375	3.4	12	1144	92.48	10.93	0.79	3.06	2.1	14.77	0	2.45	1.66	1.22	69.2483	0.34965	0.174825	0.262238	0.0874126	0	0.174825
1378	5	2	3	3	5	2	5	2	5	2	5	1	5	1	5	1	2	18	2	1.375	3.33333	2.77778	5	3.6		595	95.97	16.81	0	2.86	4.03	19.5	0.67	1.18	2.35	0.84	76.0369	1.0101	0	0.3367	0	0.673401	0.3367
1379	1	3	1	3	4	2	4	4	4	1	1	1	3	2	3	2	2	18	4	4.625	4.11111	3.22222	2.75	3.7	15	451	95.12	12.64	0	3.1	3.33	15.52	2.22	0.44	2.88	1.11	67.9348	1.10619	0.663717	0.221239	0	0.663717	0.221239
1380	1	2	1	2	1	5	1	4	1	1	1	3	1	2	1	2	2	20	4	1.625	3.88889	3.55556	1.75	3.5	2	727	93.95	10.45	0.14	3.58	2.48	22.28	0.96	1.24	1.24	0.69	66.4122	0.551724	0.413793	0	0.275862	0.137931	0.413793
1381	1	1	1	4	1	5	1	3	1	1	1	4	1	3	2	3	2	18	5	4.375	4.22222	4.55556	2.375	4.3	19	612	92.97	7.84	0.98	3.76	1.8	14.22	1.31	2.45	0.98	1.47	70.0422	0.487013	0.487013	0.324675	0	0.162338	0
1382	4	4	4	2	3	1	5	1	2	4	2	2	3	1	5	1	1	19	3	3.375	1.88889	2.66667	4.5	4.6	29	956	89.33	10.25	0.31	3.45	1.99	18.1	0.21	2.09	0.63	0.42	73.4072	0.739958	0.317125	0.317125	0.211416	0.105708	0
1383	1	5	2	5	2	4	3	5	2	5	2	5	3	2	3	5	1	21	5						6	344	94.48	11.63	0	3.2	0.87	19.48	1.45	2.03	0.29	0.87	72.807	0.581395	0.581395	0.290698	0	0.290698	0
1384	1	3	2	4	3	2	4	3	2	3	3	4	4	2	5	3	2	19	4	3.25	4.11111	4	3.875	3.5	14	630	94.13	13.33	0	1.27	4.44	13.65	1.11	0.48	0.95	1.75	72.0833	0.63593	0.317965	0.158983	0.158983	0.317965	0.317965
1385	1	3	1	5	3	4	2	4	1	1	1	4	4	2	4	3	2	19	4	2.25	4.33333	3.22222	3.25	3.3	5	518	95.37	11.78	0	4.83	2.51	13.71	0	0.97	2.32	0.19	73.1429	0.967118	0.580271	0.193424	0.580271	0.193424	0.193424
1386	2	3	2	4	1	4	2	3	1	3	1	4	2	4	3	4	1	19	3	2.5	4.11111	3.11111	3.125	3.6		477	93.92	9.43	0.42	3.77	1.89	15.09	0.21	2.94	2.94	2.73	66.0714	0.209644	0.419287	0.209644	0	0	0.209644
1387	1	2	2	3	2	5	2	5	3	2	4	3	2	2	3	3	1	18	5	2.25	4.22222	3.55556	3.25	4.2	22	794	94.71	11.59	0	2.52	3.02	18.01	0.76	0.38	0.63	1.26	69.4444	0.379267	0.379267	0.252845	0.126422	0	0.126422
1388	3	2	1	3	4	2	4	2	3	1	1	3	3	2	4	1	2	18	3	2.125	4.11111	2.88889	4	2.9	19	514	95.91	9.92	0.19	2.92	3.7	16.34	0	2.53	1.17	0.39	75.5682	0.974659	0.194932	0.584795	0	0.194932	0
1389	2	1	1	1	2	2	2	2	2	1	1	1	2	1	3	2	1	18	2	2.75	2	2.88889	3.25	4	25	539	90.91	9.65	0.93	2.97	2.6	14.1	0.56	1.11	0.93	0.56	74.1935	0.185874	0.185874	0.185874	0	0	0.371747
1390	2	2	2	2	3	2	3	2	2	4	2	4	4	3	4	4	1	18	4							492	95.53	13.01	0.41	5.49	1.42	15.24	0.2	3.46	1.83	1.02	73.1844	0.406504	0.609756	0	0.203252	0.203252	0.406504
1391	1	3	1	3	3	3	3	4	1	4	1	5	1	5	2	5	1	18	4	4.125	5	5	1.125	4.4	3	571	93.17	11.56	0	4.73	0.88	14.89	1.05	1.4	0.53	0.53	77.1574	0.175439	0.526316	0	0.175439	0	0.175439
1392	1	3	1	4	3	3	3	3	2	3	1	3	3	2	2	3	2	19	3	2	4.44444	4.22222	2.375	3.7	6	898	92.54	9.02	0	2.67	1.45	16.59	0.45	0.33	0.89	1	66.087	0.110988	0.554939	0.110988	0	0	0.221976
1393	3	1	3	2	4	2	5	2	2	2	2	2	3	3	3	2	2	19	4	3.125	3.66667	3.55556	4.25	4.3	27	1118	94.36	11.81	0.09	3.31	3.13	17.26	0.72	2.24	1.7	0.63	66.4103	0.983021	0.625559	0.536193	0.178731	0.268097	0.268097
1394	2	3	1	3	4	3	5	5	2	4	1	4	3	5	5	5	2	18	3						13	638	95.14	13.48	0.78	4.23	2.51	16.77	0.47	2.98	0.78	0.94	72.1973	0.78125	0.46875	0.15625	0.15625	0.46875	0.3125
1395	3	2	1	2	3	2	3	2	1	3	1	2	1	3	2	4	1	19	5	3.5	2.66667	3.77778	3.125	3.6		264	91.67	10.61	0	1.52	0.76	17.42	0	0	1.14	2.27	86.8687	0	0.757576	0	0	0	0.378788
1396	1	3	1	5	3	3	3	5	1	3	1	5	1	4	2	5	1	17	5	3.625	4.33333	4.11111	2	3.9	1	551	92.38	12.16	0	3.99	2.36	13.97	0.18	2.9	0.91	1.63	69.5853	0.545455	0.363636	0.363636	0	0.181818	0.363636
1397	1	4	1	4	2	5	1	5	1	4	1	5	1	5	1	5	1	21	4	3.75	2.55556	2.11111	2.25	4.2	7	591	90.36	8.12	0.17	4.23	0.34	11.34	0.85	1.02	1.86	0.85	78.9474	0.169492	0.677966	0.169492	0	0	0
1398	2	3	1	3	4	3	3	3	1	2	1	3	2	4	2	3	1	20	4	3	3.11111	4.77778	2.375	3.6		685	91.24	8.32	1.61	3.8	2.63	14.31	0.29	4.23	1.46	1.17	79.8387	0.147929	0.147929	0	0	0	0.295858
1399	2	2	1	3	2	4	4	3	1	2	1	3	1	4	1	3	1	18	3	3.125	3.55556	2.77778	4.125	4.1	15	782	92.46	9.72	0.13	3.2	1.41	17.01	0.13	0.77	1.41	1.92	69.375	0.510856	0.255428	0.127714	0.127714	0.255428	0.127714
1400	1	3	1	4	2	3	3	3	1	4	1	4	3	3	3	4	1	18	5	3.375	3.66667	2.77778	3	2.8	3	491	93.89	8.35	0.61	5.5	0.81	19.14	1.02	1.83	1.43	2.44	71.7277	0.204918	0.614754	0	0	0.204918	0.204918
1401	2	3	1	4	2	4	2	4	2	4	2	4	2	5	2	5	2	18	3	4.375	4	4.22222	2.5	4	8	868	95.74	11.29	1.5	4.38	1.15	12.33	0.92	5.07	1.61	2.3	65.9091	0.115741	0.694444	0	0	0	0.231481
1402	3	1	1	3	4	2	4	3	3	2	1	3	3	3	3	3	2	19	2	1.25	3.22222	3.44444	3.25	3.9	9	599	90.98	12.35	0	3.34	2.67	13.52	0	0.5	3.51	0.33	67.6991	0.672269	0.504202	0.168067	0.168067	0.168067	0.336134
1403	2	4	1	4	4	4	4	4	3	3	3	3	3	3	3	3	1	20	4	1.75	4.11111	3.11111	3.25	4.4	6	373	85.52	10.19	0	4.02	3.75	12.06	0.54	3.49	2.95	3.75	76.5101	0	0.274725	0	0	0	0
1404	1	4	1	4	1	2	2	2	1	1	2	2	4	2	4	2	1	20	3	2.5	3.88889	2.77778	3.375	4.3	6	442	94.12	13.35	0	3.39	1.58	14.25	0.68	1.13	1.13	0.23	76.8293	0.226244	0.678733	0	0.226244	0	0.226244
1405	2	1	3	1	1	2	3	3	1	3	1	3	1	3	2	3	2	20	3	3.875	3.66667	3.22222	2.25	3.8	10	561	88.59	13.01	0	1.78	1.78	18.89	0.18	0.53	0.89	1.43	76.2376	0.562852	0.562852	0	0.375235	0.187617	0.375235
1406	1	1	2	3	4	2	4	2	3	1	4	1	4	2	4	2	1	18	3	2.5	2.88889	4.22222	3.625	2.9	6	533	93.25	13.32	0	3	2.25	16.89	0.38	1.69	3.19	0.94	69.802	0.375235	0.375235	0.187617	0.187617	0	0.375235
1407	1	2	1	3	1	5	2	2	1	3	1	2	1	5	2	3	1	18	5	2.75	4.33333	3.55556	2.625	3.4	7	663	89.74	11.92	0.15	2.56	0.9	15.38	0.45	1.51	2.71	0.75	69.6	0.453172	0.151057	0.151057	0.151057	0.151057	0.151057
1408	2	3	2	3	4	3	4	3	2	3	2	4	3	3	3	4	1	18	4	2.625	3.77778	3.22222	2.75	2.7	9	768	91.67	10.68	0.13	4.04	2.08	17.19	0.52	1.69	2.86	1.69	79.5775	0.395257	0.263505	0	0	0.395257	0.263505
1409	2	2	1	2	2	4	3	3	2	2	1	3	1	4	3	3	1	18	3							288	71.53	5.21	0	1.39	1.04	9.72	0.69	0	1.39	0.35	82.4818	0.3663	0	0	0	0	0
1410	1	4	1	4	3	5	3	4	1	3	1	5	1	5	2	5	1	18	4	3.125	4.77778	3.55556	2	3.8	9	578	92.73	8.65	0.17	4.5	0.87	11.07	0	1.73	0.87	0.52	78.6364	0	1.04167	0	0	0	0.173611
1411	1	2	1	3	1	4	2	4	1	3	4	4	2	3	2	4	1	19	5	3	4.44444	4.11111	1.625	2.7		702	91.03	6.13	1.71	2.85	1.57	16.24	0.71	2.14	2.14	1.14	73.8182	0.431655	0.28777	0	0.28777	0	0.143885
1412	2	3	2	3	2	3	2	2	2	4	2	3	3	2	2	3	2	20	4	2.875	3.77778	3.66667	3.625	4.6	12	437	96.57	12.36	0	4.58	3.2	19.91	0.92	0.92	1.83	0.69	72.6115	1.36986	0.684932	0.456621	0.228311	0.456621	0.228311
1413	1	2	1	2	4	2	4	2	1	2	1	3	3	3	4	3	2	19	4	3.125	4.66667	4.11111	3.125	4.7	3	735	94.97	10.75	0.27	2.18	2.72	15.78	0.54	0.68	1.09	0.41	68.3594	0.818554	0.136426	0.409277	0	0.409277	0.682128
1414	1	1	1	1	3	3	3	3	1	1	2	1	4	2	1	1	2	18	3							402	95.02	10.2	0	2.24	4.23	18.66	0.5	2.24	1.24	0.5	82.6389	1.48883	0.992556	0.496278	0.248139	0.744417	0.496278
1415	1	2	1	3	4	2	4	2	1	2	1	2	3	4	3	2	1	19	5	1.75	2.33333	4.44444	2.5	3.3	2	422	87.2	1.42	7.11	2.13	0.71	13.27	0.24	7.35	0.95	0.24	86.9822	0	0.23753	0	0	0	0
1416	2	3	1	4	2	3	4	4	1	4	1	5	1	3	2	5	1	19	3	2.875	4.44444	3.33333	3.125	3.5	6	480	95.83	13.96	0	3.96	3.54	15.42	0.62	1.46	2.08	1.67	72.1893	1.04167	0.833333	0.416667	0	0.416667	0.208333
1417	4	1	1	3	4	2	3	2	4	1	1	1	3	2	4	1	2	18	3							791	97.22	12.39	0.25	2.28	3.16	18.2	0.88	2.15	1.52	1.77	64	1.01138	0.126422	0.126422	0.126422	0.758534	0.252845
1418	1	3	1	4	2	5	2	2	1	2	1	4	2	3	2	3	1	18	5	2.875	4	4	2.875	4	5	560	89.46	9.46	0.71	4.29	1.43	10.36	0.54	2.32	3.75	3.21	83.4862	0.181159	0.543478	0	0.181159	0	0.181159
1419	1	3	1	4	1	4	1	4	1	3	1	4	1	4	1	4	1	18	4	5	4.44444	4.11111	2.25	4.7	2	900	90.89	8.11	0.89	5.89	0.78	11.22	0.33	2.33	2.56	4	79.9443	0.111235	1.11235	0.111235	0	0	0
1420	2	3	1	4	4	2	5	4	4	3	2	2	5	1	5	3	2	18	4							739	94.72	10.01	0	4.6	1.89	13.26	1.08	1.62	4.33	1.35	70.438	0.542741	0.678426	0.27137	0.135685	0.135685	0.135685
1421	2	4	1	5	3	4	2	3	1	5	1	5	3	4	4	3	1	18	4	2.875	3.55556	3.77778	2	3.2		707	93.92	10.18	0.71	2.97	3.54	15.13	1.27	1.56	1.56	1.41	70.5674	0.564972	0.423729	0.282486	0	0.282486	0.423729
1422	2	3	1	4	3	3	4	5	1	4	1	5	3	4	3	5	1	18	2	3	4	3.11111	2.875	3.7	5	609	90.48	10.18	0.16	7.88	1.31	13.63	1.48	2.13	1.81	0.49	65.019	0.490196	0.980392	0.163399	0.163399	0.163399	0
1423	1	4	1	5	3	2	4	5	1	3	1	4	2	3	4	5	1	19	4	4	3.55556	3.88889	3	2.9	3	209	97.61	14.35	0	2.87	2.87	11	0	2.87	0.48	1.44	81.4815	1.43541	1.43541	0.956938	0	0.478469	0.956938
1424	3	1	3	2	4	2	5	3	3	2	4	3	5	2	5	2	2	18	3	3.25	4.66667	3.55556	3.75	3.8	12	469	96.59	12.58	0	3.2	2.35	17.91	1.92	1.71	2.56	1.07	67.4286	0.638298	0.425532	0.212766	0	0.425532	0.425532
1425	2	2	1	4	2	5	2	5	3	1	1	4	2	5	2	5	1	19	3	2.25	4.33333	3.11111	1.625	3.8	10	675	96.89	12.74	0	6.81	1.93	19.7	1.93	2.07	2.37	2.37	64.9606	0.592593	0.592593	0.148148	0	0.296296	0.148148
1426	1	3	1	4	2	3	3	4	1	4	1	4	3	2	4	5	1	19	5	2.625	4.66667	2.88889	3.625	3.5	9	653	89.13	9.95	1.07	1.68	0.31	9.65	0	1.53	0.61	0.46	65.3465	0	0.155521	0	0	0	0
1427	2	3	1	4	2	3	3	3	1	3	1	3	2	5	1	4	1	18	5	3.125	3.66667	3.77778	4	3.4	6	442	92.76	10.86	0	4.52	2.04	11.31	0.9	0.9	1.58	0.68	74.0964	0.915332	0.457666	0.457666	0	0.457666	0.228833
1428	1	3	1	4	3	3	4	4	1	2	1	3	3	4	4	4	2	18	4	2.75	4.66667	4	3.375	3.5	5	613	97.23	12.23	0	4.4	1.63	15.99	1.14	1.31	2.77	0.33	81.3084	0.490196	0.816993	0.163399	0	0.326797	0.163399
1429	1	1	1	3	3	4	3	2	1	5	1	5	1	4	1	2	1	20	3	3.5	2.88889	1.66667	4.5	3.9	11	1509	89.66	10.14	0.27	2.52	1.52	18.69	0.2	0.73	0.73	0.27	59.6591	0.134409	0.336022	0.134409	0	0	0.134409
1430	1	1	1	1	2	3	3	3	1	1	1	2	3	2	3	2	1	18	4	1.75	2.88889	3.11111	3.375	3	14	445	95.51	11.46	0	3.37	2.02	19.1	0.45	0.45	2.7	0	80.5755	0.224215	0.224215	0.224215	0	0	0.44843
1431	1	4	1	5	2	4	2	5	2	3	2	3	4	4	1	5	2	18	4						2	815	93.37	9.82	0.49	5.89	1.6	13.5	0.25	3.31	0.98	2.45	65.6667	0.37037	0.493827	0.123457	0	0.246914	0
1432	2	3	1	3	3	4	3	4	2	3	1	3	3	2	3	3	1	19	3	2.75	4.55556	3.77778	2.75	3.5	10	409	93.64	9.29	0.49	2.2	1.96	11.25	0.73	1.96	2.44	1.22	80.5556	0.490196	0.735294	0	0.245098	0.245098	0.245098
1433	2	3	2	3	4	2	3	2	3	2	3	2	4	2	3	3	1	18	4	3.5	3.44444	3	3.5	4	13	731	95.62	11.9	0.55	3.42	3.15	15.05	0.55	2.05	1.92	1.23	70	1.09439	0.410397	0.547196	0	0.547196	0.136799
1434	3	3	2	3	3	4	3	3	2	4	1	3	2	4	2	4	2	21	4							1201	91.51	10.41	0.33	5.16	2.5	14.57	2	1.67	1	1.25	65.4584	0.249584	0.831947	0.0831947	0	0.0831947	0.332779
1435	2	2	2	3	3	3	3	3	1	3	1	3	1	4	2	5	2	18	4	3.625	3.44444	3.33333	2.875	2.9	17	798	95.99	12.91	0.13	5.26	1.88	17.17	1.13	1.88	0.5	0.63	62.3693	0.745342	0.745342	0.372671	0.248447	0.124224	0.248447
1436	1	5	1	5	2	4	2	5	1	5	1	5	2	4	2	5	2	19	5	4.75	4.88889	4.55556	2	5	5	951	90.96	6.2	2.31	5.78	1.47	8.2	0.32	5.15	0.84	2.73	62.1554	0.105152	0.525762	0	0	0.105152	0.105152
1437	3	4	1	4	3	3	4	3	2	3	1	4	3	3	3	3	2	18	4	2.75	3.77778	3.88889	3.125	2.5	10	681	92.66	9.99	0.88	2.64	1.76	11.01	0.59	2.35	0.73	1.91	74.4361	0.440529	0.293686	0.146843	0	0.146843	0
1438	1	1	1	2	3	3	3	3	1	1	1	2	3	3	3	3	2	19	2	2.125	3.44444	3.44444	3.5	3.2	15	462	89.18	9.31	0	4.76	3.03	17.32	0.22	0.43	0.22	0.22	82.2857	0.867679	0.433839	0.21692	0.21692	0.21692	0.650759
1439	2	2	1	5	2	2	3	2	1	2	1	5	1	1	3	2	2	18	3	2.125	4	2.22222	4.71429	3.8	18	807	95.91	13.38	1.12	3.72	3.35	14.25	0.12	3.35	0.87	1.98	64.0678	0.743494	0.619579	0.123916	0.247831	0.371747	0.247831
1440	2	2	2	3	3	3	4	3	1	3	1	4	2	4	2	3	1	18	3						11	425	97.41	9.65	0	5.65	0.94	17.88	0.24	0.47	1.41	1.88	63.9456	0.471698	0.707547	0.235849	0	0.235849	0.235849
1441	2	2	1	2	4	1	4	2	1	4	1	3	2	3	2	5	1	24	4	3.5	4.55556	2.11111	3.75	2.7		930	92.04	10.43	0.22	4.09	2.26	16.13	0.97	1.94	1.72	0.54	71.1172	0.322581	0.430108	0	0.107527	0.215054	0.322581
1442	5	2	2	2	4	2	2	1	1	2	1	3	1	4	3	3	2	20	3	3	4.11111	3.66667	2.25	3.5	25	340	92.06	11.47	1.47	1.47	1.47	13.24	1.76	2.35	2.06	1.18	81.6794	0.588235	0.588235	0.294118	0	0.294118	0
1443	2	4	1	4	3	3	3	4	2	4	1	3	3	3	3	3	1	19	5	4.5	4.55556	3.77778	2.5	4.1		695	94.82	9.35	0.72	4.89	3.31	16.55	0.43	2.88	2.59	0.86	74.2972	0.720461	0.288184	0.432277	0	0.144092	0.144092
1444	3	2	1	3	4	3	5	3	2	1	3	2	5	2	5	3	2	20	3	3.5	4.44444	2.66667	2.625	4.3	9	805	94.04	9.81	0.37	3.48	2.48	12.42	0.62	1.86	0.75	1.49	76.6187	0.863132	0.369914	0.369914	0.123305	0.123305	0.246609
1445	2	1	1	1	2	2	2	2	1	2	1	2	1	2	2	3	1	18	3	3	3.55556	3	3.5	3.6		1013	92.99	11.94	0.89	4.24	2.47	15.6	1.48	3.06	1.09	0.69	69.9482	0.492611	0.394089	0.197044	0.0985222	0.0985222	0.295567
1446	1	5	1	5	3	1	5	5	1	5	1	5	5	5	1	5	2	18	5	3	4.55556	4.55556	4	4.2	5	230	94.78	15.22	0	4.78	3.48	12.61	0.87	0.43	3.91	0.43	84.5238	2.18341	1.74672	1.74672	0	0	0
1447	1	1	1	3	4	3	4	2	2	1	1	2	4	3	4	2	2	19	3	2	3.77778	2.55556	3.875	3.5	13	760	97.76	16.71	0.13	3.42	2.89	19.61	1.32	1.18	2.89	0.39	59.4937	0.921053	0.526316	0.526316	0	0.263158	0.131579
1448	2	4	2	4	2	3	2	4	2	4	2	5	2	3	2	4	2	18	2							551	88.75	3.81	1.27	2.36	3.99	15.06	1.81	2.18	1.63	0.18	83.0435	0.547445	0.364964	0.182482	0	0	0
1449	2	1	1	2	4	1	4	2	1	1	1	1	4	2	4	1	2	18	3							398	93.72	12.06	0.25	3.27	4.02	14.82	1.51	1.01	1.01	1.76	82.6087	0.75	0.5	0.5	0	0.25	0.5
1450	2	3	1	2	4	2	3	3	1	2	1	2	2	4	2	2	2	18	3	2.625	4.22222	4	3.625	4.7	6	566	90.99	10.42	0.18	2.65	3	15.55	0.35	0.18	1.94	0.18	81.8627	0.534759	0.178253	0.178253	0	0.178253	0.534759
1451	2	3	1	4	3	4	4	5	1	3	1	4	2	5	3	5	2	18	4	4	4.33333	4.33333	2.75	4.5	7	681	92.51	9.1	0.73	4.41	1.62	16.3	0.59	2.2	1.03	0.29	79.7619	0.439239	1.1713	0.146413	0	0.146413	0.439239
1452	1	4	1	5	3	4	3	4	2	4	1	4	3	4	3	5	2	19	4	2.75	3.88889	3.88889	3.875	3.3	8	535	98.13	13.83	0.19	3.18	2.62	14.58	0	2.99	2.8	0.75	64.2857	0.373832	0.560748	0.186916	0	0.186916	0.373832
1453	1	3	1	3	2	3	5	4	2	1	2	1	5	2	5	1	2	18	4	3.125	4.44444	3.66667	3.25	2.4	7	733	96.86	10.64	0.27	3.68	2.59	13.78	0.14	1.23	2.59	0.68	71.6667	0.411523	0.274348	0.274348	0.137174	0	0.411523
1454	1	4	1	5	1	3	2	4	1	4	1	5	1	2	1	5	1	24	5	3.5	4	4.22222	1.5	3.7	2	781	89.5	9.35	0	6.02	1.41	14.08	0.77	2.3	1.79	0.77	71.5655	0.256739	0.898588	0	0	0.12837	0.12837
1455	2	3	1	3	2	4	3	3	1	3	1	4	1	4	2	3	2	18	3	3.125	4.11111	3.88889	2.125	3.8	7	520	89.42	10.77	0.77	2.88	1.73	13.65	0	0.96	0.77	0.19	76.2376	0.384615	0.384615	0.192308	0	0.192308	0.192308
1456	3	2	2	3	5	4	5	2	2	2	3	2	4	3	5	1	2	19	3	2.75	3.33333	3.44444	3.25	3.2	9	675	94.07	13.93	0.44	2.22	3.11	18.22	0.89	0.74	0.89	1.19	67.029	0.588235	0.147059	0.294118	0.294118	0	0.441176
1457	1	2	1	3	5	4	3	4	1	3	3	2	3	3	4	2	1	18	4	1.875	3.22222	2.88889	2.125	3.8	11	713	92.29	11.64	0.28	2.66	3.09	14.03	0.56	1.26	0.98	1.68	63.6667	0.423131	0.282087	0	0.423131	0	0.141044
1458	3	1	2	2	4	2	5	2	2	2	1	1	2	4	2	3	2	20	2	2.625	3.33333	2.55556	3.125	3.4	12	1004	93.23	9.86	0.7	1.79	6.37	21.12	1	1.49	0.5	0.2	67.25	1.09235	0.19861	0.496524	0.397219	0.0993049	0.19861
1459	2	1	2	3	5	2	5	3	2	1	2	2	5	1	5	2	2	18	4	3	3.88889	4.33333	3.75	3.9	4	449	91.54	9.35	1.34	1.34	4.01	17.15	0.89	2.23	1.11	0.89	83.1325	0.674157	0.224719	0.224719	0.224719	0	0.674157
1460	3	2	1	3	3	2	5	3	2	2	1	3	2	4	4	3	2	18	4	4.5	3.88889	3.33333	2.75	2.3		517	95.55	12.57	0	4.06	2.71	14.51	0.39	1.93	2.9	0.39	72.5275	0.578035	0.770713	0.192678	0.192678	0.192678	0.385356
1461	1	3	1	4	2	3	3	4	1	3	1	4	1	4	3	4	2	18	5	3.625	3.66667	4.55556	2.875	4.1	6	537	93.67	11.73	0.74	5.96	1.86	17.69	1.12	1.86	1.3	1.68	74.0196	0.740741	1.11111	0	0.37037	0.37037	0
1462	1	3	1	4	2	2	2	4	1	3	1	4	2	3	2	3	2	17	4	3.375	3.88889	2.44444	2.5	4.4	4	957	93.94	6.27	0.52	3.34	1.57	19.02	0.1	1.15	0.84	0.42	69.3182	0.3125	0.208333	0.208333	0.104167	0	0.104167
1463	2	2	1	4	2	4	2	5	1	2	1	4	2	3	3	5	2	18	5	3.125	4	3.55556	2.375	3.2	5	1198	94.32	11.02	0.17	4.17	1	16.94	0.5	3.67	1.59	1.67	64.2369	0.419111	0.335289	0.167645	0.0838223	0.167645	0.0838223
1464	2	5	1	5	2	3	2	5	1	4	1	5	2	5	1	5	2	19	4	3.125	4.55556	3.66667	3.375	2.6	7	579	97.06	15.37	0.86	5.35	2.42	17.44	0.35	2.94	0.69	0.52	66.0465	1.21107	1.03806	0.346021	0	0.692042	0.346021
1465	2	2	1	3	3	3	2	3	3	1	1	1	2	2	2	2	1	18	4	2.25	2.77778	2.33333	4.625	3.2	9	825	95.52	10.18	1.45	2.55	1.45	19.15	0.24	2.55	2.42	0.61	66.1818	0.606061	0.363636	0.121212	0.121212	0.242424	0.121212
1466	3	2	1	2	2	3	4	3	4	1	4	1	2	1	5	2	2	18	2	2.375	3.22222	3.22222	4.25	3.8	17	588	90.31	12.24	0	2.55	4.08	13.27	1.36	1.7	0.51	0.68	75.7009	1.56794	0.522648	0.87108	0.174216	0.348432	0.348432
1467	3	1	2	2	3	2	5	2									1	18	5	3.25	3.55556	4.11111	2.5	3.5		492	95.53	10.57	0	1.42	0.41	16.87	0	3.25	0.41	0.2	72.0238	0	0.203666	0	0	0	0
1468	3	2	3	4	5	1	5	3	3	2	3	4	5	1	5	3	2	18	4	3.875	3.44444	3.44444	3.875	3.2	13	996	95.48	12.35	0.3	2.41	2.71	16.57	0.5	0.7	0.9	1.1	57.3099	0.601805	0.300903	0.100301	0.401204	0.100301	0.200602
1469	1	3	1	2	2	2	2	5	1	3	1	3	2	4	2	5	2	18	3	3.125	4.22222	2.88889	1.625	3.8	12	870	85.4	10	0.23	2.18	2.18	12.99	0.46	1.84	1.72	2.53	57.2082	0.981595	0.613497	0.245399	0.368098	0.368098	0.122699
1470	2	2	1	4	3	2	3	5	2	3	1	4	2	2	2	5	2	19	3	4.625	4	3.66667	3.125	4	16	941	95.75	11.58	0.43	3.93	1.17	15.83	1.59	2.55	1.81	0.64	64.4068	0.311526	0.623053	0.207684	0.103842	0	0.311526
1471	2	4	1	5	1	5	4	4	3	4	1	5	2	5	2	5	2	19	5	3.375	3.66667	4.33333	2.5	4	0	690	95.51	11.59	0.72	4.06	1.59	17.25	1.16	2.61	1.88	0.43	61.6438	0.434153	0.434153	0	0	0.289436	0
1472	3	1	1	2	3	3	3	1	2	3	1	3	2	4	2	1	2	19	3	3.375	4.55556	3	3.625	3.5	10	488	94.26	9.84	0	2.46	4.71	17.83	1.23	0.82	0.82	1.23	67.2043	1.22951	0	0.819672	0	0.204918	0.204918
1473	2	3	1	3	4	2	4	3	2	3	1	3	3	4	3	3	2	18	3	3.125	3.55556	3.66667	4	4.5	10	383	96.61	11.75	1.57	3.92	2.35	18.8	2.09	2.61	1.04	0.78	67.8082	0.78329	0.522193	0	0.261097	0.522193	0.261097
1474	2	4	2	4	3	3	3	4	1	4	1	4	2	5	2	4	1	18	4	2.5	2.55556	3.66667	2.5	2.7	5	375	94.13	9.07	1.6	5.33	1.33	13.33	0.53	4	1.87	2.67	84.6154	0	0.797872	0	0	0	0
1475	2	2	1	2	3	3	4	3	2	2	1	2	4	3	5	2	2	20	3	4.125	2.77778	3.44444	3.75	3.2	12	548	97.26	16.24	0.55	3.83	3.1	18.25	1.28	2.19	1.82	0.36	66.2921	1.46252	0.731261	0.365631	0.182815	0.731261	0.182815
1476	4	1	2	2	4	1	2	2	2	2	2	3	2	3	2	3	2	20	4	3.125	3.55556	4.11111	3.875	4.4	12	1392	96.91	9.55	0.29	2.8	2.87	17.53	1.58	2.59	0.93	0.36	57.0281	0.503235	0.431344	0.143781	0.143781	0.215672	0.215672
1477	3	1	2	2	3	2	3	3	2	2	2	2	2	4	3	3	2	19	3	1.75	4.55556	4.66667	2.625	3	6	932	95.6	11.05	1.18	4.08	2.9	20.17	0.43	2.68	0.86	0.43	61.5819	0.854701	0.747863	0.106838	0.42735	0.213675	0.42735
1478	1	4	1	5	4	3	4	5	1	3	1	4	2	2	3	4	2	18	4	4.25	5	4.33333	1.75	4.6	3	455	95.82	14.51	0.22	5.71	1.98	14.73	0.66	3.08	1.1	2.64	72.1649	0.43956	0.659341	0	0.21978	0.21978	0.43956
1479	4	1	2	1	2	4	2	2	2	1	1	2	2	5	2	3	2	18	4	3.125	3.55556	4	3.125	3.2	5	747	89.83	10.44	0.13	4.55	2.01	14.86	0	2.41	1.07	1.2	71.0247	0.671141	0.536913	0.268456	0.268456	0.134228	0.134228
1480	2	1	1	1	3	2	3	1	4	1	3	1	4	2	5	1	2	18	2	1.25	2.55556	2.77778	4.875	4.2	22	865	95.72	11.56	0.23	3.35	3.35	16.99	1.27	0.92	1.16	1.5	65.1613	0.928074	0.464037	0.348028	0.116009	0.116009	0.348028
1481	2	3	1	4	3	4	3	3	1	4	1	4	1	5	2	4	1	18	4	3.5	3.77778	2.77778	2.5	3.9		567	93.12	11.11	0	1.94	3	19.93	1.23	0.18	0.18	0.35	66.5025	0.529101	0	0.176367	0	0.176367	0.352734
1482	1	4	1	3	3	5	3	5	1	4	1	2	5	5	5	3	2	18	4	3.5	3.22222	3	4.5	3.5	18	658	95.74	11.85	0	3.95	3.95	15.2	1.06	0.76	1.22	0.91	69.0763	0.765697	0.153139	0.459418	0.153139	0	0.306279
1483	2	2	1	4	3	3	4	2	3	1	1	3	4	3	4	1	2	17	3	1.625	3.11111	4.11111	2.125	2.6	2	807	94.55	10.41	1.12	3.84	2.23	16.73	1.86	1.98	1.24	0.37	65.2632	0.49505	0.742574	0.123762	0.123762	0.247525	0.371287
1484	1	3	1	2	2	4	3	4	1	4	1	5	5	2	1	4	2	19	4	2.125	4.77778	1.88889	2.625	4.2	9	597	89.61	9.55	0.84	5.7	1.01	14.41	0.34	2.18	0.34	4.19	69.6203	0	0.837521	0	0	0	0
1485	1	4	1	5	1	5	2	4									2	20	3	2.125	3.77778	4.11111	2.375	2.7	3	665	92.93	11.73	0.75	4.21	2.56	15.79	0.15	1.2	0.9	0.75	72.5275	0.60241	0.301205	0.301205	0.150602	0	0.301205
1486	3	2	3	3	3	2	4	5	2	2	2	3	3	3	4	5	2	18	2	2	4.22222	3.22222	4.75	4.3	18	589	89.47	7.47	1.19	2.89	3.74	14.09	1.02	3.06	1.19	0.34	75.9494	1.37931	0.517241	0.344828	0	0.689655	0.689655
1487	1	2	1	4	4	3	4	3	1	3	1	3	4	3	4	4	1								3	746	93.16	8.98	0.54	3.35	1.34	9.79	0.27	2.95	3.22	1.74	69.3227	0.403769	0.269179	0.13459	0.13459	0.13459	0.13459
1488	1	2	1	4	3	2	3	3	1	2	1	3	3	2	4	2	2	19	3	3.375	3.22222	3.88889	2.875	3.6	7	1117	90.24	11.19	0.27	3.13	3.13	15.85	0.98	1.07	0.98	0.9	64.1425	0.628366	0.359066	0.0897666	0.359066	0.179533	0.2693
1489	2	2	2	3	4	2	4	2	2	3	1	2	3	2	3	2	2	18	3	3.125	3.44444	3.77778	3.5	3.5	13	680	94.71	10.44	0.59	2.06	1.47	17.79	0.44	2.06	1.62	1.76	70	0.147929	0	0.147929	0	0	0.295858
1490	2	2	1	3	4	2	5	3	3	1	1	3	4	3	5	3	2	18	4	3	3.55556	3.22222	2.875	2.9	11	469	97.01	13.43	0.21	4.26	3.41	18.98	0.21	0.64	1.49	0	78.6585	1.0661	0.639659	0.21322	0	0.426439	0
1491	1	4	2	4	2	4	2	5	2	4	2	4	1	4	2	5	2	20	5						0	578	96.19	7.79	1.04	2.42	2.08	13.84	0.52	4.5	0.52	0.69	62.6866	0.521739	0.869565	0	0.347826	0	0
1492	1	3	1	4	3	3	3	4	1	4	1	5	2	4	3	4	2	18	4	3.25	5	4.77778	2.375	3.6	5	507	89.55	7.5	0.99	4.54	0.99	13.81	0.59	2.96	3.35	1.78	77.2512	0.590551	0.590551	0.393701	0	0.19685	0.19685
1493	1	1	1	1	1	1	4	3	1	1	1	1	2	1	4	4	2	19	3	3.5	4.66667	4.33333	2.25	2.8	7	735	90.48	11.97	0.41	1.77	1.63	10.88	0.14	0.82	1.09	0.14	55.5556	0.277008	0	0.277008	0	0	0.277008
1494	2	1	1	3	1	4	3	2	4	2	1	2	1	3	4	3	2	18	5	3.25	3.55556	3.66667	4	2.5	13	947	96.41	11.62	0.42	2.11	3.17	14.04	0.74	1.9	0.95	0.95	67.1598	0.843882	0.21097	0	0.21097	0.316456	0.421941
1495	2	4	1	5	2	3	2	5	2	3	1	4	3	2	2	4	2	18	3	2.125	3.22222	3.33333	3.625	2.4	9	572	94.06	13.29	0	3.15	2.97	11.89	1.05	0.7	1.75	2.1	77.0335	0.524476	0.174825	0.174825	0	0.174825	0.34965
1496	1	4	2	5	2	4	3	4	1	3	2	5	2	4	3	4	1	21	4	4.125	3.22222	2.55556	2.375	3.4	7	347	90.78	6.05	0.29	8.65	2.59	13.83	0.29	3.17	2.59	4.03	83.2168	0	1.43678	0	0	0	0.287356
1497	2	5	3	4	4	3	4	4	1	5	2	4	2	5	4	5	1	20	3	3	4.44444	2.66667	2.25	3.8		806	95.16	12.41	0.5	2.23	1.99	19.11	0.5	0.87	1.49	0.87	69.697	0.373134	0.621891	0.124378	0	0.124378	0.248756
1498	4	1	2	1	3	2	2	1	4	1	1	1	1	2	3	1	2	19	2	2.25	2.55556	2	3.75	3	16	941	95.96	10.73	0.32	1.7	2.66	17.85	1.06	2.34	0.53	1.7	58.3333	0.31679	0.31679	0	0.211193	0.105597	0.105597
1499	2	2	1	3	3	2	3	3	2	2	1	3	3	2	3	3	1	18	4	2.75	3.77778	3.44444	2.375	2.9	4	783	95.4	13.15	0.26	3.7	2.17	15.45	1.02	2.43	3.19	0	60.678	0.383632	0.383632	0.255754	0	0.127877	0.127877
1500	1	3	1	4	5	4	5	4	4	4	1	4	4	3	5	4	2	18	5	3.625	4.77778	4.11111	2.5	3.9	3	672	96.13	9.38	0.45	4.32	1.49	13.54	1.04	2.98	2.23	0.89	66.5198	0.595238	0.446429	0.297619	0.14881	0.14881	0.297619
1501	2	4	1	4	3	2	3	4	2	3	1	3	2	3	2	4	2	18	4	3	4.77778	4.22222	3	4	3	919	91.95	9.9	0.22	3.16	2.72	17.41	0.22	1.41	0.76	0.65	69.5775	0.543478	0.652174	0.108696	0.217391	0.217391	0.326087
1502	4	4	1	5	3	3	4	5	4	5	1	5	3	3	3	5	1	20	4							580	94.83	11.21	1.03	4.48	1.72	15.69	1.03	2.76	0.86	1.9	72.8155	0.171821	0.687285	0.171821	0	0	0.515464
1503	2	3	1	3	3	2	2	3	4	4	1	3	4	2	4	3	1	20	4	4	4.44444	4.77778	1.5	4.6		672	97.47	7.44	1.19	4.46	3.27	15.18	0.89	3.72	1.34	2.68	66.3717	0.595238	0.744048	0.297619	0	0.297619	0.14881
1504	2	4	1	3	2	3	2	3	2	4	1	4	1	4	2	4	1	19	5	3.375	3.22222	3.44444	2.375	3.6	8	763	90.56	8.39	1.31	2.75	0.92	10.22	1.18	3.8	1.05	1.44	81.4935	0.39267	0	0	0.13089	0.26178	0.13089
1505	1	1	1	2	1	5	1	3	1	2	1	3	1	5	1	3	2	19	2	1.75	4.22222	3.11111	3.125	4	8	352	95.17	11.65	0.28	3.98	3.69	19.89	0	0.85	0.85	1.99	81.3559	0.284091	0.568182	0.284091	0	0	0.284091
1506	1	4	3	4	4	3	3	4	2	4	2	4	3	4	3	5	2	19	4	3.625	3.44444	3.77778	2.75	4.3	3	623	95.67	11.24	1.12	4.01	1.77	10.11	0.64	5.78	1.93	0.48	73.1707	0.16129	0.645161	0.16129	0	0	0.16129
1507	2	3	2	3	3	3	3	4	1	2	1	2	2	2	2	2	2	18	4	3.125	3	4.11111	2.875	3.5	9	598	95.48	12.37	0	2.34	2.01	16.05	1.34	1.51	0.84	1.84	72	0.503356	0.33557	0.167785	0	0.33557	0.503356
1508	1	4	3	4	3	3	3	3	1	4	1	3	2	4	2	4	2	19	5	2	3.55556	3.88889	3	3.6	8	973	91.06	9.35	0.21	2.98	1.34	12.54	2.16	2.57	1.13	1.75	67.8049	0.411946	0.61792	0.205973	0.102987	0.102987	0.205973
1509	1	2	1	3	1	5	3	2	1	1	1	2	2	5	2	1	2	19	4	3.75	4.11111	3	3	4.5	11	1001	95.2	8.19	0.7	3.9	2.6	18.78	0.7	3.5	1.2	0.4	63.7681	0.801603	0.601202	0.501002	0.1002	0.1002	0.400802
1510	3	3	1	5	3	4	4	5	2	2	2	4	2	5	2	4	2	26	5	2.875	3.55556	4.22222	2.875	4.7	3	821	91.72	9.99	0.61	3.65	1.83	13.89	0.61	2.44	1.71	0.73	76.8489	0.973236	0.486618	0.608273	0.121655	0.243309	0
1511	2	3	1	4	4	2	5	3	2	2	1	3	3	2	5	3	2	18	3	1.75	3.77778	4.44444	3.5	2.9	13	701	95.29	15.26	0.43	4.42	5.71	14.84	0.43	3.14	1.85	1.85	61.4786	1.28388	0.713267	0.42796	0.142653	0.713267	0.42796
1512	3	4	1	4	5	3	5	3	2	3	2	3	4	4	4	3	2	18	4	1.875	2.66667	3.33333	3.875	3.7		880	95.91	12.73	0	2.61	2.61	17.95	0.45	1.7	2.16	0.8	59.0323	0.453515	0.566893	0.340136	0	0.113379	0.226757
1513	2	4	1	5	1	3	3	4	1	4	1	5	1	4	2	4	2	18	4	4.5	4.77778	4	2.5	4.8	7	910	95.05	11.1	0.77	3.74	1.54	15.49	0.33	2.75	2.09	0.77	69.5238	0.770925	0.440529	0.110132	0.220264	0.220264	0.110132
1514	2	3	1	3	5	1	4	3	2	3	1	3	2	3	2	3	2	20	4	3.25	4.77778	3.44444	3	4.5	10	602	95.68	13.12	1.99	3.49	4.65	16.61	0.33	4.15	0.83	0.5	71.564	0.66778	0.33389	0.500835	0	0.166945	0.33389
1515	2	3	1	4	4	2	4	4	3	3	2	4	4	3	4	3	1	18	4	3.375	4.77778	4.11111	2.75	4.7	13	615	91.06	11.06	0.16	4.07	1.95	16.75	0.49	0.49	1.46	0	70.7965	0.326797	0.163399	0.326797	0	0	0.326797
1516	3	3	2	3	2	4	3	2	2	3	3	3	3	2	4	1	1	19	4							640	95.78	10.94	0.16	4.38	2.19	21.25	0.62	1.25	2.03	0.31	62.8319	0.15625	0.15625	0	0	0.15625	0.15625
1517	3	2	2	2	3	2	3	3	2	3	1	2	2	3	2	3	2	20	3	3.25	3.22222	3.11111	2.25	3.9	12	514	92.61	4.47	0.39	3.7	2.92	16.15	0.19	2.53	2.72	0.39	76.2626	0.579151	0.579151	0	0.19305	0.19305	0.579151
1518	1	3	1	3	3	3	2	4	1	3	1	3	2	3	2	4	1	18	4	4	3.77778	3.33333	3	3.8	6	590	96.1	13.56	0.51	3.73	2.03	15.42	0	3.05	1.69	1.53	77.561	0.679117	0.848896	0	0	0.509338	0
1519	1	4	1	4	2	5	2	5	1	4	1	4	1	5	1	4	1	18	5	2.75	3.55556	4.33333	1.5	4.8	1	675	90.96	9.19	0.44	5.04	1.93	14.52	0.89	2.07	1.48	4	63.3333	0.296736	0.296736	0	0	0.296736	0.296736
1520	1	2	1	5	3	3	2	4	2	3	1	4	3	3	4	4	2	18	5	3.5	4.77778	3.44444	3.125	2	14	604	96.03	12.58	0.17	2.98	0.99	16.06	0.17	3.64	0.66	0.5	63.1016	0.165289	0.495868	0	0	0.165289	0.495868
1521	3	5	1	5	4	3	3	5	1	5	1	5	2	3	2	5	2	19	4	3.625	3.88889	4	3.5	4.8	10	825	96.85	8.73	1.09	2.91	1.21	18.06	0.73	3.52	1.21	0.12	67.5182	0.121359	0.364078	0	0	0.121359	0.242718
1522	1	3	1	3	4	2	4	2	1	1	5	2	5	1	4	1	2	20	3	3	4.55556	3.55556	3.375	3.3	11	836	92.22	7.3	1.32	1.44	1.67	12.08	0.84	3.11	0.6	0.6	63.7631	0.120627	0.241255	0	0.120627	0	0.241255
1523	1	2	1	3	3	4	2	3	1	3	1	3	2	3	2	4	1	18	4						5	528	87.69	2.46	5.87	3.41	0.76	15.72	0.38	6.06	2.27	1.89	67.2897	0.377358	0.377358	0.188679	0.188679	0	0
1524	2	3	2	4	3	2	3	4	1	3	1	5	2	3	2	5	2	18	5	4.625	3.66667	4.11111	2.625	3.6	12	1159	93.7	11.22	0.17	3.71	2.33	15.7	0.35	1.73	1.21	2.16	65.035	0.431406	0.431406	0.172563	0.172563	0.0862813	0.172563
1525	2	4	2	4	3	3	4	3	1	4	1	5	2	4	2	5	1	18	4							885	91.53	9.6	0.56	4.86	0.9	13.67	1.13	2.94	1.69	3.84	66.5672	0.113122	0.339367	0	0	0.113122	0.113122
1526	2	2	2	3	4	3	4	3	2	3	1	3	2	3	2	4	1	18	4							541	97.41	12.75	0	2.96	2.03	16.27	0.37	2.59	1.85	1.29	65.4054	0.369686	0	0.184843	0	0.184843	0.184843
1527	2	2	1	2	1	3	1	4	1	4	1	3	2	3	2	5	2	20	4	3.75	4.66667	3.55556	3.25	3.6	11	925	91.14	8.11	0.43	3.03	3.46	15.57	0.43	1.73	1.3	0.54	64.8876	0.762527	0.43573	0.326797	0	0.217865	0.217865
1528	2	4	2	4	2	3	3	5	3	3	3	3	2	2	3	2	1	19	4	4	3.88889	2.55556	3.625	4.7	11	893	88.69	5.71	0.45	4.03	2.46	17.58	0.78	1.79	1.68	1.57	76.4045	0.55991	0.783875	0.111982	0.223964	0.223964	0.111982
1529	2	2	1	5	2	4	3	2	3	2	1	5	5	2	4	2	2	18	4	3.625	3.33333	3	4.375	2.9	18	413	95.88	15.01	0.24	3.39	4.12	13.8	1.45	2.66	1.45	0.73	75.8865	1.21065	1.45278	0.484262	0.242131	0.484262	0.242131
1530	1	1	1	3	3	3	3	3	1	1	1	3	3	3	3	3	2	19	4							658	96.66	11.85	0.15	3.04	1.52	16.87	0.15	1.82	1.67	1.98	62.1277	0.758725	0.60698	0.30349	0.151745	0.30349	0.30349
1531	1	3	3	4	3	4	3	4	1	3	1	4	3	4	2	4	1	18	4	3.25	2.55556	3	2.5	3.6	6	588	92.01	8.5	2.89	2.72	3.06	15.31	0.17	4.25	2.21	0.17	79.4118	0.341297	0.341297	0	0.170648	0.170648	0
1532	1	4	1	5	1	5	1	5	1	4	1	4	1	5	1	5	1	21	4						2	949	91.68	8.64	1.05	3.06	0.84	13.7	0.42	1.79	5.37	0.63	56.1358	0.105932	0.529661	0	0	0.105932	0.105932
1533	2	2	2	2	2	3	1	3	1	1	1	2	2	4	1	1	2	19	3	2.25	4.55556	3.55556	1.375	3.1	7	517	96.91	16.05	0	3.87	2.9	15.47	0.39	0.77	1.16	1.74	77.3481	1.16279	0.775194	0.387597	0.387597	0.387597	0.193798
1534	2	5	2	5	1	3	3	5	2	5	2	5	3	4	4	5	1	21	5	3.625	3.44444	3.33333	2.875	4.6	5	726	92.42	9.5	0.96	4.96	1.52	13.64	0.55	1.52	2.62	0.41	76.5957	0.138122	0.552486	0.138122	0	0	0.414365
1535	1	2	1	2	3	3	2	2	1	2	1	3	1	4	2	3	1	21	3	2	2.44444	1.88889	3.25	3.9	11	604	95.7	10.76	0	3.31	3.15	20.03	0	0.33	0.99	0.5	73.0769	0.331675	0.331675	0.331675	0	0	0.165837
1536	5	1	3	1	5	1	5	1	5	1	5	1	5	1	5	1	2	18	4	3.25	4.66667	3.22222	5	3.3	24	485	95.26	18.56	0.21	0.21	3.92	15.46	2.27	0.41	1.03	1.65	55.9322	0.618557	0	0	0.206186	0.206186	0.206186
1537	3	4	5	3	5	3	5	2	2	3	2	3	3	3	3	3	1	19	3	3.125	4	3	3.125	3.1	17	510	96.27	12.35	0.2	2.94	2.94	16.67	0.59	1.37	3.73	0.39	70.8571	0.986193	0.394477	0.197239	0.394477	0.394477	0.197239
1538	2	3	1	4	4	3	4	2	4	4	4	4	2	3	4	4	2	19	4	3.25	3.55556	3.11111	3.75	4	18	541	92.79	12.75	0	3.33	1.66	10.72	0.92	3.33	1.48	0.37	78.7234	0.739372	0.554529	0	0	0.369686	0.554529
1539	3	1	1	1	1	3	2	2	2	1	1	1	1	4	1	1	1	19	3	1.625	3.44444	2.77778	4.125	3.7	17	726	94.08	12.53	0.14	4.55	4.82	15.29	0.96	0.96	0.55	1.38	72.1612	0.275862	0.827586	0.137931	0.137931	0	0.137931
1540	2	5	1	5	2	4	3	5	2	3	1	4	3	5	3	5	2	18	4	4.75	4.77778	2.77778	3.75	3.4		1058	95.56	13.89	0.66	6.52	1.61	17.2	0.66	2.36	1.13	0.95	61.3861	0.473037	0.662252	0.283822	0	0.189215	0.189215
1541	1	1	1	2	2	2	2	1	4	2	3	1	3	1	2	3	1	21	4							738	95.39	10.57	0.14	3.39	2.85	14.09	0.68	2.44	2.03	1.49	73.2342	0.948509	0.542005	0.135501	0.271003	0.406504	0
1542	2	3	1	3	2	3	2	3	1	3	1	3	1	4	2	4	1	18	4	2.5	3.11111	3.88889	3.875	4.5	16	846	91.84	8.87	0.47	4.96	3.66	15.6	0.95	1.06	2.13	1.06	74.4253	0.946746	0.473373	0.236686	0.35503	0.236686	0.35503
1543	2	1	1	3	2	3	4	2	2	1	1	3	5	3	4	2	2	18	4	2.5	3.77778	3.33333	3.75	2.9	10	651	81.57	8.45	0.31	2	3.84	15.67	0.61	1.23	0.77	1.69	58.8	0.770416	0.308166	0.308166	0	0.308166	0.46225
1544	2	4	3	4	2	2	4	3	3	3	2	4	2	4	2	4	1	18	3	3	3.77778	3.11111	2.28571	3.4	16	646	90.71	4.8	2.32	3.41	0.77	8.05	0.62	3.56	1.08	3.25	65.2482	0.310559	0.15528	0.15528	0	0.15528	0.15528
1545	1	2	1	2	3	3	3	3	1	1	1	3	1	3	3	3	1	18	3	2.625	3.11111	2.88889	2.625	3		776	92.27	10.05	0	3.48	1.8	17.4	0.13	1.16	0.77	0.64	74.9129	0.390625	0.260417	0.260417	0	0	0.260417
1546	1	1	1	2	3	3	3	2	1	1	1	2	3	3	3	2	1	18	4	3.375	4	3.66667	2.375	3.5	6	450	89.78	10.44	0	1.11	1.78	14	0.89	0.67	1.33	0.89	79.3651	0.445434	0	0.222717	0.222717	0	0
1547	2	1	1	2	3	2	3	2	2	1	1	2	2	3	2	2	2	18	4	2.375	4.55556	4.33333	4.75	4.5	24	862	96.17	12.76	0	4.52	1.97	15.78	1.04	1.51	1.51	1.28	68.3333	1.04408	0.580046	0.232019	0.116009	0.580046	0.116009
1548	2	3	1	3	2	4	3	4	1	2	1	3	2	4	2	4	2	19	3	3.875	3.55556	3.22222	2.125	3.9	6	903	93.8	10.08	0.89	3.77	1.88	14.51	0.55	2.66	1.22	1.55	67.2673	0.554324	0.554324	0.110865	0.221729	0.110865	0
1549	1	3	3	3	2	4	4	3	1	4	2	4	2	4	3	4	1	17	4	3.5	3.11111	3.22222	2.375	3.2	11	721	84.19	3.88	0.42	3.88	2.36	10.54	0.69	2.22	3.05	1.94	67.0139	0.282486	0.706215	0	0	0.282486	0
1550	2	4	1	3	3	2	4	3	1	4	3	4	3	3	4	3	1	19	3	3	2.88889	3.66667	2.625	3	7	500	94.6	11.8	0	4.2	1.4	14	1	0.8	3.4	1.4	75.4286	0.201613	0.806452	0.201613	0	0	0.201613
1551	3	3	2	3	2	3	4	3	3	3	2	2	2	3	3	2	2	18	3	4.75	4.88889	3.44444	2.375	3.2	14	943	92.36	10.71	1.7	2.97	2.86	14.63	0.32	4.03	0.85	0.74	67.0732	0.638978	0.319489	0	0.212993	0.425985	0.106496
1552	2	3	2	4	3	2	4	3	1	3	1	5	2	3	3	4	2	20	4	3.375	4.44444	3.44444	1.75	3.8	3	817	96.7	13.83	0.73	2.33	2.82	16.89	0.49	2.45	1.35	0.37	68.5512	0.733496	0.488998	0.122249	0.366748	0.244499	0.366748
1553	3	2	1	2	4	3	4	2	4	1	1	1	3	2	4	1	2	18	4	3.375	2.77778	3.44444	4	3.1	12	701	96.43	13.55	0	1.57	4.42	19.4	1.28	0.71	0.86	0.29	65.1452	0.574713	0.287356	0.287356	0	0.287356	0.431034
1554	2	3	1	3	3	3	3	3	2	3	1	3	2	4	2	3	1	18	4	3	3.11111	3.77778	3.5	4	11	1025	94.73	9.27	0.98	2.44	2.73	14.73	0.2	5.17	0.78	0.88	66.2338	0.685602	0.489716	0.29383	0.0979432	0.195886	0.195886
1555	2	3	2	4	4	3	5	4	2	3	2	4	4	4	4	3	1	19	4	2.5	3.44444	3.44444	3.125	3.2	16	190	91.58	10.53	1.05	2.11	0.53	11.05	0.53	4.21	2.11	3.68	84.2105	0.531915	0.531915	0.531915	0	0	0
1556	2	3	1	4	3	4	2	3	1	3	1	4	2	4	1	4	2	18	5	3.125	3.88889	3.77778	3.625	4.2	15	752	92.95	10.77	0.53	2.13	2.79	16.22	0.53	0.66	1.6	0.27	70.8029	0.8	0.8	0.4	0.133333	0.266667	0.666667
1557	2	2	1	3	3	2	5	3	3	3	1	2	3	2	5	2	1	18	5	3.375	3.22222	3.88889	3.125	3.1	3	630	97.78	12.22	0	2.54	1.9	18.25	0.16	1.43	1.43	0.79	64.455	0.634921	0.793651	0.15873	0.15873	0.31746	0.15873
1558	2	2	1	3	3	2	3	2	1	2	1	4	2	4	2	3	1	19	3	2.375	3.55556	2.88889	3.625	2.9	16	458	94.98	12.66	0.44	4.8	1.31	14.85	1.31	1.75	2.62	0.44	71.8391	0.873362	1.31004	0	0.218341	0.436681	0
1559	1	3	2	4	4	4	3	3	1	3	1	4	3	4	3	3	1	18	4	2.5	3.66667	4	2.875	2.5	5	807	90.71	11.52	0.12	3.59	1.36	16.23	0.74	0.99	2.11	2.23	77.3333	0.124224	0.372671	0.124224	0	0	0.124224
1560	2	2	1	3	3	2	3	3	3	1	3	1	3	1	3	1	2	18	2	2.5	3.33333	3.33333	4.125	3.4	10	742	93.67	7.14	0.67	3.37	2.7	13.34	0.27	1.75	1.62	0.81	75.2613	0.269906	0.134953	0	0.134953	0.134953	0.134953
1561	1	1	1	1	2	2	4	1	2	1	2	1	1	2	4	1	2	18	3	3.25	3.22222	3.44444	3.125	3.4	5	661	88.2	9.68	0.15	2.57	3.18	14.22	0	0.45	1.66	0.76	80.9524	0.75643	0.605144	0	0.453858	0.151286	0.302572
1562	1	1	1	1	2	5	2	3	1	3	1	3	1	3	1	3	1	18	3	2.625	3.33333	2.88889	3.25	3.6	4	454	96.48	9.69	0	2.2	1.32	18.06	0.66	0.22	1.32	0.22	72.973	0.220264	0.220264	0.220264	0	0	0.220264
1563	1	2	1	4	2	1	4	4	1	3	1	3	3	4	3	3	1	19	5	3.625	3.88889	3.44444	1.75	3.8	7	458	98.25	12.01	0	2.62	6.77	17.69	1.31	1.09	0.44	0.22	67.3469	1.73913	0.217391	0.869565	0.434783	0.434783	0.869565
1564	2	1	1	3	3	4	3	4	2	1	1	3	2	5	2	4	2	19	4	3.75	3.11111	3.66667	2.625	3		587	95.57	10.9	0.17	2.39	2.39	18.57	0.34	1.53	0.85	1.53	69.863	1.02215	0.511073	0.170358	0	0.851789	0.340716
1565	2	4	1	4	3	3	4	2	3	3	3	4	3	3	4	3	2	18	3							518	92.86	13.71	0	2.7	3.09	13.9	0.19	1.74	2.9	0.19	73.6842	0.775194	0.968992	0.193798	0	0.581395	0.581395
1566	1	3	1	4	3	4	3	4	1	3	1	4	3	4	3	4	2	18	4	4	4.22222	3.33333	3.25	4.2	4	471	92.36	9.34	0.42	5.73	1.27	16.35	0.85	1.06	1.91	1.27	79.8817	0	0.212766	0	0	0	0
1567	3	2	4	3	5	1	5	3	3	3	4	2	4	4	5	2	2	18	3	2.625	3.11111	3.88889	3.625	4.3	21	474	96.62	13.71	0	3.16	3.16	23.63	0.21	0	3.38	0.21	68.4848	0.840336	0.630252	0.210084	0.210084	0.420168	0.420168
1568	2	2	1	3	2	2	4	3	2	2	1	3	1	5	2	3	2	21	4	5	4.66667	3.22222	2.25	3.8	9	758	91.95	14.38	0.13	4.62	2.37	14.12	1.19	2.9	0.4	0.66	66.0317	0.398936	0.265957	0.132979	0.132979	0.132979	0.132979
1569	3	1	2	1	1	1	4	1	3	1	3	1	5	1	5	1	2	18	1	2.125	2.66667	2.88889	4.625	2.9	26	652	96.93	15.03	0.15	4.91	3.22	14.26	0.77	2.45	2.45	0.31	69.469	1.08192	0.927357	0.15456	0.15456	0.618238	0.15456
1570	4	2	3	2	4	3	4	2	3	3	3	3	3	3	3	3	2	18	5	4	2	3	2	4		1149	94.6	9.31	0.44	2.35	3.31	12.36	1.57	2.09	0.78	0.44	69.1919	0.78329	0.261097	0.261097	0.174064	0.261097	0.348129
1571	3	2	1	2	2	5	2	4	5	1	1	1	4	1	3	1	2	18	4	2	3.33333	3	4.5	2	11	828	96.01	11.96	0.24	3.99	2.54	15.34	0.72	1.21	0.6	1.57	58.8435	0.970874	0.242718	0.121359	0.121359	0.485437	0
1572	1	2	1	3	4	3	4	2	1	3	1	4	1	5	2	4	2	18	5							689	96.81	11.47	0.73	6.68	1.31	20.9	0.73	2.76	3.48	0.29	64.876	0.144928	0.144928	0	0	0	0.144928
1573	1	3	1	5	3	5	3	4	1	5	1	5	2	5	2	5	2	18	5	3.875	4.33333	3.55556	2	4.2	22	412	92.72	10.92	0.73	7.52	0.24	11.17	0.24	4.37	1.46	0.73	71.0843	0	1.21359	0	0	0	0.242718
1574	1	2	2	3	3	2	4	4	1	1	1	3	2	4	3	4	1	20	4	3.875	3.33333	4.44444	3.125	3.8	6	715	94.55	10.63	0.7	2.94	2.66	15.1	1.12	1.68	1.26	0.7	65.8635	0.41841	0.27894	0.27894	0.13947	0	0.27894
1575	1	3	1	4	2	3	2	3	1	3	1	4	1	4	2	4	2	19	4	3.625	4.44444	4.22222	3.25	4.4	8	658	91.34	10.49	0.61	3.04	2.28	16.87	0.46	2.58	1.37	1.22	73.2342	0.454545	0.606061	0	0.151515	0.151515	0
1576	2	3	1	3	3	4	2	3	3	2	1	3	3	4	2	2	1	18	4	2.375	3.77778	2.66667	3	2.8	11	271	88.93	11.44	1.11	4.8	3.69	16.24	0	1.48	2.58	1.48	81.9672	2.22222	0	1.11111	0.37037	0.740741	0
1577	1	3	1	4	2	3	4	4	1	3	1	4	2	3	4	3	2	18	4	4.125	4.11111	3.77778	2.5	4.3	6	709	96.19	12.55	0	3.24	2.96	18.62	0.28	1.83	0.85	0.99	70.3057	0.851064	0.141844	0.141844	0.283688	0.283688	0.283688
1578	3	4	1	4	3	3	3	5	2	4	1	4	3	2	3	5	2	18	4	4.375	4	4.22222	2.75	3	5	934	92.93	9.21	0.21	3.75	1.61	9.74	0.54	2.89	0.43	1.93	72.9651	0.535332	0.642398	0.321199	0.107066	0.107066	0.321199
1579	1	3	1	4	2	3	2	4	1	4	1	4	2	5	2	4	1	19	3	3.5	3.55556	3.44444	2.875	3.8	4	556	94.06	10.25	0	2.34	2.34	16.73	0.9	2.52	1.44	0.54	68.932	0.539568	0.359712	0.359712	0	0.179856	0.179856
1580	4	3	2	2	4	4	5	2	4	3	1	2	4	3	3	2	2	18	4	3.5	3.77778	2.66667	4.25	3.1	13	551	96.91	15.61	0.54	3.99	3.81	16.88	0.54	0.91	1.63	1.63	71.978	0.907441	0.907441	0.181488	0	0.544465	0.181488
1581	2	1	1	4	4	3	4	4	2	2	3	2	5	2	4	3	1	18	4							562	86.65	7.65	0.36	2.49	3.74	13.35	0.53	1.07	0.89	0	77.2727	0.723327	0.180832	0.180832	0.542495	0	0.180832
1582	3	3	2	4	5	2	5	2	2	3	1	4	5	3	5	4	2	18	3	2.75	3.44444	3.66667	3.875	2.7		991	97.48	15.94	0.2	3.73	4.34	14.63	0.81	1.31	1.21	0.91	54.4379	0.906344	0.40282	0.302115	0.100705	0.40282	0.40282
1583	1	2	1	3	1	4	1	2	1	2	1	2	1	5	1	3	1	19	5	4.25	3.66667	3.44444	3.375	4.5	11	916	93.34	9.39	0.22	4.26	1.42	14.41	0.55	1.31	1.86	1.97	69.2913	0.328228	0.547046	0	0.109409	0.109409	0.218818
1584	2	1	1	2	5	2	5	1	3	1	1	2	5	2	1	1	2	18	3	3.875	3.22222	3	3.625	4.3	15	493	93.51	9.53	0	3.85	1.83	14.6	0.81	0.2	1.62	0.2	69.7436	0.609756	0	0.203252	0.203252	0.203252	0.609756
1585	3	2	1	4	3	3	4	4	3	2	1	3	2	3	3	4	2	18	4							447	96.42	10.29	0.67	2.46	4.7	16.55	0.22	3.13	1.34	0	74.8252	1.56951	0.44843	0.44843	0	0.896861	0.44843
1586	2	1	2	3	3	3	4	2	3	1	3	2	5	2	5	1	2	21	2	3.125	3.11111	3.44444	3.5	3.9	7	519	94.03	8.48	0.58	3.85	3.08	17.15	0.39	1.93	0.39	0	72.6804	0	0.576923	0	0	0	0.384615
1587	2	1	1	1	3	1	3	1	2	3	1	1	2	2	1	2	1	24	3	2.125	2.66667	3	2.375	2.7		582	90.03	10.82	0	2.06	1.37	13.75	0.34	0.17	1.55	0.17	73.1707	0	0	0	0	0	0.173913
1588	3	4	1	3	3	3	3	4	2	3	1	4	2	4	3	4	2	18	5	3.25	4.11111	3.66667	3.5	3.8	16	996	95.28	10.34	0.2	3.41	0.9	16.97	0.4	4.22	2.61	0.6	60.0583	0.301508	0.301508	0	0.100503	0.100503	0
1589	1	2	1	4	2	4	2	3	1	3	1	4	2	3	2	3	2	18	4	2.375	4	4	3	3.2	4	602	95.18	11.3	0.66	3.16	1.99	14.12	0	3.65	1.5	0.17	72	0.664452	0.332226	0.332226	0	0.332226	0.166113
1590	2	3	1	3	4	4	2	4	1	3	1	4	3	4	1	4	2	19	4	3.125	2.66667	3.66667	4	3.5	4	636	96.07	12.42	0.16	4.09	3.3	19.5	0.63	2.52	1.73	0.94	69.697	0.788644	0.788644	0.630915	0	0.157729	0.315457
1591	1	1	1	3	1	5	1	3	1	3	1	3	1	5	1	4	1	19	5	3.625	3.88889	3	2.375	3.4	11	905	94.48	9.39	0.33	2.76	3.09	15.25	1.1	0.66	0.99	0.88	57.5419	0.331492	0.220994	0	0.110497	0.220994	0.110497
1592	3	2	2	2	4	2	5	2	3	3	2	3	2	3	3	3	2	18	2	2.75	4.11111	3.55556	3.25	3.8	20	821	95.49	9.99	0.37	3.41	1.83	17.17	0.61	2.19	1.1	1.22	70.6294	0.4884	0.2442	0.2442	0	0.1221	0.1221
1593	3	2	2	2	4	2	4	3	2	3	1	2	3	4	3	3	2	19	3	2.375	3.77778	2.88889	4.125	3.7	15	664	95.93	12.95	0.3	3.77	3.46	17.47	0.3	2.56	2.11	0.75	70	1.05422	0.451807	0.150602	0	0.753012	0.301205
1594	2	1	1	2	3	2	4	2	1	1	1	2	2	2	2	1	2	18	2	3	3.55556	2.77778	3.75	2.9	7	710	94.51	11.69	0.14	5.49	1.97	14.08	1.41	1.13	1.97	2.39	59.4796	0.424328	0.848656	0.141443	0.141443	0.141443	0.141443
1595	1	1	2	3	4	3	4	4	2	1	1	2	1	3	4	4	2	18	5	2	4.11111	3.33333	3.375	3.6	12	700	95.71	11.86	0.29	4.14	2.14	16.43	0.43	3.43	1.29	0.43	62.9167	0.862069	0.431034	0.143678	0	0.431034	0.287356
1596	1	1	1	4	3	2	4	3	1	1	1	3	4	2	4	3	2	18	4	2.75	5	4.44444	3.625	1.4	6	554	96.21	11.55	0.18	4.69	2.17	12.64	0.54	1.26	0.9	2.17	74.6114	0.539568	0.719424	0.359712	0	0.179856	0.719424
1597	2	3	2	3	3	4	3	4	3	2	3	2	3	3	3	3	1	20	2	3.625	4.33333	3.22222	3.625	3.8		864	91.55	10.07	0.46	3.12	1.74	14	0.69	1.97	2.2	0.93	59.5989	0.231481	0.115741	0	0.115741	0.115741	0.115741
1598	2	2	1	3	5	2	4	3	2	2	1	3	4	2	4	3	2	19	4	2.625	3.33333	4.77778	3.125	3.5	6	523	95.6	11.47	0.57	1.72	3.63	16.25	0.76	1.53	1.91	1.15	71.5026	0.957854	0.766284	0.574713	0.191571	0.191571	0.383142
1599	1	3	1	3	2	3	2	3	1	3	1	3	2	2	2	3	2	20	3							532	81.77	7.14	0	3.57	1.5	12.78	0.94	0.19	2.26	2.07	71.9008	0.77821	0.583658	0.194553	0	0.583658	0
1600	3	2	2	2	4	1	4	2	2	2	2	3	3	2	3	3	2	18	2	2.875	3.66667	3.11111	3.625	3.3		730	95.75	10.41	0.96	4.66	3.15	19.73	0.82	3.56	0.55	1.37	67.509	0.825309	0.412655	0.137552	0.275103	0.412655	0.412655
1601	1	1	1	2	2	2	3	3	1	1	5	5	2	2	2	2	1	20	5							363	91.18	7.99	0	1.38	4.13	12.12	0.55	0.28	1.65	0.28	78.2946	0.277008	0.277008	0	0	0.277008	0.554017
1602	2	4	1	5	3	3	3	4	3	4	1	4	2	3	1	4	2	18	5	3.125	4.22222	3.33333	3.5	3	5	440	88.18	6.59	2.27	6.36	1.59	6.82	0	6.14	0.91	4.77	78.4211	0.228833	1.14416	0	0	0.228833	0
1603	1	3	1	4	3	4	2	4	1	4	1	4	2	5	2	4	1	18	4	2.875	4.66667	4.22222	1.875	2.9	3	649	82.59	7.86	0.62	4.93	1.69	10.94	0.31	2.16	1.85	3.39	78.5978	0.473934	0.947867	0	0.157978	0.315956	0.157978
1604	4	3	3	4	4	3	5	5	2	5	1	5	3	4	3	5	2	19	4	3.75	4.88889	4.22222	2.875	4.5	9	718	86.77	11	0.28	4.04	3.06	8.5	0.7	2.65	1.39	1.11	71.1806	0.576369	0.432277	0	0	0.576369	0
1605	2	3	1	3	1	3	4	5	2	4	1	4	3	4	2	4	2	18	4	3.375	3.88889	3.77778	2.75	3.6	3	939	94.89	11.5	0.21	3.73	3.19	15.65	1.38	2.88	0.96	0.53	64.4699	1.16897	0.743889	0.31881	0.21254	0.21254	0.21254
1606	2	2	1	2	2	3	3	2	1	3	1	3	2	3	1	3	2	19	4	3.125	4.55556	3	2.25	4.4	5	505	92.48	14.06	0	2.57	0.79	19.8	0.59	0.59	2.38	1.19	72.9282	0.198807	0.994036	0.198807	0	0	0
1607	4	2	2	2	5	2	5	3	3	2	2	2	4	2	5	3	1	19	3	1.625	3.22222	3.33333	4.25	3.5	22	565	92.21	7.96	0.35	1.77	1.59	15.4	0.18	1.06	1.24	1.42	73.0088	0.35461	0.177305	0.35461	0	0	0.177305
1608	1	3	1	5	2	5	2	5	1	5	1	5	1	4	2	5	2	18	4	4.875	4.33333	3.55556	2.375	4.8	4	957	93.94	11.49	0.1	3.55	1.57	15.57	0.84	2.09	0.63	0.94	71.9444	0.314465	0.524109	0.104822	0.104822	0	0.209644
1609	1	2	1	3	3	2	2	2	1	2	1	3	2	4	1	3	2	22	3	2.625	3.77778	3.55556	2.875	3.1	12	337	94.07	9.79	0.59	2.08	2.97	17.51	0	0.89	2.67	0.3	83.3333	0.890208	0.296736	0.890208	0	0	0
1610	4	2	2	2	2	5	2	2	4	2	2	2	2	5	2	2	1	18	4	1	1.44444	3.11111	1.5	4	21	476	97.69	10.71	0	5.25	2.94	22.48	1.26	1.05	1.26	0.84	70.5882	0.833333	1.25	0	0.208333	0.625	0.208333
1611	1	3	1	3	3	2	3	3	3	1	1	2	4	1	3	2	2	20	4	3.625	3.55556	4	3.375	4.1	11	872	96.33	10.78	0.23	1.83	2.52	27.87	0.11	0.34	1.38	0	61.0656	0.353774	0	0	0	0.117925	0
1612	3	3	2	2	4	1	4	3	2	3	1	3	3	3	2	4	2	18	5	2.75	3.44444	3.55556	3.375	4.1	17	1015	94.98	15.47	0	3.35	3.94	16.26	0.3	1.08	0.39	2.07	50.9901	0.791296	0.395648	0.098912	0.098912	0.49456	0.395648
1613	1	1	1	1	3	2	2	2	1	3	1	3	1	1	1	3	2	19	5	2.5	4.11111	2.22222	4	3.3		638	76.65	5.96	0.47	3.61	4.08	14.26	0.16	1.1	1.72	1.25	70.7143	0.783699	0.470219	0.31348	0.31348	0.15674	0.15674
1614	2	2	2	3	4	2	5	1	3	4	1	3	2	4	3	5		19	2	3	3.55556	2.33333	4	3.3		1045	94.74	13.3	0	1.82	2.01	17.22	0.77	1.05	1.24	0.48	60.355	0.287081	0.191388	0.0956938	0.0956938	0.0956938	0.191388
1615	1	2	1	3	4	5	4	3	1	1	1	1	2	2	2	2	2	21	4	3	3.11111	2.66667	4	2.6	13	282	91.49	11.35	0	2.13	2.13	15.96	1.77	0.35	0.71	0.35	75.6098	0.70922	0.35461	0.35461	0	0	0.35461
1616	1	2	1	4	1	2	1	3	1	3	1	4	1	4	2	3	1	19	3	4.375	3.33333	3.33333	2.625	2.4		752	92.69	9.97	0.4	5.05	0.27	15.03	0.53	2.26	1.06	1.06	65.6357	0.132802	0.531208	0.132802	0	0	0.132802
1617	1	2	1	3	1	4	3	2	3	1	2	2	4	3	4	2	2	18	2	2.125	4.44444	2.66667	3.125	3.8	14	386	94.04	12.18	0.52	3.11	4.4	19.69	0	1.3	0.26	0	69.0789	1.03359	0.258398	0.258398	0.516796	0.258398	0.775194
1618	1	3	2	3	2	2	3	3									1	19	4	2.75	4.33333	3.44444	2.75	3.5	4	533	96.06	11.26	0	3.75	0.75	16.14	0.56	0.38	4.88	0.38	64.7799	0	0	0	0	0	0
1619	3	4	1	4	3	3	4	5	2	4	1	4	4	4	4	5	2	19	4	4	4.11111	2.44444	3.5	3.3	14	870	96.09	11.61	0.34	3.45	2.3	13.91	0.11	2.99	2.3	0.46	70.3583	0.574713	0.344828	0.229885	0.114943	0.229885	0.229885
1620	1	3	1	4	1	4	3	3	2	3	2	3	2	1	2	2	2	19	4							699	92.99	10.3	1.14	2.43	2	17.45	0.86	2.29	0.29	1	71.4844	0.429185	0.429185	0.143062	0.143062	0	0.143062
1621	1	3	1	4	3	3	4	4	1	5	1	5	3	3	3	4	2	18	5							683	95.17	12.59	0.73	3.07	0.73	15.52	0.15	2.78	0.73	0.59	70.8696	0.146413	0.585652	0	0.146413	0	0.146413
1622	2	1	1	3	3	4	3	2	1	1	1	3	3	4	2	3	2	19	4	4	3.44444	4.22222	2.875	2.8	12	596	93.46	5.37	2.52	2.18	2.01	19.13	0	3.52	0.5	0.67	74.2268	0.671141	0.167785	0.33557	0	0.33557	0
1623	1	3	1	4	4	5	4	4	1	3	1	5	3	5	4	5	2	19	4	3.375	4.22222	3.33333	2.625	3	5	699	93.28	10.3	0	4.01	1.57	14.74	1.14	1.43	1.43	0.86	67.6806	0.432277	0.288184	0.288184	0	0.144092	0.144092
1624	3	1	1	1	4	1	5	2	3	2	1	2	3	3	4	3	1	21	4	2.75	3	3	4.125	3.5		230	93.48	15.65	0	3.04	3.04	16.09	1.3	0.43	2.17	0	86.3158	0.869565	0.434783	0	0	0.434783	0.434783
1625	5	2	4	1	3	1	4	2	5	2	4	2	2	2	4	1	2	18	3						16	547	93.78	10.42	0	3.29	3.47	17.92	0.73	1.28	0.18	2.19	72.8155	0.732601	0.18315	0	0.3663	0.3663	0
1626	1	3	1	3	1	5	3	3	1	2	1	3	1	5	2	3	1	19	4	3.25	4.44444	3	2.125	3.3		530	81.89	4.91	0	3.02	2.26	12.64	0.19	0	0.19	2.08	59.0244	0.756144	0.378072	0.378072	0.378072	0	0
1627	2	3	1	4	3	4	4	4	3	3	1	4	4	3	4	3	1	18	4	2.875	3.33333	2.66667	3.625	3.3	17	220	95	10.45	0	2.73	3.18	14.55	0.45	2.27	3.18	0	82.9545	0.454545	0.454545	0	0	0.454545	0.909091
1628	2	1	1	4	3	2	2	4	1	1	1	3	1	1	1	2	1	18	4	3.625	3.66667	3.88889	2.5	4.6		521	95.01	14.59	0	3.07	2.69	15.16	0.19	1.73	0.77	0.58	72.2222	0.384615	0.384615	0.192308	0	0.192308	0
1629	1	2	1	4	3	3	3	3	1	2	1	4	2	3	2	3	1	18	4	3.375	4.11111	3.66667	3.25	3.6	4	406	95.81	11.58	0.49	3.2	3.94	19.46	0.25	3.2	1.48	1.48	73.1707	0.997506	0.498753	0.74813	0	0	0.249377
1630	2	1	1	2	3	2	3	2	3	2	2	2	4	2	4	2	1	19	2	1.875	3	3	3.5	3.5	11	639	94.68	12.52	0.16	3.13	2.97	16.74	1.1	0.78	1.56	0.94	70.8333	0.784929	0.313972	0.156986	0.156986	0.156986	0.156986
1631	2	2	1	3	3	2	4	3	2	3	2	3	4	2	4	3	1	18	4							206	95.15	10.19	0.49	5.34	2.91	19.42	0	2.91	1.46	0.49	86.6667	0.970874	2.42718	0	0.485437	0.485437	0.485437
1632	2	1	2	3	3	4	4	2	2	3	2	3	3	3	3	3	1	19	3	1.75	3.11111	2.55556	3.125	2	20	514	95.72	8.37	0.78	3.7	1.75	13.23	0.58	4.86	0.97	3.31	68.2927	0.389864	0.389864	0	0	0.389864	0
1633	1	2	2	3	5	4	3	3	1	3	2	3	4	3	2	4	1	19	3	2.25	4.11111	4	3.125	3.1	6	654	92.35	12.23	0	6.27	2.91	18.35	0.15	1.22	1.38	1.83	78.9883	0.776398	1.08696	0	0.15528	0.465839	0.465839
1634	2	1	3	3	4	3	4	5	2	3	2	3	2	4	3	5	1	21	3	3.5	3.25	3.88889	2.625	3.5	6	678	92.04	10.32	0	2.65	2.65	14.16	1.03	0.15	2.21	0.44	74.5098	0.444444	0.444444	0	0.148148	0.296296	0.296296
1635	1	2	1	2	2	4	2	3	1	3	1	3	1	5	1	5	2	18	5	2.25	4.77778	4	3.125	4.7	10	714	93.56	8.54	1.82	5.88	1.12	14.71	1.26	4.48	1.82	1.26	67.6056	0.140056	0.560224	0	0	0.140056	0.280112
1636	3	3	3	3	4	3	3	3	3	2	3	2	4	3	3	2	1	18	3	2.5	3	2.88889	3.25	3.2	12	425	95.29	12	0.47	3.29	2.12	17.18	0.94	1.88	0.94	0.47	71.3235	0.470588	0.705882	0	0	0.470588	0
1637	3	4	2	4	3	4	4	5	2	3	1	3	3	5	2	4	2	20	4	2.625	4.22222	3.22222	3.25	3	4	472	94.7	12.92	0	4.87	1.27	17.16	0.42	1.48	0.85	0.85	71.7514	0.635593	1.27119	0.211864	0	0.423729	0.423729
1638																										483	95.24	10.97	0	3.93	3.93	20.29	0.41	1.24	1.66	0.41	78.125	0.619835	0.619835	0.206612	0.206612	0.206612	0.413223
1639																										423	96.93	9.93	0.71	2.6	1.42	15.84	0.95	1.18	1.18	3.07	81.3793	0.473934	0.7109	0.236967	0.236967	0	0
1640	1	2	1	3	1	4	2	4	1	1	1	2	1	5	2	4	1	18	4	2	3.88889	3.22222	2.25	3.9	3	444	95.27	10.81	0	2.7	1.13	18.47	0.68	1.35	0.45	0.9	74.3421	0.449438	0.449438	0	0	0.224719	0.224719
1641	1	2	1	2	1	5	1	1	1	2	1	3	1	5	1	1	1	22	4	2.5	3.88889	3.55556	2.25	3.4	2	663	92.76	9.8	0.9	2.41	1.96	9.8	1.51	2.87	0.75	2.56	73.9837	0.302115	0.151057	0.151057	0	0.151057	0.151057
1642	1	1	1	1	1	5	1	1	1	1	1	1	1	4	1	1	2	18	3	2.5	3.11111	3.77778	1.5	3.9		678	93.07	12.54	0	4.72	4.72	17.11	0.88	1.47	0.59	0.59	75.5639	0.735294	0.441176	0	0.441176	0	0.147059
1643	4	1	3	1	4	1	5	2	4	1	2	1	4	1	5	1	2	18	4							655	96.49	14.05	0	3.66	1.83	16.79	0.31	1.98	1.53	0.15	61.2613	0.152672	0.305344	0.152672	0	0	0.152672
1644	2	4	1	4	3	3	4	3	1	4	1	4	3	3	3	4	1	18	4	4.625	4.33333	3	2.25	4.6		1081	90.75	10.73	0.19	3.05	3.24	11.38	0.28	0.93	1.11	2.87	67.5481	0.464253	0.371402	0.185701	0.185701	0.0928505	0.0928505
1645	1	4	1	4	5	1	5	3	2	3	1	3	5	2	5	5	1	18	5	4.75	4.22222	4.11111	2.875	4.5	14	732	93.44	9.15	0	2.87	3.14	14.34	0.82	0.55	2.05	0.96	77.2549	0.547196	0.683995	0.273598	0.136799	0	0.136799
1646	1	4	1	4	1	3	2	4	1	4	1	4	1	4	1	4	1	24	2	3.875	3.77778	4.22222	2.375	3.4		271	95.94	10.33	0	2.95	1.11	12.92	0.74	1.85	1.48	0.37	84.466	0.740741	0.37037	0.37037	0	0.37037	0.37037
1647	4	2	2	2	2	3	3	2	3	2	2	3	3	2	3	2	2	18	3	2.75	3.88889	3.33333	4.125	3.1	11	449	96.88	12.69	0.89	2.67	3.79	15.81	1.11	3.56	0.67	0	70.4225	0.890869	0.222717	0.445434	0	0.222717	0.668151
1648	2	4	2	4	3	3	3	4	1	3	1	3	2	3	3	4	2	18	4	3.5	3.22222	3.88889	3.25	4		714	96.5	11.06	0.84	3.64	1.68	15.97	0.84	3.5	0.56	0.98	69.0083	0.56338	0.56338	0.140845	0.140845	0.28169	0.28169
1649	1	1	1	3	1	5	1	2	1	2	1	1	1	5	1	2	1	20	5	2.875	3.44444	4	1.875	2.8	9	620	94.68	9.19	0.81	3.06	1.45	19.52	0.81	1.94	3.55	1.45	72.3684	0	0.320513	0	0	0	0.160256
1650	2	1	1	3	2	3	2	2	1	2	1	3	1	3	2	3	1	19	2	1.75	3.22222	3	4.375	4.3	18	1682	82.4	5.59	0.12	4.88	2.73	12.84	0.24	0.65	0.71	2.62	68.0217	0.299581	0.299581	0	0.179748	0.119832	0.299581
1651	1	5	1	5	1	5	1	5	1	5	1	5	1	5	1	5	1	18	5	4.5	4.66667	4.66667	1.125	5	1	959	85.61	7.09	0.1	2.82	0.94	10.74	0.1	0.83	2.5	3.65	66.3484	0.210084	0.52521	0.105042	0.105042	0	0.105042
1652	1	4	1	5	2	3	2	4	1	4	2	5	2	5	2	4	1	18	5	3.625	4.22222	4.11111	2.875	3.5	8	999	91.49	9.71	0.3	5.11	1.3	11.81	0.8	3.9	1.3	2.1	64.5885	0.400802	0.400802	0	0.200401	0.200401	0.1002
1653	2	3	1	2	4	3	4	3	4	2	1	4	4	3	4	2	1	23	4	3	3.44444	3.22222	3.25	3.1	12	623	91.33	12.84	0	2.73	2.89	17.34	1.44	1.44	1.44	0.8	62.4473	0.963082	0.321027	0.160514	0	0.802568	0.160514
1654	2	3	1	3	1	4	1	4	1	3	1	3	1	3	1	4	1	20	4	3.5	3.66667	3.33333	1.5	3.9	7	338	94.97	12.13	0	5.62	2.07	18.34	0.89	0.59	2.96	1.48	75.8333	0	0.597015	0	0	0	0.298507
1655	2	3	1	3	2	3	1	2	1	3	1	4	2	4	1	3	1	19	4	2.875	4.11111	3.44444	2.75	3.7	5	504	93.65	9.92	0.2	3.17	0.99	18.85	0.6	1.19	0.79	2.58	76.1421	0.39604	0.19802	0.19802	0	0.19802	0.19802
1656	2	1	4	1	1	1	4	3	2	2	2	1	1	3	1	2	2	18	4	4.375	4.77778	3.66667	1.875	3.7	3	1103	94.11	8.98	0.63	3.26	3.45	12.6	0.18	1.99	2.9	1.09	64.3392	0.637523	0.182149	0	0.455373	0	0.0910747
1657	4	4	4	3	4	1	4	3	5	3	3	2	5	1	5	1	2	17	2	3.25	4.55556	3.11111	4.875	4.2	18	795	79.5	7.17	0.13	3.02	4.78	13.08	0.88	2.77	1.38	1.01	74.6667	0.798935	0.665779	0.266312	0.133156	0.266312	0.532623
1658	1	3	1	3	1	4	1	3	1	3	1	3	1	4	1	3	1	18	4	3.5	4	3.77778	2.875	4.3	7	799	89.86	12.64	0.13	4.26	1.63	12.89	0.75	1.13	0.5	0.75	66.4577	0.379267	0.126422	0.126422	0.126422	0.126422	0.126422
1659	2	3	1	4	2	2	3	2	2	3	1	3	2	3	2	4	2	18	4	3.25	4.77778	4	2.25	3.7	8	502	96.02	15.94	0.6	2.79	2.59	21.71	0.4	1.79	1.99	0.4	70.5556	1.19284	0.994036	0.198807	0.198807	0.795229	0.397614
1660	1	2	1	3	3	2	3	2	1	2	1	3	2	2	2	3	1	20	4							704	94.46	10.23	0.43	2.13	2.56	13.92	1.28	3.12	1.28	1.14	72.3077	0.142248	0.142248	0	0.142248	0	0.426743
1661	3	3	1	4	4	3	4	3	2	2	1	2	3	3	3	4	2	18	3	3.375	3.11111	3.11111	3.125	3.3	16	379	88.13	11.61	0	1.85	1.32	13.72	0.79	3.69	2.64	2.37	85.1613	1.31234	0.262467	1.04987	0	0.262467	0
1662	2	4	1	4	3	2	3	3	2	3	1	4	2	3	3	3	1	18	4	2.875	4.44444	4.55556	1.75	4	13	792	93.69	9.85	0.76	4.17	0.88	15.28	0.88	2.4	1.01	1.14	68.9286	0.253165	0.506329	0.126582	0	0.126582	0.126582
1663	2	3	1	3	5	3	4	3	4	3	4	1	5	2	4	2	1	19	3	2.375	3	2.44444	3.875	3.4	15	972	94.24	10.6	0	2.57	2.47	20.99	0.72	0.93	0.41	1.75	64.7059	0.206186	0.206186	0.103093	0	0.103093	0.206186
1664	1	3	1	3	2	4	3	4	1	3	1	3	2	3	2	3	1	19	4	3.5	3.33333	4.33333	2.75	3.1		132	83.33	8.33	0.76	1.52	0	7.58	0	0.76	0	2.27	86.4407	0	0.763359	0	0	0	0
1665	3	4	1	3	4	3	4	4	3	4	1	3	3	4	2	4	1	19	1	2.125	4.44444	3.33333	3.25	3.3	14	417	94	13.43	0.24	4.08	2.64	11.03	1.2	3.84	2.88	0.24	75.8389	0.963855	0.240964	0.481928	0	0.481928	0
1666	1	3	1	4	3	2	4	5	1	4	1	5	3	3	4	5	1	18	4	4.5	3.77778	4.66667	2.875	3.1	8	451	96.9	11.75	0	3.1	4.21	15.08	1.11	1.33	1.55	0	71.3376	0.665188	0.665188	0.221729	0	0.221729	0.443459
1667	3	2	1	3	1	4	4	4	3	1	1	2	1	2	4	2	2	17	5	4.25	4.33333	2.55556	4.5	2.8		656	98.17	12.2	0	2.29	1.98	16.31	1.37	1.68	1.22	0.91	68.2692	0.456621	0.304414	0	0.152207	0.304414	0.456621
1668	2	3	2	3	1	3	3	3	1	2	1	3	1	4	1	3	1	18	4	3.625	3.55556	3.22222	2	3.4	8	488	97.54	14.14	0	3.28	1.64	16.19	0.2	2.05	1.64	1.02	75.641	0.204918	0.614754	0	0	0.204918	0.204918
1669	2	1	2	1	2	3	2	1	2	1	1	1	2	3	1	1	1	17	4	2	4.77778	3.66667	3.375	3.5	16	660	94.39	10.3	0.3	2.88	3.18	17.88	0.15	2.12	0.61	0.3	75.641	0.75643	0.453858	0.151286	0.151286	0.302572	0.302572
1670	3	2	3	2	3	3	4	3	3	4	2	3	4	2	5	4	1	20	4							229	93.45	9.17	0	3.49	5.24	10.92	0	0.44	2.18	0.44	75.7895	1.74672	0.873362	0.873362	0	0.436681	0.436681
1671	2	3	1	3	4	3	4	3	1	3	1	3	3	4	3	4	1	19	3	3.75	4	3.33333	3	3.8	5	734	92.64	13.49	0.68	5.18	1.09	20.98	0.14	0.82	1.63	0.27	64.966	0.548697	0.685871	0.411523	0	0.137174	0.274348
1672	1	3	1	4	2	4	3	4	1	4	1	5	2	4	2	5	1	20	4							668	96.11	7.78	2.1	3.29	0.6	11.38	0.6	2.99	0.75	2.4	66.5158	0.149925	0.449775	0.149925	0	0	0
1673	2	3	1	4	2	3	4	4	2	3	1	4	3	3	3	5	2	20	3						17	750	93.6	11.2	0	4.27	2.53	16.8	2.13	1.33	2.67	0.67	70.5479	0.267738	0.267738	0	0.267738	0	0.535475
1674	1	2	1	3	2	4	2	3	1	3	1	3	2	4	3	3	2	19	3	3.5	3.88889	4.11111	3.125	3.3	6	987	89.77	8.71	0.71	2.23	4.76	15.4	0.51	1.32	0.61	0.3	70.0472	0.745474	0.425985	0.212993	0.212993	0.106496	0.212993
1675	5	1	3	1	1	3	4	1	3	1	2	1	1	4	3	1	2	18	5							749	93.72	9.61	0.67	5.21	3.74	18.02	1.6	2.54	1.6	0.67	67.4497	0.402145	0.536193	0	0.268097	0.134048	0.402145
1676	1	5	1	5	1	5	2	5	1	5	1	5	1	5	1	5	1	19	5	3	4.33333	3.88889	1.75	4.4		544	92.65	8.82	2.21	5.51	0	9.56	0	4.78	2.94	3.49	75.3425	0	0.925926	0	0	0	0
1677	1	5	1	5	3	3	3	5	1	4	1	4	1	5	1	5	2	21	5						0	766	93.99	12.01	0.65	3.79	1.17	16.19	0.78	2.09	1.44	0.78	77.4436	0.266667	0.666667	0	0	0.133333	0.4
1678	1	4	1	4	3	3	3	5	1	5	1	3	2	2	3	4	2	18	5	4.125	4.22222	3.88889	2.5	3.1	4	751	94.01	3.73	2.66	3.33	2.93	13.85	3.06	3.99	1.46	0.67	73.0897	0.814111	0.407056	0.135685	0.135685	0.407056	0.135685
1679	1	2	1	3	5	2	5	2	1	3	1	4	3	3	3	3	2	18	4	3.25	4.55556	4.77778	3.875	3.6	6	832	93.99	11.06	0.12	6.25	0.72	14.78	0.12	1.56	3.37	0.6	73.9437	0.241255	0.361882	0.120627	0	0.120627	0.241255
1680	3	3	3	3	3	4	3	4	2	4	3	3	4	3	4	3	1	21	5	4.125	3.22222	3.22222	3.5	4		260	90.77	13.08	0.38	6.92	2.31	15	0.38	0.77	0.38	0.38	81	0.784314	0.784314	0	0	0.392157	0
1681	1	2	1	3	3	5	2	3	1	2	1	3	2	5	2	4	1	18	4	2.625	3.44444	3.88889	1.625	3.6	8	462	92.42	9.52	0.87	3.25	0.87	11.04	0.43	2.6	1.52	2.6	75.7062	0.43573	0.653595	0	0.217865	0.217865	0.43573
1682	2	4	1	3	2	1	3	5	1	3	1	2	1	5	1	5	1	18	4	4.125	4.11111	3.55556	3.375	3.1	8	506	95.06	10.47	0.59	4.15	1.98	17.79	0.99	1.58	1.98	0.59	83.7989	0.784314	0.588235	0.392157	0	0.392157	0.196078
1683	1	4	1	4	4	2	5	5	1	4	1	5	3	2	4	5	2	19	4	2.625	4.44444	3.66667	1.25	2.7	6	580	90.69	5.34	1.9	7.24	1.72	12.93	0.17	4.31	1.21	1.38	81.6594	0.17452	1.39616	0	0	0.17452	0.34904
1684	1	3	1	3	4	5	3	3	1	3	1	4	3	5	3	4	1	20	5	3.375	3.55556	3.44444	2.625	3.7	5	514	94.55	15.37	0	2.92	2.33	15.37	0.19	1.17	2.53	0	70.6587	0.392157	0.196078	0.196078	0.196078	0	0.392157
1685	1	2	1	4	2	5	3	4	1	3	1	5	3	5	5	4	2	18	3	5	4.55556	2.66667	1.625	2.6		569	97.36	12.65	0.18	5.1	2.64	11.78	0.7	3.51	0.53	0.88	67.5258	0.527241	1.23023	0.175747	0	0.351494	0.351494
1686	2	3	1	3	3	3	3	3	2	3	2	3	2	3	2	4	1								5	235	97.87	14.89	0	4.26	1.7	21.28	0	2.13	1.7	0.43	73.75	0.42735	0.42735	0.42735	0	0	0.854701
1687	1	4	1	5	4	3	4	5	1	3	1	5	4	3	4	5	2	18	5	4.75	4.44444	3.66667	3	3.7		388	94.85	9.54	0.26	5.93	1.29	12.89	0.77	1.03	3.87	0.52	73.125	0.518135	0.777202	0	0	0.518135	0
1688	4	2	2	1	5	1	5	1	2	1	1	2	5	2	5	1	2	18	2	3	3.22222	3.55556	4.25	2.6	13	865	95.49	11.1	0	3.24	3.58	13.64	1.04	1.85	1.73	0.69	60.3279	0.463499	0.23175	0.23175	0.115875	0	0.23175
1689	4	4	2	1	4	3	4	4	1	4	2	3	2	4	2	3	1	22	4	1.75	4.11111	3.33333	2.5	3.8		625	92.64	4.48	1.44	2.72	2.24	15.52	0.16	4.64	3.2	2.24	74.477	0.483092	0	0.161031	0.322061	0	0
1690	2	3	1	3	4	3	4	3	2	3	1	3	3	3	3	3	2	18	5	4.5	4.77778	3.33333	2.875	4.5	12	663	95.02	10.11	0	4.52	1.51	15.99	1.36	1.51	1.06	1.66	73.3607	0.455235	0.91047	0.30349	0	0.151745	0.151745
1691	2	4	1	4	3	4	1	4	2	3	1	3	3	4	2	4	1	18	4	3.5	3.33333	2.66667	3.375	3.8		486	94.86	11.11	0.21	2.67	1.44	22.63	0.21	2.06	0.82	1.65	72.4551	0	0.413223	0	0	0	0.206612
1692	3	3	2	3	4	3	5	3	3	2	1	2	4	2	4	3	2	18	4	2	3.33333	2.88889	4.75	2.8	10	304	97.37	14.8	0	4.93	2.96	24.01	0.33	0.99	1.64	0	72	0.986842	0.986842	0.328947	0	0.328947	0.328947
1693	1	3	2	4	2	4	3	3	1	4	1	4	2	5	2	4	1	20	3	2.875	4.66667	3.77778	3.125	2.8	21	558	95.52	6.63	0	3.05	1.97	16.31	0.36	1.25	0.54	1.43	72.549	0.180505	0	0.180505	0	0	0.361011
1694	3	3	1	3	4	4	3	4	3	4	1	4	2	4	2	4	1	19	3						11	997	92.48	11.53	0	5.02	2.91	18.96	0.5	1.81	0.7	0.5	56.1538	0.300601	0.200401	0.1002	0.1002	0.1002	0.300601
1695	3	3	4	2	2	3	3	1	4	1	3	1	4	2	4	1	2	18	4	4.625	3.44444	4	3.25	3.6	19	875	95.89	12.91	0.11	2.86	4.69	15.09	0.8	1.71	2.63	0.34	67.1687	0.918485	0.344432	0.114811	0.344432	0.459242	0.229621
1696	2	3	1	5	4	3	4	3	1	3	1	5	4	3	3	3	2	19	5	3.5	4.44444	4.33333	2.125	3.9	4	544	92.1	16.54	0.37	4.78	1.29	18.38	0.92	0.92	2.39	2.39	80.6283	0.373832	1.49533	0.373832	0	0	0
1697	2	2	2	2	2	3	4	4	3	2	2	2	2	3	4	4	1	20	4							520	93.85	9.23	0	2.88	0.58	14.42	0.19	0.38	0.77	0.77	68.8776	0.191571	0.191571	0.191571	0	0	0
1698	1	3	1	3	5	2	5	3	1	4	1	3	4	5	3	4	2	20	3	2.125	4.66667	3.77778	2.375	4	16	648	94.29	10.65	0	2.78	3.86	13.73	0.77	1.08	2.78	1.23	71.3725	0.775194	0.310078	0.465116	0	0.310078	0.155039
1699	3	2	1	3	3	2	2	3	1	2	1	3	2	3	2	2	2	18	5							772	96.37	14.64	0.65	5.05	1.94	18.39	0.39	3.24	1.17	1.81	68.0934	0.648508	0.389105	0.129702	0.129702	0.259403	0
1700	2	3	1	3	2	2	2	2									1	19	3							755	90.2	12.98	0.26	3.05	1.59	14.57	0.13	1.19	1.19	1.72	65.8462	0.266312	0.266312	0.133156	0.133156	0	0.266312
1701	1	1	1	2	1	3	1	2	1	1	1	2	1	3	1	1	2	18	3	1.125	3.44444	3	2.75	3.8	18	622	94.53	9.49	0	3.7	2.09	18.01	0.16	0.64	0.48	1.61	74.1525	0.481541	0.642055	0	0.160514	0	0.481541
1702	1	2	1	3	3	3	5	2	1	3	1	3	2	4	3	4	2	18	5	4.5	4.88889	3.33333	2.5	4.2	5	842	93.94	10.69	0.12	5.7	2.97	15.56	0.95	2.14	2.02	1.54	59.5238	0.357143	0.952381	0.357143	0	0	0.238095
1703	1	4	1	4	2	3	2	5	1	4	1	5	1	5	1	5	2	18	3	2.375	4.22222	2.66667	2.5	3.5	5	608	92.93	9.7	0.49	4.77	1.64	14.64	0	1.48	0.49	1.48	70.9251	0.653595	0.653595	0.163399	0.163399	0.326797	0.163399
1704	1	3	1	4	2	4	2	4	1	2	1	3	3	3	3	3	1	19	4	2.875	4.66667	4	3	4		317	97.79	9.46	1.26	3.79	2.21	13.56	1.89	2.21	1.26	0.32	75	0.630915	0.315457	0.315457	0.315457	0	0.630915
1705	2	1	1	3	4	4	5	3	1	3	2	4	3	4	3	4	1	18	3	3.5	3.66667	3.11111	2.75	3.4	13	739	90.53	9.07	1.22	2.03	2.03	17.73	0.81	4.33	1.22	0.54	71.4286	0.818554	0.136426	0	0.682128	0.136426	0
1706	1	1	1	5	2	4	3	4	1	1	1	4	3	5	4	5	2	18	3	2.125	4.66667	2.33333	4.25	2.9	19	262	96.95	14.12	0	2.67	3.05	12.98	0.76	2.67	0	3.82	67	0.384615	1.53846	0.384615	0	0	0.384615
1707	2	4	1	4	4	3	3	3	3	3	3	3	3	2	3	3	1	19	4	4.125	3.88889	2.55556	3.25	3.7		884	93.89	10.63	0.57	3.39	3.05	20.14	0.34	1.7	0.68	0.57	67.6157	0.569476	0.341686	0.113895	0.22779	0.22779	0.113895
1708	1	1	1	2	3	2	3	2	1	1	1	2	2	4	3	2	2	19	3	1.625	3.22222	3.55556	3.875	2.6	14	411	94.65	8.27	0.24	2.68	0.73	14.36	0.24	0.24	0.73	0.24	75.8865	0.243309	0	0.243309	0	0	0.486618
1709	2	3	1	3	2	3	4	3	3	2	1	3	4	3	5	2	2	18	4	2.375	4	2.22222	4.125	4	10	673	94.65	13.52	0.3	2.23	1.63	18.42	1.19	2.82	0.89	1.49	72.9839	0.446429	0.446429	0.14881	0.14881	0.14881	0.14881
1710	2	2	3	3	4	5	5	5	1	1	1	2	2	5	3	4	1	18	4	2.5	3	3.55556	2.625	2.5		486	87.04	3.91	0.82	3.09	4.53	9.88	0.21	2.06	0.62	2.67	84.3902	0.417537	0.835073	0	0.208768	0	0
1711	3	2	2	2	3	3	3	2	3	2	2	2	3	3	3	2	2	19	3	3.25	3.33333	2.88889	3.375	3.1	16	170	95.29	12.94	0	2.94	2.35	14.71	1.76	2.94	2.35	0	82.6087	0	0.588235	0	0	0	0.588235
1712	2	3	1	3	4	3	3	2	1	3	1	3	3	3	3	4	1	18	5	4.875	3.55556	3.11111	2.625	2.6	6	1188	92	13.13	0.08	3.2	2.61	17.76	0.76	1.18	0.93	1.18	61.678	0.590219	0.421585	0.421585	0.168634	0	0.168634
1713	1	4	1	5	1	5	1	5	1	5	1	5	2	5	1	5	1	18	4	3	2.66667	4.11111	3	4.2	5	1133	91.44	8.83	1.15	3.71	1.5	14.65	0.09	3	1.68	1.41	65.5391	0.354925	0.266193	0.0887311	0.266193	0	0.0887311
1714	2	5	1	4	2	3	2	5	1	5	1	5	2	3	2	5	2	16	3	3	4.44444	3.55556	2.875	4.3	8	564	94.33	12.41	0.53	2.66	3.01	15.07	0.18	1.6	1.95	0.71	74.3243	0.884956	0.530973	0.530973	0.176991	0.176991	0.353982
1715	1	3	1	4	2	2	3	2	1	2	1	4	1	5	2	4	2	20	4	4.125	4	3.77778	3.375	3.8	7	581	95.18	12.22	0	5.51	2.58	16.52	0.52	1.55	2.24	1.03	81.4815	0.344828	0.517241	0	0.172414	0	0.517241
1716	1	5	1	5	1	5	2	5	1	5	2	5	1	4	3	5	1	18	4	3.25	3.88889	3.11111	1.875	4.8		932	89.16	9.44	0.64	2.79	2.15	16.2	0.32	1.39	1.07	2.25	69.1667	0.322234	0.322234	0.107411	0	0.214823	0.322234
1717	2	3	1	3	2	4	2	3	3	4	1	3	1	5	2	3	2	18	3	3	3.88889	3.44444	3.5	3.8	18	597	96.31	12.06	0	4.19	3.18	16.08	0.67	0.84	2.01	1.34	63.3663	0.500835	0.166945	0.166945	0.166945	0.166945	0.166945
1718	1	3	2	4	4	2	3	4	3	2	4	2	4	2	3	3	1	19	4	4.75	2.22222	3.11111	3.625	3.3	12	508	92.32	8.66	0.2	3.35	1.38	11.81	0.98	3.54	2.17	1.18	74.5192	0.790514	0.395257	0.395257	0.197628	0.197628	0
1719	1	1	2	1	2	2	2	2	2	1	1	1	2	2	2	2	2	18	3	2.875	2.77778	3.11111	3.75	3.4	10	394	96.95	12.18	0	4.06	1.52	14.72	0.51	3.05	1.27	0.76	80.1471	0.507614	0	0.253807	0	0.253807	0.253807
1720	3	1	3	1	4	3	5	2	3	1	5	1	1	1	5	2	2	18	3							664	95.33	10.09	0	5.42	3.61	18.07	0.6	0.9	2.26	0.45	69.2029	0.902256	0.451128	0	0.451128	0.150376	0.300752
1721	1	1	2	2	2	2	3	4	1	4	4	3	1	3	2	4	1	24	4	4	3.88889	3.33333	3.25	3.7	13	716	93.02	9.64	0	3.91	0.42	13.13	0.7	1.54	2.23	1.96	74.1259	0.28169	0.28169	0.140845	0	0	0
1722	1	2	1	3	1	4	3	2	1	2	1	3	2	4	3	3	1	21	4	3	3.77778	3.66667	2.625	3.4	4	640	89.38	12.5	0.31	2.66	1.25	15	0	1.25	2.03	0.78	78.9474	0.3125	0.15625	0.15625	0	0.15625	0.3125
1723	2	3	1	4	3	4	4	3	1	3	1	3	3	3	3	3	1	18	4							472	93.43	10.38	0	2.54	1.91	13.98	0.64	1.06	2.33	0.42	71.2575	0.213675	0.42735	0.213675	0	0	0.42735
1724	1	1	1	1	1	3	2	3	1	1	1	2	1	3	2	3	1	24	5						8	369	92.41	9.21	0	1.9	0.54	17.62	0	0.54	0.81	3.25	79.7101	0.271003	0	0.271003	0	0	0
1725	2	2	3	3	3	5	3	3	1	3	2	3	3	3	1	4	2	18	4						12	498	98.19	13.65	0.6	3.61	1.61	16.67	1	2.61	2.01	1.81	66.8478	0.4	0.8	0.4	0	0	0.2
1726	1	4	1	4	3	3	2	5	1	4	1	4	2	4	2	5	1	18	5	2.25	3.44444	3.44444	2.375	4.7	3	877	84.49	2.51	0.57	3.65	1.71	10.15	0.46	1.03	0.8	0.57	79.5148	0.345622	0.230415	0	0.115207	0.230415	0
1727	1	2	1	4	3	4	4	2	1	3	1	3	1	3	2	4	2	18	4	3	4.88889	4.22222	2.25	4	5	824	97.45	15.17	0	4.37	1.94	18.2	0.49	1.46	3.16	1.09	60.7383	0.728155	0.485437	0.242718	0.121359	0.364078	0.242718
1728	1	4	1	5	2	3	2	5	1	4	1	5	2	3	2	5	2	18	4	4.75	4.77778	4.33333	2	3.5	1	540	92.59	6.85	0	7.22	1.48	15	0.93	2.59	2.22	1.3	79.9087	0.185185	0.555556	0.185185	0	0	0
1729	2	3	1	4	4	3	4	3	2	4	2	4	3	5	4	4	2	18	4	4	4.44444	4.11111	2.5	3.3	6	792	90.91	6.57	0.13	5.81	0.76	12.88	1.14	1.39	1.26	4.04	61.8297	0	0.631313	0	0	0	0.252525
1730	1	1	2	2	1	1	2	3	1	1	1	1	1	3	2	3	1	17	4							931	95.38	12.24	0.11	4.51	1.93	18.9	0	1.61	1.29	2.79	57.5949	0.428266	0.321199	0.107066	0.107066	0.107066	0.214133
1731	2	3	1	3	2	4	2	4	3	2	2	2	3	2	2	2	2	18	4	2.625	4.22222	4.33333	3.5	4.2	6	819	96.7	10.87	1.1	3.66	2.2	19.29	0.49	3.05	0.61	0.12	61.4458	0.3663	0.4884	0.2442	0	0.1221	0.2442
1732	2	2	1	3	1	2	4	1	1	1	1	2	1	1	2	2	2	19	4	4.125	4.11111	3.44444	3.625	3.8	17	1046	88.53	10.23	0.1	1.63	3.15	15.39	1.24	0.76	0.38	0.96	71.8468	0.576369	0.576369	0.0960615	0.480307	0	0.288184
1733	2	4	2	4	4	3	4	4	2	4	1	4	4	4	4	4	2	19	4	3	4.33333	3.66667	3.25	3.3	12	885	93.45	11.07	0.68	4.86	3.84	18.42	0.9	1.24	0.68	1.13	63.5097	0.79096	0.338983	0.564972	0.112994	0.112994	0.225989
1734	1	3	1	4	2	4	1	5									1			3.125	3.22222	2.55556	3	3	6	623	94.38	13.32	0	4.98	1.28	20.55	0.16	1.61	2.57	2.25	73.5294	0.320513	0.801282	0.160256	0.160256	0	0.160256
1735	5	2	3	3	5	1	5	2	5	1	5	1	5	1	5	1	1	18	4	1.875	3.55556	2.55556	5	3.2	25	592	96.45	11.32	0	4.39	1.86	17.91	0.51	0.84	2.36	1.35	68.932	0.338409	0.338409	0.169205	0	0.169205	0.338409
1736	1	1	1	1	2	1	3	3	1	3	1	3	1	4	2	4	1	18	3	2.75	4.11111	3.88889	3.375	3.9	4	590	90.34	12.2	0	1.69	1.69	14.58	0.51	1.02	1.69	0.51	83.2579	0.677966	0.338983	0.169492	0	0.508475	0.338983
1737	2	4	3	5	3	4	3	5	2	3	2	4	3	3	4	4		22	4	2.875	3.22222	3.22222	3.125	3.6		211	97.16	10.43	0.47	2.84	2.37	11.85	1.9	1.9	1.42	0.47	90.625	0.473934	0.947867	0	0.473934	0	0.473934
1738	4	1	5	1	4	1	5	2	3	2	2	2	2	4	2	3	2	18	3	4.75	3	3.55556	2.75	2.7	16	288	89.58	17.01	0.35	8.33	4.86	11.46	0.69	5.21	1.04	0.35	75.5396	1.41343	1.41343	0	0.706714	0.353357	0.353357
1739	1	3	1	3	2	5	2	4	1	2	1	2	1	5	2	3	1	19	3	3.375	3.33333	3	2.5	3.8	9	423	91.96	6.38	0.47	3.55	2.6	13.48	0.24	1.18	1.42	2.6	76	0.475059	0	0	0.23753	0	0.475059
1740	2	4	1	4	3	3	3	4	2	3	2	3	3	4	3	2	2	18	4	3.375	3.77778	2.77778	2.875	2.9		441	91.61	9.75	0.23	1.13	4.08	16.55	0.91	1.81	1.81	0.23	72.2222	1.36364	0	0.454545	0.454545	0.454545	0.454545
1741	1	3	1	3	2	5	1	4	1	2	1	3	1	3	3	4	1	21	4	3.625	3.33333	4	3.125	4.4	8	708	92.66	10.88	0	3.53	2.26	19.07	0.28	0.71	0.99	0.42	66.5385	0.424328	0.424328	0.141443	0	0	0.141443
1742	1	4	1	5	3	3	4	4	1	4	1	5	2	4	2	5	1	19	4							564	92.91	11.7	0	6.21	3.19	18.09	0.89	2.66	0.18	1.77	60	0.539568	1.07914	0	0	0.539568	0
1743	2	4	3	4	3	2	4	2	2	4	3	3	4	3	4	2	2	18	4	3.375	3.11111	2.11111	3.375	4.3	24	655	94.96	11.91	0.92	3.21	2.29	12.37	0.92	2.9	1.37	0.61	72.9508	0.764526	0.611621	0.30581	0	0.30581	0.152905
1744	3	3	1	3	4	4	5	3	2	1	1	2	4	3	4	3	2	18	4	2.75	3.33333	4	3.5	3.9	20	711	89.87	11.11	0.42	2.95	1.83	18.99	1.13	1.83	0.84	0.42	73.2794	0.429799	0.573066	0.429799	0	0	0.286533
1745	2	3	3	4	4	3	2	5	3	2	3	3	4	2	3	4	2	19	3	3.875	4	3.55556	4.125	3.9	10	806	94.29	8.93	1.99	3.23	2.23	14.02	0.74	5.33	0.87	2.98	69.9029	0.496278	0.744417	0.248139	0.248139	0	0.248139
1746	4	2	1	1	3	2	3	2	3	2	1	2	2	4	1	2	2	18	3	1.625	3.33333	3.11111	4.375	3.8	19	880	95.34	10.45	0.23	1.93	1.59	15.23	0.34	2.27	1.36	0.68	67.9181	0.455581	0.22779	0.22779	0	0.22779	0.22779
1747	3	2	1	3	4	3	4	3	2	4	1	3	2	3	4	4	1	18	3							755	88.34	9.93	0.26	2.65	1.59	16.16	0.26	0.4	0.93	1.06	73.7374	0.401606	0.267738	0.133869	0.133869	0	0.267738
1748	1	1	2	3	2	4	3	4	2	1	1	2	1	3	2	3	1	20	4	4.5	2.33333	3.11111	1.875	4.7		452	95.8	10.84	0.22	3.76	3.1	19.25	1.33	0.44	1.77	1.55	69.4268	0.221239	0.442478	0	0	0.221239	0.663717
1749	1	4	3	4	4	2	4	4	2	4	2	5	2	5	2	5	1	19	4	4.125	4.66667	3.11111	2.25	3.7	12	680	91.91	10.88	0.29	4.85	2.35	16.76	0.88	1.03	1.18	1.18	73.384	0.588235	0.735294	0.147059	0.294118	0.147059	0.441176
1750	2	3	2	3	2	3	3	4	2	3	2	3	2	3	2	3	1	21	3	2	3	3.22222	3	3.1	11	645	93.33	10.85	0	4.81	2.79	17.36	0.93	0.31	2.02	3.1	70	0.619195	0.464396	0.154799	0.309598	0.154799	0.309598
1751	1	3	1	5	2	4	3	4	1	3	1	5	2	4	2	4	1	19	5							785	90.7	7.26	2.29	4.46	0.76	9.81	0.51	5.35	1.15	3.31	69.2557	0.127551	0.510204	0	0	0.127551	0.255102
1752	1	3	2	4	2	5	1	4	1	5	1	5	2	3	1	5	1	18	3	2.375	3.88889	3.33333	2.625	3.7	4	271	97.05	8.86	0	6.27	1.11	13.28	0.37	2.21	0.74	2.21	81.25	0.367647	2.20588	0.367647	0	0	0.367647
1753	1	2	1	3	3	2	4	4	2	3	2	2	4	3	5	3	2	19	4	3.875	3.11111	2.66667	3	3.2	7	597	95.48	13.74	0.17	2.01	2.35	15.41	1.01	0.67	1.01	0.84	66.5179	0.670017	0.167504	0	0.335008	0.335008	0.335008
1754	2	2	3	3	3	2	4	3	1	2	1	5	2	4	2	5	2	18	3	3.25	3.88889	3.22222	4.25	3.2	18	706	95.33	13.46	0	3.4	2.41	14.59	1.42	1.7	2.83	0.99	66.7925	0.56899	0.426743	0.142248	0	0.426743	0.56899
1755	2	3	1	3	4	3	4	4	1	3	1	3	3	4	3	4	1	18	4	3.125	3.66667	3.11111	3.5	3.8	9	462	92.64	8.87	0	4.98	1.95	16.02	0.87	1.08	1.95	1.73	80.4734	0.21645	1.08225	0	0.21645	0	0.21645
1756	2	3	1	4	1	3	3	5	2	3	1	3	2	4	2	4	1	19	4	3.375	3.33333	3.55556	3	3.2	5	494	93.72	11.74	0.2	3.44	1.42	18.22	1.01	0.81	1.42	0.2	79.2453	0.808081	0.808081	0	0.20202	0.20202	0
1757	2	2	2	3	4	2	3	4	2	3	1	3	3	3	3	3	2	18	3	3.25	4	3.22222	2.75	4.2	9	744	95.7	12.1	0	4.17	1.88	18.82	0.54	1.75	1.34	0.13	60.5263	0.94086	0.537634	0.403226	0.134409	0.403226	0.268817
1758	1	2	1	2	3	5	3	3	1	2	1	2	4	5	4	3	2	18	5	2.875	4.55556	3.77778	2.125	3.5	3	701	93.72	9.27	1.71	1.85	3.57	16.12	0.43	2.57	2.85	1	70.614	0.429799	0.286533	0.143266	0.286533	0	0.143266
1759	4	2	1	2	3	4	3	2	2	2	1	1	1	4	1	2	2	21	4	2.875	3.55556	3.55556	3.625	4.2	13	373	94.91	14.48	2.14	4.83	0.8	13.94	0.8	5.09	2.14	1.61	77.2727	0.534759	0.534759	0	0	0.534759	0
1760	2	3	1	3	4	2	4	2	2	3	1	3	3	3	3	3	2	18	3	3.5	3.88889	3.77778	1.75	3.5	9	309	96.76	11.33	0	1.94	2.27	18.12	1.29	0.32	3.56	0	65.5462	0.970874	0	0.323625	0	0.647249	0.323625
1761	2	4	3	5	4	4	4	3	2	4	1	5	4	4	4	3	2	17	3						6	418	90.19	9.33	0	2.87	3.59	11.72	2.15	0.48	0.24	0.96	70.4082	0.956938	0.239234	0	0.478469	0.239234	0
1762	1	4	3	2	2	3	3	3	3	3	4	4	3	2	3	2	1	20	4							221	95.93	11.31	0	3.17	3.17	10.41	0	0.45	1.81	0.45	83.75	0	1.80995	0	0	0	0.452489
1763	1	3	1	3	3	2	2	4	1	4	1	4	3	2	2	4	1	18	4	2.25	4.11111	3.33333	1.875	3.3	9	448	95.54	14.73	0	3.35	1.56	16.07	1.34	0.89	1.56	0	83.8028	0.669643	0.223214	0.669643	0	0	0
1764	3	3	1	3	4	4	4	4	2	3	1	4	3	4	3	4	1	18	4	3.5	3.66667	2.44444	3	3.1	17	703	96.3	10.67	0.28	4.41	2.13	18.63	0.85	1.99	1.14	1	75.6098	0.284091	0.710227	0.142045	0	0.142045	0.284091
1765	2	2	1	2	3	2	2	2	1	3	1	3	2	2	1	4	1	18	3	3.5	3.11111	3	3.75	3.1		493	91.48	10.34	0.41	3.65	3.45	16.23	0.41	1.42	1.01	1.01	84.7368	0.412371	0.412371	0.206186	0	0.206186	0
1766	1	3	1	4	2	5	2	5	1	4	1	4	1	5	1	5	2	21	5	3.5	4.22222	3.77778	1.875	3.7		884	91.29	8.03	2.15	5.09	0.45	13.91	0.45	3.85	1.81	1.81	70.7101	0	0.672646	0	0	0	0.336323
1767	2	1	2	1	1	2	3	2	2	2	1	2	1	3	2	2	2	18	4	3.625	2.33333	3.11111	3.625	3.3		675	95.7	11.85	0	3.85	2.96	15.7	1.19	1.19	1.48	1.63	75.1969	0.89153	0.148588	0.297177	0.445765	0.148588	0.297177
1768	2	4	1	4	3	3	3	3	2	4	1	4	3	3	3	3	2	19	5	4.125	3.22222	3	2.75	3.7	7	1183	89.6	10.57	0.42	5.58	3.04	14.54	0.51	1.44	0.59	1.78	67.9752	0.683177	0.59778	0.256191	0.170794	0.0853971	0.256191
1769	2	5	1	4	4	2	4	4	1	3	1	3	3	4	3	4	1	17	3	2.75	3	3.88889	2.5	4.7	10	801	85.39	2.75	0.12	2.25	2.25	14.11	0.25	0.12	1.75	1	76.3689	0.250627	0	0	0.125313	0	0.125313
1770	1	2	1	2	3	3	4	3	1	4	1	4	2	4	2	4	1	19	4	4.125	4.33333	4.44444	2	2.7	9	854	95.55	11.12	0.35	3.86	3.51	13	0.47	2.34	2.22	0.12	64.0264	0.818713	0.350877	0.350877	0.233918	0.233918	0.233918
1771	1	4	5	4	1	5	2	5									1	19	5	3.75	4.77778	3.55556	1.5	4.6	2	772	94.3	9.33	0.91	3.37	0.91	13.6	0.39	3.11	0.91	2.07	67.9856	0.129534	0.777202	0.129534	0	0	0.129534
1772	2	3	1	3	1	4	1	5	2	3	1	2	3	5	1	3	1	18	3	4.125	4	2.66667	2.625	3.3	11	1066	94.18	9.85	0.75	2.53	1.78	16.23	0.84	2.35	1.69	1.97	66.5816	0.56391	0.281955	0.093985	0	0.37594	0.281955
1773	1	4	1	5	2	3	3	5	1	4	1	5	2	3	3	5	2	28	5	4.125	4.11111	4	2.5	3.4	1	288	90.97	10.76	0	1.74	1.39	18.06	1.04	1.04	0.35	2.08	76.2376	0	0.35461	0	0	0	0.35461
1774	3	3	2	2	3	2	4	3	2	3	2	3	2	3	2	3	1	26	5	3.875	3.22222	3	2.75	3.4		711	92.55	9	0.28	3.09	1.41	14.63	0	0.84	0.56	0.42	68.1661	0.421941	0.281294	0.421941	0	0	0.281294
1775	2	2	1	4	3	4	3	3	4	2	3	2	4	3	4	3	1	19	4	3.75	2.33333	3.66667	3.25	4.2	9	793	92.06	10.21	0	3.91	2.02	17.28	0.5	1.26	1.13	0.38	69.395	0.504414	0.504414	0.37831	0.126103	0	0.126103
1776	2	3	1	3	1	4	3	4	1	3	1	4	3	3	3	3	1	18	3	3.625	3.44444	3.44444	2.375	4.3		508	85.63	8.46	0.2	0.79	2.56	12.2	1.77	0.98	1.18	2.36	79.717	0.400802	0.200401	0	0.200401	0	0
1777	4	3	4	1	1	1	4	2	1	1	1	1	1	1	1	1	1	18	2	3.625	3.44444	1.88889	1.75	3.4	0	485	88.25	10.52	0	3.51	0.82	11.34	1.86	1.86	0.82	1.03	74.7475	0.206612	0.619835	0	0	0.206612	0
1778	2	4	1	4	2	3	3	3	1	4	1	4	3	4	3	4	1	18	4	3.75	3.77778	2.44444	3.375	4.6		383	93.73	14.36	0	4.7	2.09	15.14	0	2.61	0.78	1.04	68.7023	0.527704	1.05541	0.263852	0	0.263852	0.263852
1779	1	4	1	5	4	3	3	3	2	3	2	3	3	4	3	4	1	19	3	2	3.33333	3	3.5	2.8	12	299	93.31	15.05	0	4.35	0.67	13.04	0.33	3.34	2.34	1.67	85.5932	0	0	0	0	0	0.33557
1780	1	1	1	2	2	3	2	3	1	2	1	3	2	3	2	3	2	18	4						9	878	94.08	11.16	0	4.1	3.76	20.73	0.57	1.82	0.91	0.68	67.5214	0.568182	0.681818	0.340909	0	0.113636	0.454545
1781	1	2	1	3	4	3	4	3	1	3	1	4	2	4	3	4	1	19	3	3.125	3.77778	3.22222	3.125	3.9		470	87.45	5.53	1.28	1.49	2.13	22.77	0.21	1.91	0.64	1.49	52.7523	0	0	0	0	0	0.434783
1782	1	5	2	5	1	3	2	5	1	5	1	5	1	5	1	5	1	19	5	3.625	4.77778	4.44444	2	4.4	4	666	93.24	10.06	0.45	3.45	0.75	9.01	0.3	2.4	3	2.25	66.1157	0.300752	0.451128	0.150376	0	0.150376	0
1783	2	1	1	3	4	3	5	3	1	2	1	3	3	5	4	5	2	18	5	2.125	4	3.66667	4.5	3.4	6	1036	92.37	9.94	0.77	2.8	2.22	13.42	0.1	2.22	0.77	1.64	68.6603	0.486381	0.194553	0.0972763	0.194553	0.194553	0.194553
1784	2	4	2	4	3	4	3	4	2	4	2	4	3	3	3	4	2	18	4	4.125	4.66667	4.44444	2.375	3.2	6	570	95.26	13.51	0	5.26	1.05	12.98	0.35	1.93	3.86	0.53	74.1117	0.350263	1.22592	0.350263	0	0	0.350263
1785	3	2	1	4	4	2	5	3	4	2	3	2	4	1	5	2	2	19	5	3.375	3.44444	2.33333	3.125	3.2		168	89.29	10.12	0.6	2.98	2.38	14.88	0	2.38	0.6	0.6	91.2281	0.595238	1.19048	0	0	0.595238	0.595238
1786	2	3	1	3	4	4	4	4	1	2	1	3	2	1	2	3	2	18	3	4.75	3	2.66667	3.375	3.7	9	848	93.4	10.73	0.35	3.66	2.24	15.09	0.94	1.65	0.47	1.06	65.2047	0.235294	0.117647	0.117647	0.117647	0	0
1787	2	1	1	1	3	4	2	1	3	1	1	1	4	3	4	1	2	18	5	2.375	3.11111	4	2.25	1.8	7	982	94.5	11.91	0.41	3.87	2.85	15.68	0.41	2.24	1.43	1.53	66.2198	0.407747	0.203874	0.203874	0.203874	0	0.407747
1788	2	3	2	3	3	1	4	3	2	3	2	3	2	1	4	3	1	19	3							946	93.02	10.47	0.53	5.07	2.64	14.27	0.74	2.75	2.22	0.63	73.2432	0.737619	0.737619	0	0.316122	0.421496	0
1789	1	2	1	3	2	2	3	4	2	1	1	3	3	1	4	2	2	17	2	4.125	4.55556	4.11111	2.125	4.3	17	351	92.31	12.25	0.57	2.28	5.41	13.39	0.85	1.14	2.28	0.85	86.2595	1.7094	0	0.569801	0	0.854701	0.854701
1790	2	5	2	5	3	4	3	5	2	5	2	5	3	4	3	5	2	19	5							716	95.95	11.17	0.14	5.59	2.09	11.03	0.28	0.28	0.56	0.7	59.8566	0.41841	0.55788	0	0.27894	0.13947	0.13947
1791	1	4	1	5	2	4	3	5	1	4	1	5	2	4	3	4	2	18	3	4.125	4.44444	3.55556	1.875	3.9	20	658	96.66	12.77	0.61	5.17	0.76	17.33	0.61	4.26	4.1	0.3	61.2613	0.457317	0.762195	0.457317	0	0	0.152439
1792	2	3	1	3	3	4	2	3	1	4	1	4	3	4	3	4	2	18	5	2.5	3.55556	3.44444	3.25	4	10	849	97.64	14.13	0.12	4.59	1.18	15.55	0.47	1.77	1.88	0.59	64.8464	0.823529	0.705882	0.352941	0	0.352941	0
1793	3	1	2	2	5	1	5	2	3	1	1	2	4	1	5	2	2	19	3	2.375	3.55556	3	3.375	3.2	18	535	95.7	10.09	0	3.36	1.5	16.45	0.56	1.31	1.12	0.37	71.978	0.376648	0.188324	0.188324	0	0	0.188324
1794	1	3	1	4	2	5	2	4	3	3	1	3	1	5	1	4	2	18	4	3.25	3.88889	3.55556	2.5	4.7	3	718	94.01	11.7	0	5.15	1.39	16.16	0.56	1.67	1.11	1.53	67.4419	0.696379	0.696379	0	0.278552	0.417827	0
1795	1	3	1	3	1	5	1	3	1	3	1	4	1	5	1	4	2	18	4	3.75	4.66667	4.55556	1.5	3.1	0	389	95.89	13.11	0	4.37	2.83	14.91	1.8	1.03	1.54	1.54	81.1594	1.03093	0.257732	0.257732	0.515464	0.257732	0.515464
1796	2	4	1	3	1	3	2	4									2	18	3	3.5	4.33333	3.66667	2.125	4.6	8	1246	94.62	9.07	0.56	2.97	1.52	15.01	0.24	2.73	1.28	3.05	60.2649	0.562249	0.240964	0.240964	0	0.240964	0.321285
1797	2	1	1	3	4	2	5	3	2	2	1	2	2	3	3	3	2	19	3	4.125	4	2.88889	4	3	20	640	94.38	13.12	0.16	4.22	2.03	15.78	1.56	1.09	3.12	0.47	68.3544	0.31348	0.470219	0	0.15674	0.15674	0.15674
1798	2	3	2	2	1	3	1	2	1	2	1	2	4	3	4	3	2	18	5	3.25	4.22222	4	2.875	2.8	9	765	92.68	14.64	0	2.75	2.75	11.37	0.92	1.31	1.31	2.88	61.7021	0.522876	0.653595	0.130719	0.130719	0.261438	0.130719
1799	1	3	1	3	2	4	2	5	1	4	1	4	1	4	1	5	2	19	4	2.125	4.33333	2.88889	3.125	4.4	3	677	94.68	13.29	0.15	5.61	1.62	19.65	1.03	1.33	1.92	1.92	63.6364	0.296296	0.592593	0	0.296296	0	0.148148
1800	2	2	1	2	3	2	3	1	4	1	1	2	2	2	4	1	2	20	4	2.75	3.44444	3.55556	3.5	4.2		586	97.61	10.75	0.34	3.41	3.75	17.06	0.85	4.1	1.19	1.88	64.0909	1.19454	0.170648	0.170648	0.170648	0.511945	0
1801	5	4	2	2	5	3	5	3	2	4	2	5	2	5	2	5	1			2.875	2.77778	3.11111	2.625	3.9	4	291	75.26	7.9	0	2.75	7.56	11	0.34	1.72	1.03	1.03	66.4179	0.343643	0.687285	0	0	0	0.687285
1802	4	1	3	1	5	2	5	2	5	1	5	1	5	1	5	1	2	18	5	2.375	4.44444	3.55556	4.125	3.9	17	795	92.2	14.34	1.26	1.76	3.52	13.71	0.25	3.02	2.14	1.13	59.7973	0.628931	0	0.125786	0.125786	0.251572	0.377358
1803	1	2	1	3	4	3	4	3	3	2	1	2	4	2	4	1	1	18	4							600	92.83	8.5	0.67	4	1.83	11.83	0.67	1.17	1.5	1.83	68.2819	0.333333	0.333333	0.166667	0	0.166667	0.666667
1804	3	2	2	3	4	3	3	3	2	3	1	3	4	3	4	3	2	18	3							792	92.55	14.27	0	3.91	4.92	17.8	0.38	1.39	1.14	1.26	72.5806	0.883838	0.631313	0.252525	0.252525	0.252525	0.505051
1805	3	2	1	4	5	2	5	3	2	3	1	3	3	4	3	4	2	17	3	3.375	4.11111	3.11111	2.5	3.5		559	94.81	13.06	1.25	3.4	3.04	16.64	1.07	3.58	1.07	0.54	70.1571	1.07335	1.25224	0.357782	0.357782	0.357782	0.178891
1806	1	2	1	2	3	2	3	3	1	2	1	2	2	2	2	3	2	18	4	3.75	3.88889	4.33333	2.875	2.4		833	90.52	9.96	0.72	2.88	1.92	9.24	1.32	1.44	1.68	0.6	73.0303	0.481348	0.361011	0.120337	0.240674	0	0.120337
1807	1	3	1	4	2	4	3	4	1	2	1	3	2	5	3	3	2	18	5	4.5	4.22222	4.44444	2.75	4.1	8	921	95.77	11.73	0.65	3.91	1.95	19.33	0.43	2.5	1.52	0.65	63.2399	0.542888	0.434311	0.108578	0.108578	0.217155	0.217155
1808	3	4	2	5	2	4	2	5	2	5	1	4	2	5	2	5	1	20	4	4.125	3.44444	3.77778	2.875	3.5	7	981	96.43	12.44	0.71	3.26	1.63	14.07	0.61	2.34	1.12	1.94	60.1078	0.306435	0.20429	0.102145	0.102145	0.102145	0.20429
1809	2	3	2	3	3	3	3	3	2	2	2	3	3	3	3	3		24	3	3.5	4.33333	3.55556	3.5	3.6	16	779	94.61	11.3	0.13	2.44	1.8	20.92	0.39	0.64	1.28	0.39	67.1186	0.256739	0.256739	0	0	0.12837	0.256739
1810	2	3	2	3	4	2	4	3	1	2	1	3	3	2	3	3	2	20	4	3.625	3.77778	3.88889	3.5	2.7		935	93.16	8.88	0	4.28	1.5	18.4	0.64	0.64	1.07	1.82	61.8557	0.322234	0.859291	0.107411	0.107411	0	0.214823
1811	1	3	2	4	3	3	5	2	1	3	4	3	3	3	4	3	2	18	5	3.25	3.33333	3.55556	3	2.5	6	497	94.97	14.08	0	2.82	3.02	16.5	1.61	1.61	1.01	0.4	76.5363	0.806452	0.403226	0	0.201613	0.604839	0.201613
1812	1	3	1	4	2	2	5	3	1	3	1	4	2	3	5	3	2	18	4							498	94.78	11.85	0.4	2.41	2.61	15.26	0.6	2.41	1.2	0.6	67.6829	0.60241	0.60241	0.200803	0.200803	0.200803	0.60241
1813	1	4	1	4	4	4	3	3	1	4	1	4	4	4	3	4	2	18	3	3.5	3.55556	3.55556	2.125	3.3	9	682	91.79	9.38	1.47	3.37	0.73	13.78	0.88	3.67	1.03	3.81	75	0	0.442478	0	0	0	0.147493
1814	2	2	1	3	3	4	3	4	3	2	2	2	3	2	3	5	1	18	4	3.5	4.11111	3	3.25	3.7	7	833	92.92	10.8	0.36	3.84	2.04	14.53	0.24	1.68	1.32	0.84	68.3099	0.480192	0.360144	0.240096	0	0.120048	0
1815	2	3	1	5	2	3	3	5	1	4	1	5	3	3	3	5	2	18	3	4	3.77778	3.66667	2.875	3.1		781	95.52	10.88	0.77	2.94	1.66	13.19	1.02	2.43	1.15	0.64	64.0138	0.384123	0.768246	0	0.128041	0	0.256082
1816	2	2	2	3	4	2	5	3	1	2	1	2	4	2	4	2	2	18	2	3.875	3.55556	3	3.875	3.5	17	709	93.79	11.28	0	3.1	3.39	17.49	0.42	0.99	3.24	0	65.942	0.564175	0.141044	0.141044	0.282087	0.141044	0.423131
1817	3	4	1	2	5	1	5	4	5	2	4	1	5	1	5	2	2	19	1	3.125	3.22222	3.66667	4.75	2.6	21	744	91.4	12.23	0	3.23	5.65	14.52	0.67	1.34	2.28	1.08	69.863	1.07672	0.403769	0.269179	0.13459	0.538358	0.269179
1818	1	2	1	3	2	2	4	2	1	2	1	3	2	2	3	4	2	18	4	2.625	4.11111	4.55556	3.25	4.1	3	553	92.77	12.66	0	5.24	1.81	15.73	0.9	0.9	1.99	1.45	77.1845	0.181818	0.727273	0.181818	0	0	0.363636
1819	1	3	1	3	2	5	2	4	1	3	1	3	4	5	4	3	2	18	4	2.25	4.33333	3.77778	3.25	3.6	11	520	95.96	10.96	0.19	5	1.73	11.15	0.38	3.08	3.27	0.96	65.4639	0.576923	0.769231	0	0.192308	0.384615	0.384615
1820	2	5	1	5	3	3	3	3	3	1	1	1	3	2	2	1	2	18	4	2.125	4.55556	4.33333	2.875	3.4	2	339	94.1	10.62	2.65	2.06	1.47	17.99	0.88	4.13	0	0.29	73.8739	0.887574	0.591716	0	0	0.295858	0
1821	2	3	1	3	4	2	5	3	1	4	1	3	5	4	4	4	2	19	4	3.875	3.55556	4	2.75	3.2	4	1146	93.8	8.29	1.22	4.62	2.09	12.74	0.96	2.88	2.27	1.4	73.1481	0.436681	0.349345	0.0873362	0.262009	0.0873362	0.349345
1822	1	3	1	5	1	3	3	4	1	4	1	5	2	3	3	3	2	18	4	3.625	4.22222	4	1.875	2.6	3	813	95.82	11.56	0.74	4.18	1.97	15.99	0.25	2.58	1.48	1.11	66.7857	0.736196	0.613497	0.368098	0.245399	0.122699	0.122699
1823	2	3	1	3	2	4	3	3	2	4	1	3	2	4	3	3	1	19	4	2.5	4.55556	3.55556	2.125	3.3	13	474	95.78	9.7	0	3.16	1.27	22.36	0.42	1.48	1.05	0.21	66.879	0.422833	1.2685	0.422833	0	0	0.211416
1824	1	2	1	2	4	2	4	2	1	1	1	3	3	3	2	3	2	18	5							687	93.16	10.48	0.29	3.49	1.89	14.7	1.6	1.31	1.46	1.75	80.8765	0.727802	0.873362	0	0	0.582242	0.436681
1825	1	3	1	3	2	2	3	3	2	2	1	2	2	5	2	2	2	18	3	3.375	3.33333	4.55556	2.75	4	4	655	92.52	10.23	1.53	2.44	3.51	18.78	0.31	3.82	1.37	0.46	76.3485	0.607903	0.455927	0.303951	0	0.151976	0.151976
1826	2	3	1	3	3	2	2	3	1	3	1	3	2	4	2	3	1	19	4							385	92.47	8.83	0	2.6	3.38	12.73	1.82	0.78	1.3	0	65.2174	0.78125	0.78125	0.520833	0	0.260417	0.260417
1827	2	2	1	4	2	4	2	4	3	3	3	3	2	3	2	3	1	18	2	2.875	4.55556	2.77778	3.125	3	9	773	92.88	13.58	0.78	4.53	2.85	10.48	0.13	4.66	1.29	2.85	68.942	0.649351	0.909091	0.12987	0.12987	0.25974	0.519481
1828	4	1	3	1	5	1	4	2	3	2	2	3	4	3	3	2	1	18	2	2.625	3.22222	2.88889	4.875	3.7	24	1238	92.73	11.39	0.65	2.91	3.47	16.8	0.4	2.26	0.89	1.29	59.2292	0.816993	0.326797	0.245098	0.326797	0.245098	0.326797
1829	1	4	1	5	3	3	4	4	3	2	2	2	4	3	5	2	2	18	4	3.625	4.22222	4.44444	2.375	3.2	3	601	97.5	13.31	1.5	2.83	1.16	15.31	2.33	2.5	2	0.67	60.2941	0.332779	0.332779	0	0	0.166389	0.166389
1830	2	1	1	2	2	3	2	3	1	1	1	2	1	2	1	3	2	19	2	2.125	3.55556	3.88889	3.25	2.5	9	361	95.57	12.74	0	4.43	1.11	16.62	0.83	2.49	1.11	0.28	70.7143	0.554017	0.831025	0.277008	0	0	0
1831	1	2	1	4	3	2	3	4	1	2	1	4	4	3	3	4	2	18	3	1.5	4.44444	3.88889	3.375	3.7	1	205	93.17	19.02	0.49	2.44	3.41	15.61	0	2.44	1.95	1.46	77.5281	1.94175	0.485437	0.970874	0	0.970874	0
1832	2	4	1	3	1	2	2	1	1	3	1	4	1	5	1	3	1	18	4	3.125	4.55556	2.22222	4	3.6	14	941	94.69	10.52	0.32	4.04	3.72	18.6	0.96	1.59	0.43	0.11	65.5072	0.954401	0.424178	0.530223	0.106045	0.318134	0.106045
1833	1	3	1	4	1	4	2	4	1	3	3	3	2	3	2	3		22	4	3.875	4.11111	3.44444	2.5	3.7	2	800	95.25	8.5	3	2.62	1.38	18.88	1.12	3.88	0.75	0	51.5625	0.125628	0.251256	0	0.125628	0	0.125628
1834	1	2	1	3	1	4	1	3	1	3	1	4	3	3	2	4	1	20	1	1.5	4.11111	3.66667	3	3.2	6	838	95.58	11.69	0.12	4.77	2.39	15.04	0.48	3.1	1.67	1.31	62.5378	0.835322	0.477327	0.477327	0.119332	0.238663	0.119332
1835	2	3	1	5	2	1	4	3	2	1	2	3	4	1	4	2	2	18	2	2.5	3.44444	3.22222	3.5	4.3	9	496	94.56	12.5	0.4	5.44	3.23	13.71	1.81	2.62	1.81	1.61	82.7751	0.601202	0.200401	0.200401	0.200401	0.200401	0.400802
1836	1	1	1	3	1	5	1	2	1	4	1	4	2	3	1	5	2	19	3	1.5	4.11111	4.22222	4	3.1	10	431	97.91	10.21	0	5.1	0.93	17.4	0.7	0.23	2.78	0.46	59.8802	0.464037	0.696056	0.232019	0.232019	0	0.232019
1837	3	5	2	4	3	3	4	4	3	4	4	4	5	2	5	4	1	24	4	2.75	2.33333	3.66667	2.125	2.4	18	904	93.25	9.4	0	2.32	1.88	14.16	0.22	0.11	2.43	0.55	65.8824	0.332963	0.332963	0.221976	0.110988	0	0.221976
1838	1	3	1	4	2	3	3	4	1	3	1	3	3	3	2	3	2	18	3	3.625	3.55556	4.22222	2.25	2.1	6	320	95.31	12.5	0	3.12	3.44	12.5	0.62	1.25	2.5	1.25	72.8972	0.9375	0.3125	0.9375	0	0	0.625
1839	1	1	1	2	3	4	3	3	1	1	1	2	3	2	3	2	2	18	3	2.75	4.11111	3.11111	2.875	2.7	4	324	91.98	11.73	0.31	3.7	2.47	12.96	0.62	2.16	0.93	2.47	73.6842	1.23077	0.307692	0.307692	0	0.923077	0.307692
1840	1	2	1	3	1	5	2	2	1	3	2	3	3	3	2	2	1	18	5	4.375	3.66667	3.33333	1.5	3.2	5	1001	90.61	10.09	0	4.8	3	16.18	0.5	0.4	1.6	0.5	65.4676	0.0997009	0.398804	0	0.0997009	0	0.0997009
1841	2	1	1	1	2	3	2	1	2	2	2	2	1	2	1	1	1	18	5	2.875	3.11111	2.88889	3.375	3.1	22	730	93.42	8.49	0.27	3.42	1.92	15.89	0.96	3.42	1.78	2.05	56.1594	0.413793	0.689655	0.137931	0.137931	0.137931	0.137931
1842	2	3	1	3	4	3	5	4	3	2	2	3	5	1	2	1	2	18	4	3.625	4.22222	3.11111	3.25	3.6	10	441	95.69	12.47	0.45	2.04	3.4	15.42	0.91	3.63	1.36	1.81	67.0732	0.683371	0.22779	0.22779	0.22779	0.22779	0.455581
1843	3	3	3	4	3	3	3	4	4	3	2	4	3	3	2	3	2	18	3	4.625	3.88889	2.75	2.28571	3.7	9	728	97.8	13.05	0.55	3.02	5.77	18.13	0.27	1.79	0.96	0.41	65.4545	0.824176	0.412088	0.137363	0.274725	0.274725	0.274725
1844	1	2	1	4	1	3	2	5									2	18	5						1	410	95.37	12.68	1.95	3.66	1.71	6.59	0	5.37	0.73	3.9	67.7419	0.731707	0.243902	0.243902	0.243902	0.243902	0
1845	2	1	2	3	3	3	3	2	3	1	2	2	3	3	3	2	2	19	4	2.75	3.88889	3.55556	3.5	3.2	18	781	96.8	13.19	0.38	2.94	3.46	18.18	1.41	1.66	1.41	0.64	71.3178	0.640205	0.512164	0.128041	0.256082	0.128041	0.384123
1846	1	5	1	5	1	3	1	5	1	5	1	5	1	3	1	5	2	18	5	3.25	3.66667	4.22222	3.5	2.9	2	620	91.94	10.48	0.65	5.97	1.94	12.9	0.81	3.55	1.77	2.74	75.6198	0.323625	0.323625	0	0.323625	0	0.485437
1847	1	3	1	3	3	2	5	3	2	2	2	2	4	2	5	3	1	19	4	3.875	3.66667	3.11111	3.5	3.5	8	364	92.86	13.46	0	3.85	2.2	12.64	1.37	0.82	3.57	0	82.4427	0.546448	1.0929	0.273224	0	0.273224	0.273224
1848	2	4	1	4	2	3	3	3	2	3	1	4	2	2	2	3	2	20	4	3	4.33333	3	2.875	3.9		490	94.69	15.51	0	4.9	2.24	13.06	2.04	1.63	1.84	1.02	69.5906	0.612245	1.22449	0.204082	0	0.408163	0.204082
1849	1	3	1	3	1	3	3	3	1	1	1	3	1	5	2	3	1	18	5	3.25	2.88889	3.66667	2.5	2.7	7	708	94.63	10.73	0.14	2.68	0.99	13.98	0.14	3.95	3.67	5.65	59.2593	0.425532	0.283688	0	0.141844	0	0
1850	2	1	1	3	4	2	5	3	2	3	1	3	4	1	5	3	2	18	3	3.875	4.66667	3.11111	3.5	3.2	10	720	94.58	14.31	0.14	2.5	3.47	16.94	0.42	2.22	1.25	0.83	70.9804	0.69541	0.417246	0	0.69541	0	0.556328
1851	2	3	1	3	3	2	4	3	2	2	1	3	4	3	4	4	2	19	4							1041	93.08	11.91	0.1	3.07	0.48	15.18	1.34	0.67	1.44	0.48	62.2276	0.096432	0.48216	0.096432	0	0	0.096432
1852	4	2	3	2	5	1	4	3	4	3	3	3	4	3	3	3	1	20	4							418	95.22	12.44	0	2.63	3.11	15.31	0.96	1.67	0.96	1.67	88.2716	0.480769	0	0.240385	0.240385	0	0
1853	1	1	1	3	3	2	5	3	2	1	2	2	5	1	4	1	2	19	3	4	3.88889	4.33333	4	4.1	11	880	94.55	11.02	0.68	2.95	2.16	13.98	0.23	2.5	1.02	0.57	71.3396	0.799087	0.342466	0.114155	0.342466	0.114155	0.114155
1854	4	4	5	2	5	2	5	1	3	4	4	3	3	3	3	2	2	19	4						15	715	89.23	9.93	0.14	2.8	4.2	11.75	0.56	1.4	0.7	1.4	78.0919	0.702247	0.140449	0.140449	0.421348	0.140449	0.140449
1855	4	3	3	5	4	2	2	2	3	3	1	4	3	4	2	4	1	18	5	3.5	3.44444	4.22222	3.25	3.4	5	459	96.3	14.81	0	3.92	5.66	18.95	0.22	0.44	0.65	2.61	67.7632	1.31579	0.657895	0.438596	0.438596	0.438596	0.657895
1856	3	1	1	3	2	2	3	2	3	2	1	3	2	4	2	3	2	19	4	3.25	4.22222	3.44444	2.625	2.5	6	566	92.93	9.01	1.06	4.24	2.12	14.49	0.53	1.59	0.35	0.88	80.0948	0.883392	0.353357	0	0.176678	0.706714	0.176678
1857	1	2	1	2	3	2	3	3	1	2	1	2	2	2	3	3	2	18	3	2.5	4.22222	2.77778	2	3.2	10	513	93.76	12.09	0.58	2.92	1.95	15.59	0	0.97	0.39	0.19	74.4792	0.77821	0.194553	0	0.194553	0.583658	0.389105
1858	4	5	4	5	3	1	5	2	2	4	1	4	2	4	2	5	2	19	2	3.375	4.625	4.22222	1.625	3.9	16	829	89.87	9.89	0.97	5.79	2.9	16.28	0.24	2.77	0.72	0.24	58.2555	0.962696	0.361011	0.361011	0	0.361011	0.240674
1859	4	1	4	2	5	1	5	3	2	3	1	2	4	2	4	4	1	19	3	2.875	2.77778	2.77778	5	3.2	17	406	92.86	12.56	0	1.48	4.93	15.02	0.25	0.49	3.2	0.49	72.9167	0.492611	0	0.492611	0	0	0.492611
1860	1	1	1	1	1	3	3	2	2	1	1	1	2	2	3	2	2	18	4	1.5	3.22222	3.77778	2.5	1.5	6	365	95.07	11.51	0.27	2.47	1.92	16.71	1.1	0.27	1.64	0.55	83.2117	0.273973	0.547945	0.273973	0	0	0.821918
1861	1	4	1	5	2	5	3	5	1	2	1	4	1	5	2	4	2	18	5	3.125	4.66667	2.77778	1.375	3.1	16	1079	95.83	10.75	0.37	3.8	2.78	15.11	1.11	1.67	0.93	0.46	65.5462	0.832562	0.555042	0.0925069	0.277521	0.462535	0.185014
1862	2	4	1	4	3	3	3	4	2	3	1	4	3	3	3	3	2	18	4	3	4.77778	3	2.125	3.6	8	710	92.25	12.68	0.7	4.08	3.38	17.04	1.13	1.83	2.25	0.99	69.6296	0.564175	0.564175	0.282087	0	0.141044	0.282087
1863	1	4	1	5	2	4	4	4	1	5	1	5	2	5	3	4	2	18	3	4.375	2.77778	4.33333	3.625	3.1	19	616	95.94	11.2	2.44	4.22	2.27	20.29	0.65	3.25	1.62	0	62.3037	0.648298	0.810373	0.486224	0	0.162075	0.324149
1864	2	4	1	4	4	3	3	5	3	3	4	2	4	3	5	3	1	19	4	3.625	4.66667	4.11111	2	4.3	7	538	95.54	11.15	0.19	2.04	2.23	14.5	0.19	2.23	0.74	0.56	71.0227	0.556586	0.185529	0.185529	0	0.185529	0.556586
1865	1	1	1	1	1	4	3	3	1	1	1	1	1	5	3	3	2	19	3	3.125	3.55556	3.88889	3.125	3.4	13	558	90.14	7.71	0	5.56	3.94	14.52	0.72	0.72	1.25	1.79	72.5738	0.716846	0.896057	0.179211	0.358423	0.179211	0.179211
1866	4	1	4	1	4	2	3	1	2	3	3	2	1	2	2	3	1	21	3	1.375	2.88889	1.33333	4.5	2.5	17	729	90.4	4.12	0.14	3.57	2.88	13.44	0.55	1.65	1.65	1.51	85.1211	0.686813	0.412088	0.137363	0.137363	0.412088	0.274725
1867	1	1	1	1	2	3	3	2	1	2	1	3	1	4	2	4	2	18	4	3.25	4.88889	4.11111	2.375	3.8	10	847	93.03	7.44	0.12	2.72	3.07	13.93	0.59	0.24	2.48	0.47	70.9779	0.472255	0.354191	0.236128	0	0.236128	0.236128
1868	1	2	1	4	3	3	5	2	2	3	1	3	2	3	3	3	2	18	3	3.5	3	3.11111	4	2.6	23	521	93.86	11.13	0.19	3.26	2.11	9.21	1.15	0.77	0.58	0.77	79.4393	0.767754	0.767754	0.191939	0	0.575816	0.191939
1869	2	3	1	4	2	3	3	5	1	4	1	4	2	4	2	5	2	18	4	4.25	2.88889	3.22222	3	3.8	8	766	93.73	10.44	0.26	4.44	2.48	18.93	0.26	0.52	2.22	1.31	71.1268	0.130378	0.912647	0	0.130378	0	0.260756
1870	2	2	1	2	4	2	5	2	2	3	1	2	3	4	3	3	2	18	3	3.125	3.77778	3	3.375	3.8	14	217	93.09	10.6	0.46	3.69	0.46	11.98	1.38	3.69	1.84	0.46	87.6712	0	0.462963	0	0	0	0
1871	1	3	1	3	2	4	1	3	1	2	1	3	1	3	1	3	2	18	4	4	3.66667	5	2.375	3.5	3	1060	95.38	11.98	0.09	3.21	1.32	15.09	0.47	2.45	1.79	0.47	64.2442	0.474834	0.2849	0.2849	0.0949668	0.0949668	0.2849
1872	1	3	1	3	3	3	3	3	3	2	3	3	4	2	4	3	2	21	4						21	934	91.65	9.42	0.11	3.96	2.14	14.03	0.21	0.96	2.14	1.61	63.5616	0.430108	0.322581	0.107527	0.215054	0	0.322581
1873	1	2	1	3	2	3	3	3	1	2	1	3	2	3	3	3	1	18	4	2.25	3	2.88889	4.375	3.7	7	360	90	11.39	0.83	2.5	1.39	15.28	0.28	0.83	1.67	0.83	74.6753	0.837989	0.27933	0.558659	0	0	0
1874	2	4	2	5	4	4	3	4	2	4	2	5	2	5	3	5	2	19	5	3	4.44444	5	3.25	3.7	5	810	94.69	10.99	1.11	3.95	1.11	16.67	0.74	3.7	0.25	1.85	59.7865	0.37037	0.493827	0.123457	0	0.246914	0.123457
1875	2	4	1	4	5	2	4	5	4	5	1	4	4	3	4	5	1	19	5	4.625	4.11111	3.11111	4.25	4.1	17	866	90.65	11.78	0.35	5.31	2.54	18.01	0.58	2.54	1.04	2.31	69.0027	0.694444	0.462963	0.115741	0.115741	0.115741	0.462963
1876	1	4	1	5	2	3	3	4	1	4	1	4	2	3	2	3	2	19	4	4.25	4	4.44444	2	3.6	4	466	94.42	9.01	0.43	5.79	2.58	9.87	0.21	2.36	2.36	1.5	84.7458	0.429185	0.643777	0	0.214592	0	0.429185
1877	2	4	1	3	2	3	3	3	1	3	1	3	2	4	3	3	2	18	4	3.75	3.11111	3.11111	3.375	3.6	9	671	91.95	10.28	0.3	2.24	2.24	15.5	0.45	1.19	1.64	0	75.1004	0.739645	0.295858	0	0.443787	0.295858	0.147929
1878	1	3	1	3	3	4	2	3	1	3	1	3	3	4	2	4	1	18	4	3.125	3.22222	3.66667	2.125	3.2	5	610	96.72	10.33	2.62	4.26	1.8	18.03	0.49	3.93	1.97	0.16	67.4528	0.163666	0.490998	0.163666	0	0	0.327332
1879	2	3	1	4	4	4	5	3	1	3	3	4	4	2	5	2	2	19	3	2	4.11111	3.44444	3.25	4.5	9	751	94.14	9.32	1.2	3.06	1.2	15.98	0.93	1.73	1.6	0.93	68.8462	0.535475	0.133869	0.133869	0.133869	0.267738	0
1880	2	3	1	4	5	2	4	4	2	5	1	4	4	4	4	5	2	18	4	2.875	4	3.77778	4.125	3.9	18	1002	83.33	8.78	0.3	3.09	1.8	12.87	1.1	1.6	0.7	1.3	77.0089	0.3	0.4	0	0	0.2	0.2
1881	1	3	1	4	2	4	4	4	1	5	1	4	1	3	2	3	1	19	4	2.125	4.77778	4.44444	2.625	3	4	671	96.13	12.97	0.75	3.58	1.64	14.9	0.15	2.09	1.94	1.79	64.4	0.449102	0.299401	0.149701	0.149701	0.149701	0.299401
1882	2	3	1	4	1	4	2	5	2	4	1	4	1	2	1	5	1	18	4	3.625	4.88889	3.55556	2.5	4.1	2	633	89.57	5.21	0.95	3.79	2.05	21.01	0.47	1.26	1.74	1.42	73.9464	0.157729	0.315457	0.157729	0	0	0.157729
1883	2	2	1	2	2	3	2	2	1	3	1	3	2	4	1	4	2	38	2	1.75	4.11111	4.22222	1.875	1.9	6	787	93.9	11.18	0.76	2.67	2.16	16.39	1.27	2.16	2.41	0.64	67.8201	0.636943	0.254777	0.254777	0	0.382166	0.382166
1884	2	3	1	3	4	3	5	3	3	3	1	4	5	5	5	5	1	19	4	2.375	4.33333	3.44444	4	3.5	12	371	93.53	11.86	0	1.62	3.23	13.48	0.54	0.54	1.08	1.62	74.1497	0.821918	0.547945	0.273973	0.273973	0.273973	0
1885	2	1	4	3	2	2	5	2	4	2	2	4	1	5	4	3	1	18	3	2	4.11111	3.88889	3.5	3.1	14	600	96.33	11.17	0.33	1.83	2.17	14.17	1	3.83	1.67	2.83	69.6833	1	0.166667	0	0.333333	0.666667	0.166667
1886	3	4	2	4	5	1	5	3	2	5	1	5	5	2	5	5	2	18	3						26	644	94.1	13.04	0.62	5.43	2.02	16.3	0.16	3.11	1.24	0.93	66.6667	0.776398	0.621118	0.15528	0	0.621118	0.310559
1887	1	2	1	3	2	4	4	3	1	2	1	3	2	4	4	2	2	19	4	2.25	3.66667	4.66667	2.875	3.4	0	581	93.46	9.81	0.52	2.41	1.55	24.1	0.17	1.03	0.52	1.2	76.8182	0.517241	0.689655	0.172414	0	0.172414	0.344828
1888	3	2	3	2	4	1	3	3	2	3	2	3	4	2	3	2	2	18	4	2.75	3.77778	2.66667	4.375	2.9	9	396	94.19	12.88	0.25	3.03	3.28	18.18	0.76	2.78	1.01	1.26	73.2824	0.507614	1.01523	0.253807	0.253807	0	0.253807
1889	4	1	3	2	4	3	4	3	4	1	3	1	4	3	4	3	1	18	3	2	2.66667	2.66667	2.75	3.6	15	689	93.9	11.9	0	4.21	3.63	15.82	0.87	0.87	1.16	1.6	76.5957	0.725689	0.580552	0.145138	0.145138	0.435414	0.290276
1890	3	2	1	3	3	2	3	3	2	4	1	3	2	3	2	4	2	18	4	2.625	4.22222	3.55556	2.875	3.7		749	97.2	12.02	0.27	4.01	2.94	15.22	1.07	4.01	0.4	0.93	69.3227	0.935829	0.534759	0.40107	0.13369	0.40107	0.26738
1891	1	2	1	3	2	3	2	2	1	2	3	3	3	4	2	3	1	18	4	2.125	3.66667	3.22222	2.5	3.7	18	612	89.05	11.6	0.33	5.72	1.8	16.83	0.16	1.47	0.49	2.78	68.9076	0.330579	0.495868	0	0.165289	0.165289	0.330579
1892	1	3	2	3	4	2	4	4	1	3	1	4	4	3	3	5	2	19	4	2	3.33333	3.22222	4.875	3.9	15	853	83.94	9.85	0.12	3.75	3.4	13.72	0.94	1.29	1.06	0.47	76.8638	0.591017	0.35461	0.118203	0.236407	0.118203	0.472813
1893	1	3	1	4	5	3	4	3	1	3	1	5	3	4	4	5	2	19	3	4.625	4.44444	3.33333	2.625	2.3	9	1358	95.51	12.96	0.07	4.57	3.09	17.53	1.1	1.33	1.84	0.44	62.8998	0.367377	0.367377	0.0734754	0.0734754	0.146951	0.367377
1894	2	3	1	3	3	3	4	4	2	3	2	4	2	4	3	4	1	18	3	2.875	3	3.11111	3	3.9	14	293	97.61	6.83	0	2.39	0.34	20.48	0	0.34	1.02	0	76.5306	0.341297	0.341297	0.341297	0	0	0
1895	3	2	4	2	5	1	4	4	2	3	3	4	3	4	3	5	2	18	3	3.125	2.77778	2.66667	4.25	3.6	20	796	93.59	11.56	1.13	2.51	1.88	19.85	0.38	1.51	0.63	0.88	69.0566	0.878294	0.250941	0.250941	0.501882	0.125471	0.125471
1896	2	2	1	2	3	4	4	3	2	2	1	3	3	4	3	3	1	18	3						11	566	95.58	7.95	0.18	3.53	1.77	15.55	0.88	2.47	1.41	1.06	71.3615	0.176678	0.176678	0.176678	0	0	0.530035
1897	1	1	1	3	2	3	4	3	3	2	1	3	3	2	4	3	2	19	2	2.75	4.55556	3.55556	4.375	3.5	11	1300	96.15	10.08	0.69	3.62	2.69	18.23	0.62	3.54	1.62	0.38	51.7084	0.692308	0.384615	0.0769231	0.230769	0.153846	0.230769
1898	3	2	2	2	5	2	5	2	5	2	3	1	5	1	5	2	2	18	4	2.75	3.33333	4.22222	4.625	3.2	23	225	95.11	11.11	0	3.56	7.56	14.67	0.44	0.89	1.33	1.78	70.3297	0.896861	0.896861	0.44843	0.44843	0	0.896861
1899	1	1	1	1	3	3	3	1	1	1	1	1	1	3	2	1	2	18	3	1.5	3.44444	2.66667	3.125	3.6	20	565	94.34	11.68	0.18	0.71	1.42	14.16	0.71	0.71	0.53	2.3	75.7732	0.17762	0	0	0.17762	0	0.17762
1900	3	2	1	2	5	1	5	2	3	2	1	2	5	1	5	2	2	19	3	4.125	2.66667	2.77778	4.375	3.7	27	364	95.33	14.01	0	0.27	3.85	11.81	0.27	1.1	1.65	0	77.5194	0.824176	0	0.274725	0	0.549451	0.824176
1901	2	1	1	4	3	3	3	5	2	5	1	5	4	2	2	3	2	19	4	3.625	4	3.11111	2.5	3.9	6	778	92.93	11.44	0.26	3.73	2.83	19.28	0.13	1.03	1.03	0.64	67.1642	0.257732	0.64433	0	0	0.257732	0.257732
1902	3	3	2	3	4	2	3	3	3	2	5	2	3	1	4	3	2	19	4	4.75	2.33333	2.44444	4.625	4.4	24	947	89.97	11.19	0	3.91	4.44	12.67	0.21	2.64	1.58	1.16	68.7831	0.739176	0.31679	0	0.31679	0.422386	0.211193
1903	3	3	4	3	5	2	5	4	1	4	2	3	3	4	5	4	2	21	5	4.375	4.22222	3.44444	2.625	4.3	13	622	92.6	13.02	0	2.57	2.25	14.95	0.32	1.45	2.57	0.64	82.3529	0.648298	0.486224	0.324149	0.324149	0	0.324149
1904	1	2	1	3	1	5	1	4	3	4	2	4	4	2	1	5	2	19	4	4.625	3.22222	3.55556	2.25	2.7		832	94.11	11.18	0.24	3.73	2.16	15.38	0.84	2.04	0.48	1.44	67.1554	0.239808	0.239808	0	0.119904	0.119904	0
1905	1	2	1	2	1	5	2	4	2	2	2	2	3	2	2	3	2	21	3	2.5	4.33333	3.33333	2.375	3.6	2	1305	91.65	8.81	0.31	4.06	2.45	18.24	1.15	2.07	0.77	0.61	64.6503	0.690714	0.38373	0.076746	0.38373	0.153492	0.153492
1906	1	5	1	5	2	4	2	4	2	5	1	5	1	4	2	5	2	18	3	4.75	4.11111	3.22222	2.5	3.2		578	95.67	11.59	1.21	5.02	1.21	14.88	0.69	3.81	1.73	0.17	64.9289	0.519931	0.34662	0.17331	0	0.34662	0
1907	2	3	1	3	4	3	4	3	3	2	1	3	5	2	4	3	2	18	4	4.375	4.55556	3	3.875	4.5		518	96.14	9.46	1.54	2.51	2.12	14.67	0.77	2.7	1.74	2.51	62.4242	0.772201	0.19305	0.772201	0	0	0.19305
1908	1	3	1	4	1	5	1	4	1	4	2	4	1	3	2	4	2	18	3	4.5	2.66667	4	4.25	4.4	4	1325	93.13	9.28	0.53	4.83	1.58	14.57	0.83	2.26	1.06	4.3	65.9363	0.0757576	0.227273	0	0	0.0757576	0.30303
1909	2	3	1	3	2	3	3	3	2	2	1	3	3	4	4	4	2	18	5	3.875	3.44444	2.55556	3	3.8	6	909	92.74	11.22	0.11	3.08	1.54	12.1	0.88	1.32	1.76	1.1	67.8466	0.659341	0.32967	0.21978	0	0.32967	0.10989
1910	2	2	2	1	4	1	4	2	4	1	1	1	4	1	5	2	2	18	4	4.375	3.33333	3.77778	1.75	4.9	6	617	92.06	12.64	0	2.11	3.24	14.1	0.97	0.49	1.13	0.97	74.2063	0.974026	0.324675	0.649351	0.324675	0	0.162338
1911	2	4	1	4	3	2	5	3	3	3	1	4	4	2	4	3	2	18	4	3.375	3.11111	3.22222	3.375	3.3	11	730	94.38	11.1	0.14	2.47	2.47	17.4	0.68	1.78	0.96	0.41	67.037	0.961538	0.412088	0.412088	0	0.274725	0.274725
1912	4	3	2	3	3	3	3	3	4	2	4	2	4	2	4	3	2	20	3	2.5	3.55556	2.88889	3.5	3.3	19	1030	96.5	13.01	0.97	3.4	4.47	23.01	0.58	1.94	1.17	0.58	57.1006	1.06693	0.387973	0.29098	0.387973	0.29098	0.0969932
1913	1	3	1	4	1	5	3	2	1	4	2	4	1	5	2	3	2	19	4	3.75	2.11111	4.22222	2	4.5	11	655	91.76	8.09	1.37	1.53	1.53	17.86	0.61	2.6	1.68	1.07	78.7149	0.305344	0.305344	0	0.305344	0	0.152672
1914	2	2	1	1	5	2	5	1	3	3	1	3	3	3	3	2	2	18	3	1.875	2.77778	3.77778	4.75	1.7	7	687	89.08	11.06	0.44	3.93	3.49	12.66	0.58	1.31	1.75	1.02	72.069	0.9375	0	0.3125	0.15625	0.3125	0.46875
1915	3	4	2	4	3	4	3	4	2	3	1	4	4	3	4	2	1	18	3						12	378	93.12	11.38	0.26	5.03	1.59	19.31	0.53	1.32	2.12	0.53	68.0556	0.527704	0.527704	0.263852	0.263852	0	0.263852
1916	2	2	1	3	2	2	4	3	1	3	1	4	2	3	2	5	2	19	4	1.875	4.44444	4	3.25	3.8	6	711	96.91	12.94	0	4.36	1.69	15.33	0.84	1.69	2.67	0.14	63.6364	0.708215	0.708215	0.283286	0.141643	0.283286	0.141643
1917	1	2	1	3	4	2	5	3	1	2	1	2	4	2	5	4	2	19	5	1.5	4.77778	4.44444	4	2.1	10	533	92.68	9.76	0.38	3	1.88	15.57	1.5	1.5	2.06	2.25	74.1627	0.567108	0.378072	0.567108	0	0	0.189036
1918	2	4	1	3	5	2	5	4	1	3	1	2	5	3	5	3	2	19	4	2.625	3.66667	3.66667	3.5	4.5	22	694	92.22	11.53	0.43	3.03	2.59	12.25	0.14	1.73	1.87	2.02	72.7626	0.727802	0.14556	0.291121	0.14556	0.291121	0.14556
1919	1	3	1	3	2	2	3	3	1	1	1	2	3	1	2	3	2	18	3	3.5	2.55556	2.88889	3.5	3.5	8	662	92.15	9.52	0.6	1.36	4.08	13.6	1.06	1.96	1.21	0	74.2739	0.759878	0.151976	0.151976	0.303951	0.151976	0.151976
1920	2	2	3	2	3	1	4	2	1	3	1	3	2	4	2	3	2	19	4	3.125	4.66667	3.77778	4	3.4	8	788	90.99	11.29	0.25	4.57	3.05	12.69	2.16	2.66	0.38	1.02	74.8344	1.01394	0.253485	0.253485	0.253485	0.380228	0.380228
1921	1	2	1	3	1	4	4	4	1	2	1	3	3	3	5	3	2	18	4	2.875	3	3.22222	3.125	3.4	8	953	94.86	12.28	0.52	2.83	2.2	15.01	0.94	2.1	0.84	1.68	58.1325	0.419727	0.209864	0.209864	0.104932	0.104932	0.209864
1922	3	2	4	3	2	1	3	2	2	4	2	4	3	4	2	4	2	18	4	2.375	3.44444	3.88889	1.875	4	6	630	95.4	13.81	0.32	3.65	2.38	14.13	1.11	2.54	1.43	0.95	76.7241	0.949367	0.949367	0.158228	0.158228	0.316456	0
1923	1	3	2	5	3	5	3	4	1	5	1	5	1	5	1	5	2	20	5	4.625	3.11111	2.55556	3	4.9	7	809	90.98	11.74	0.12	2.97	2.72	14.59	0.25	0.74	1.11	0.37	79.7297	0.493218	0.369914	0.123305	0	0.246609	0.123305
1924	2	1	1	2	4	3	3	3	3	1	1	2	4	1	4	2	2	22	4	1.5	3.88889	2.77778	4.5	4.3	26	726	96.56	7.58	0.14	2.62	2.89	20.11	0	0.96	1.1	0.41	75.9336	0.692521	0.138504	0.415512	0.138504	0.138504	0.277008
1925	2	4	1	4	3	3	4	5	1	5	1	4	2	4	2	5	2	20	5						2	894	94.52	11.63	0.11	3.91	1.79	16.44	1.01	1.9	1.45	1.79	74.6914	0.786517	0.674157	0.337079	0.11236	0.224719	0.11236
1926	2	2	1	4	3	4	2	5	2	3	1	4	2	3	3	4	2	18	3	3.375	3.55556	4	2.75	2.3	9	789	96.45	12.29	0.13	2.15	2.03	13.18	0.25	1.39	0.38	1.52	63.8596	0.507614	0.253807	0.253807	0.126904	0.126904	0
1927	3	3	1	1	5	2	5	4	5	1	5	1	5	1	5	1	2	18	3	4	3.22222	2.33333	4.25	3	22	850	96.35	14	0.24	5.18	5.06	15.06	0.82	3.65	1.65	0.59	63.8436	0.70922	0.472813	0.236407	0.118203	0.35461	0.35461
1928	1	4	1	4	3	3	3	4	2	3	1	3	3	2	3	3	2	19	4	3.375	3.77778	4.22222	2.625	3.2	3	930	94.09	9.89	1.08	4.3	3.23	16.45	1.51	2.8	1.94	0.86	74.2297	1.07759	0.431034	0.107759	0.215517	0.431034	0.323276
1929	3	2	1	3	5	5	4	4	1	1	5	2	1	1	5	3	2	18	3	1.375	3.11111	3.55556	4.375	4.3	20	1048	95.71	10.5	0.19	2.39	2.86	17.08	0.76	3.15	0.86	0.29	67.2316	0.56872	0.28436	0	0.0947867	0.379147	0.28436
1930	5	3	4	5	5	2	5	4	3	4	3	5	4	5	4	4	2	17	4	4.25	3	3.66667	3.125	3.6	13	953	93.6	10.39	0.73	4.2	1.68	15.95	2.1	3.25	2.31	0.52	64.4385	0.52687	0.52687	0.105374	0	0.421496	0
1931	3	2	1	2	2	3	3	2	3	4	4	3	3	2	2	1	2	18	3	2.75	2.44444	2.77778	3.125	4.9	12	414	92.03	9.9	0.48	4.35	2.17	19.08	0.24	0.97	1.69	0	82.6389	0.240385	0.240385	0	0	0	0.240385
1932	3	1	1	1	2	2	2	1	3	1	1	1	2	2	2	1	1	18	3	2.75	3.11111	3.44444	3.625	3.2	12	298	97.65	11.07	0.67	2.68	3.36	15.77	0.67	1.01	1.01	1.01	79.0476	0.671141	1.00671	0	0	0.671141	0.671141
1933	3	3	3	3	4	3	4	3	2	4	3	4	3	3	3	3	2			2.375	3.88889	2.55556	2.5	3.9		236	97.03	15.25	0	4.24	2.54	22.03	0	1.69	3.81	1.27	70.3704	0.851064	0.425532	0	0	0.851064	0.425532
1934	1	4	1	5	3	3	3	4									1	18	4	3.75	3.22222	3.22222	1.875	3.8	2	405	93.33	10.37	0	4.69	1.73	15.06	0.49	1.48	1.23	1.73	76.4331	0.247525	0.990099	0.247525	0	0	0.247525
1935	2	5	1	5	3	4	2	4	2	4	1	5	2	4	3	4	1	18	3	2.375	4	3.66667	3.5	3.7	4	1057	93	10.6	1.04	3.22	1.7	14.47	0.66	2.74	1.51	0.57	66.2562	0.283822	0.473037	0	0.189215	0.0946074	0.0946074
1936	2	4	1	5	3	3	2	4	2	4	1	4	3	3	2	4	2	18	4	4.125	4.55556	3.88889	2.625	3	3	866	94.23	12.47	0.92	5.77	1.15	9.58	0.35	3.58	1.96	3	61.6046	0.346821	0.693642	0.231214	0	0.115607	0.231214
1937	2	1	1	2	3	2	3	1	3	1	2	1	4	1	4	1	2	18	3							743	95.83	10.77	0.13	2.02	2.69	17.23	0.81	0.54	1.21	0.27	65.8088	0.13459	0.13459	0.13459	0	0	0.538358
1938	3	1	1	2	2	2	3	2	3	1	1	3	2	3	2	2	2	18	3	2.375	3.22222	3.55556	4	2	16	491	95.11	10.18	0.2	3.46	2.24	14.05	0.2	2.44	0.81	3.05	81.2121	0.816327	0.612245	0	0.204082	0.612245	0.204082
1939	1	2	1	2	2	3	2	3	1	2	1	2	1	3	2	3	2	18	4	4.625	3.55556	2.77778	3.25	2	12	672	95.39	11.76	0.15	5.06	2.38	15.48	0.45	2.53	1.49	0.89	70.7424	0.296736	0.890208	0	0.148368	0	0.148368
1940	2	1	1	3	2	4	2	3	2	1	1	3	2	3	2	2	2	18	3	1.875	4.33333	3.88889	2.875	3.5		816	95.34	13.48	0.25	3.31	3.92	15.44	0.86	1.23	0.86	1.35	68.8742	0.617284	0.123457	0.123457	0.493827	0	0.246914
1941	2	1	1	2	4	3	3	2	2	1	1	2	2	4	3	2	2	19	4						10	655	81.83	10.69	0.76	2.6	2.29	12.37	0.61	1.98	0.92	0.15	70.7224	0.675676	0.675676	0.337838	0	0.337838	0
1942	1	3	1	3	3	4	4	3	1	3	1	3	4	3	4	3	2	19	5	4	4.88889	3.66667	3.25	3.1	9	593	96.63	12.98	0	2.36	2.87	14.5	1.52	1.18	2.02	1.35	64.6766	1.01351	0.168919	0.506757	0	0.337838	0.337838
1943	3	1	3	2	4	2	4	2	3	2	3	3	4	3	3	2	1	17	4	2.25	3.44444	2.88889	3	2.6	12	767	81.88	5.22	0	3.13	4.3	6	0	0	0.52	0.13	30.7263	0.13587	0.13587	0	0.13587	0	0.271739
1944	3	2	2	3	3	1	4	3	2	3	2	3	2	3	2	3	1	21	3	3.125	3.22222	4.33333	2.625	3	8	1214	93.16	9.56	0.33	4.04	1.89	18.29	0.49	0.99	1.73	0.66	67.191	0.57947	0.745033	0.248344	0.165563	0.0827815	0.165563
1945	1	1	1	1	2	2	3	3	2	2	1	1	1	2	2	2	1	21	1	2.25	3.55556	2.44444	4.125	2.8	18	748	93.05	11.63	0	2.14	1.74	15.91	1.07	0.13	0.8	0.8	69.3548	0.534759	0.40107	0.13369	0.40107	0	0
1946	2	3	2	3	4	1	5	3	2	3	2	3	3	2	4	4	2	19	4	2.875	2.88889	2.88889	3.25	3.33333	12	202	95.54	12.87	0	3.96	3.96	15.35	0	0.5	0.5	1.49	91.5493	0.49505	0.49505	0.49505	0	0	0.49505
1947	1	2	1	3	4	5	3	4	1	3	1	3	2	5	1	3	2	20	4	4.25	3.55556	4.55556	1.625	3.3	1	598	95.32	9.87	0.84	3.68	0.67	17.73	1	1.67	1	1.34	72.1698	0.167504	0	0	0	0.167504	0.167504
1948	3	3	3	5	3	3	3	4	2	3	1	4	2	4	2	4	1	18	4	4	4.66667	4.33333	1.625	4.3	4	898	92.09	8.57	0.67	3.9	2	13.14	1	2.23	2.45	2.34	66.8693	0.224467	0.785634	0.224467	0	0	0.3367
1949	1	2	1	4	2	4	2	2	1	3	1	5	1	4	1	3	2	22	3	3.25	3.77778	3.77778	1.625	3	4	350	97.14	12.57	0	4.86	1.14	22.57	0.86	0.29	1.14	0.86	66.9355	0	0.284091	0	0	0	0.284091
1950	1	4	1	4	1	3	2	4	1	4	1	4	1	3	2	4	2	19	3							801	95.51	11.11	0	4.37	2	11.74	0.5	3.62	0.37	2.75	65.6766	0.500626	0.500626	0.250313	0	0.250313	0.125156
1951	1	3	1	3	2	2	2	2	1	2	1	4	2	3	2	3	1	22	4	2.625	3.77778	3.88889	2.125	4.3	1	257	85.21	1.95	4.28	3.89	0.78	6.23	0	4.67	1.17	0.39	65	0	0	0	0	0	0
1952	1	4	1	5	1	2	1	3	1	4	1	5	1	4	1	3	1	18	4	3.875	4.44444	4.44444	2.125	4.5	7	788	91.88	9.39	0.76	2.92	1.9	15.61	0.13	2.92	1.4	0.51	75.6364	0.508906	0.508906	0.254453	0	0.254453	0.127226
1953	3	2	1	3	5	2	5	3	2	4	1	3	3	3	3	4	2	18	4	4.5	3.22222	3.55556	2.5	4.1	7	398	96.48	11.81	3.77	2.51	3.77	16.83	0	7.04	2.01	1.26	66.4179	0.502513	0.251256	0.251256	0	0.251256	0.251256
1954	3	1	1	2	3	2	3	3	3	1	1	2	3	2	3	3	2	20	3						17	554	96.93	12.45	0	3.25	2.17	19.31	0.36	1.62	1.26	0.9	73.0337	0.722022	0.541516	0.361011	0	0.361011	0.180505
1955	2	3	1	3	2	5	3	4	1	3	1	2	1	4	2	4	1	18	2	3.375	3.88889	4.33333	2	3.8	11	665	92.18	3.91	1.65	4.66	0.9	15.34	0.45	3.01	2.26	1.8	81.2274	0	0.453172	0	0	0	0.302115
1956	2	2	3	4	5	3	4	5	1	4	1	5	3	4	3	5	1	18	3	3.25	3.88889	3.55556	2.125	3.4	19	724	92.54	8.84	0.83	7.18	1.24	10.22	0.69	4.28	0.83	3.04	68.75	0.414365	0.552486	0.138122	0	0.276243	0.138122
1957	1	3	1	4	2	3	2	5									1	19	3	3.25	3.55556	3.33333	3.375	3.5	9	557	96.23	10.41	0.54	1.97	2.15	15.98	0.72	1.44	2.69	0.72	61.9289	0.359712	0.539568	0	0	0.359712	0.359712
1958	2	3	1	3	4	3	2	3	1	4	1	5	3	2	2	2	2	18	3	2.57143	3.77778	3	3.875	3.3	8	613	96.74	14.03	0.82	4.08	3.1	19.09	0.65	1.63	1.31	1.63	68.8679	0.818331	0.818331	0.327332	0	0.327332	0.327332
1959	1	1	1	2	1	5	1	2	2	1	1	1	1	5	1	1	2	18	3	3.375	3.22222	3.11111	4	4	15	1122	93.67	11.14	0.18	4.19	2.5	15.95	0.45	1.07	0.53	0.89	66.4319	0.450045	0.360036	0.090009	0.180018	0.180018	0.270027
1960	1	3	2	3	5	1	4	3	1	4	2	4	3	5	3	4	2	18	3	3.125	2.66667	2.33333	4.5	4.6	22	847	91.5	11.57	0.35	3.42	1.18	13.7	0.47	0.94	0.47	0.47	61.8911	0.238663	0.477327	0	0.119332	0	0
1961	2	3	1	3	2	2	4	4	2	4	1	3	2	4	3	3	1	18	4	3.5	4.11111	4.55556	2	2.9	2	414	87.68	15.7	0	4.35	3.38	8.94	0.72	3.14	1.21	2.66	77.8846	0.726392	0.726392	0	0.726392	0	0.726392
1962	3	3	1	4	2	4	2	3	3	3	1	3	2	4	1	3	1	18	2	4	3.44444	2	1.25	4.3	18	1000	94.9	10.6	0.4	4.2	2.6	17.2	1.1	1.7	2.1	0.7	70.9302	0.701403	0.501002	0.300601	0	0.300601	0.1002
1963	3	2	1	2	4	3	4	3	3	2	1	2	3	3	4	3	2	18	4	3.125	4.44444	4	2.75	2.7	5	944	96.72	11.12	0.64	4.45	2.33	16.42	0.21	2.22	2.33	1.38	62.2024	0.952381	0.740741	0.42328	0.10582	0.42328	0.21164
1964	1	1	1	4	1	5	2	3	1	1	1	4	1	5	1	4	1	18	4	3.5	2.44444	4.22222	2	3.4	10	580	93.79	13.28	0.34	4.66	2.24	21.38	0.34	1.21	1.38	1.55	74.2489	0.860585	0.688468	0.172117	0.172117	0.344234	0.344234
1965	1	3	1	4	3	2	5	4	1	3	1	4	2	5	2	5		23	4							766	90.86	12.66	0.13	4.7	2.35	14.36	0.52	1.04	1.83	1.04	81.5972	0.656168	0.524934	0.131234	0.131234	0.393701	0.131234
1966	3	3	1	3	2	3	3	3	2	3	2	3	2	4	4	4	1	18	3	3.375	3.22222	2.33333	2.375	4.2	13	216	90.74	8.8	0	2.78	1.85	12.04	0.93	0.93	2.78	1.85	87.5	0.925926	0.462963	0.925926	0	0	0
1967	3	2	1	2	3	2	4	2	3	2	1	2	3	3	3	2	2	18	3	3	3.77778	3.11111	2.125	4	7	436	94.27	8.26	1.83	5.05	6.19	17.2	0.92	3.9	0.69	0	79.7468	0.917431	1.37615	0.458716	0	0.458716	0.688073
1968	1	3	1	5	2	3	2	4	1	3	1	4	2	3	2	4	2	18	4	4.625	4.55556	3.66667	2.875	3.1	4	699	93.56	12.59	0.57	4.86	1.29	17.6	0.72	1.86	1.29	0.57	69.6296	0.143062	0.572246	0	0.143062	0	0.286123
1969	1	3	1	4	2	2	3	4	1	2	1	4	2	2	2	4	2	18	4	3	3.55556	3.22222	3.375	3.6	3	411	94.65	12.65	0.24	5.6	0.49	19.71	0.97	0.24	0.73	1.46	62.2517	0	0.729927	0	0	0	0.243309
1970	4	2	1	2	5	2	5	3	2	2	1	2	2	2	2	2	2	18	4	3.375	4.66667	4.88889	3	2.6	8	835	94.85	10.9	0.12	4.67	2.16	15.33	0.84	3.23	2.04	1.44	68.2274	0.480769	0.600962	0.120192	0.240385	0.120192	0.360577
1971	2	3	1	3	4	2	4	3	2	3	2	3	2	2	4	3	1	18	3	1.75	3.88889	3.77778	4.75	4	22	640	88.91	9.84	0.78	1.72	2.5	12.97	1.09	1.09	1.25	0.16	68.0451	0.468019	0.156006	0.156006	0	0.156006	0.312012
1972	1	5	1	5	1	5	1	5	1	3	1	4	1	5	1	4	1	19	4	4.375	3.33333	3.88889	1.625	3.8	9	630	94.92	10.79	0.48	6.35	0.79	18.89	0.95	2.06	1.75	2.38	71.9149	0.317965	1.11288	0	0	0.158983	0
1973	2	3	1	3	2	4	2	3	1	3	1	2	1	4	2	4	1	19	2						21	374	90.11	9.09	0.27	4.81	0.27	13.37	0.27	1.6	1.07	2.14	84.106	0	0.802139	0	0	0	0
1974	2	3	1	3	2	3	3	2	3	2	2	3	4	3	5	3	2	22	3						6	680	96.91	12.21	0	6.47	5	20.88	0.29	1.47	0.74	0.15	61.1336	1.33333	0.444444	0.444444	0.148148	0.444444	0.296296
1975	1	2	1	3	1	4	2	3	1	1	1	3	1	3	2	3	1	20	4	4	4	3	2.5	3.1		473	92.81	9.09	0	4.23	0.42	15.01	0.63	0.63	2.11	1.69	69.8492	0.212766	0.851064	0.212766	0	0	0
1976	3	3	2	3	4	2	4	4	3	2	1	3	4	3	4	4	2	18	3	3.25	3.77778	3.55556	3.25	3.1	7	680	93.38	11.76	1.03	4.26	2.21	13.24	1.03	4.26	1.03	0.44	60.7004	0.740741	0.740741	0.148148	0.296296	0.296296	0.296296
1977	3	4	1	3	3	3	2	5	2	4	1	3	2	4	1	5	1	18	4	3.5	3.77778	3.55556	2.625	3.8	4	1155	96.62	12.12	0.35	3.98	2.51	19.91	1.13	3.2	1.39	1.82	54.7445	0.864304	0.345722	0.172861	0	0.432152	0.259291
1978	2	3	1	4	3	4	3	4	2	3	1	3	4	3	4	3	2	18	4	3.625	4	3	2.75	2.3		221	95.48	18.55	0	4.52	2.26	15.38	0.9	0	0.9	1.36	76.7442	0.45045	0.45045	0.45045	0	0	0.45045
1979	2	2	1	3	2	4	2	4	2	2	1	3	2	4	2	3	1	18	3						8	458	93.89	12.66	0	2.18	2.4	11.57	1.09	1.09	1.75	0	76.3514	0.655022	0.655022	0.436681	0	0.218341	0
1980	1	3	1	3	2	2	2	3	1	3	1	3	1	4	2	4	2	20	4	2.75	3.22222	4.22222	3.125	3.8	4	1034	91.39	7.06	0.39	3.58	1.26	14.22	0.19	2.22	2.13	1.06	69.2695	0.290698	0.581395	0	0.193798	0.0968992	0.193798
1981	3	1	1	1	3	2	4	2	3	1	1	1	3	2	3	1	2	18	3							393	88.3	8.14	1.53	2.8	2.54	14.76	0.51	2.04	2.04	0.51	78.3951	0.261097	0.261097	0	0.261097	0	0.522193
1982	2	4	1	4	3	5	3	4	1	3	1	3	2	5	2	5	2	20	5							1004	92.43	9.86	0	5.48	2.29	13.55	0.8	1.69	0.8	0.7	67.5743	0.599401	0.899101	0.1998	0.0999001	0.2997	0.1998
1983	2	3	1	3	3	3	2	3	1	3	1	4	2	3	2	3	2	18	4	2	3.11111	3	4.25	3.5	17	650	90	14	1.23	3.69	3.08	14.77	0	3.85	1.23	0.92	73.7255	0.771605	0.462963	0.154321	0.154321	0.308642	0.154321
1984	1	2	1	3	1	4	2	3	1	2	1	2	2	3	2	1	1	18	3							633	94.31	13.9	0	2.53	3	16.43	0.79	0.32	1.42	1.26	67.382	0.630915	0.315457	0	0.315457	0.157729	0.157729
1985	1	2	3	5	1	5	5	5	1	5	1	5	2	5	5	5	2	18	4	3.875	3.77778	3.375	3.75	4.1		702	95.3	13.25	0.28	5.56	1.71	10.83	0.43	5.41	0.85	1	65.9751	0.286944	0.573888	0	0.143472	0.143472	0.430416
1986	2	4	2	4	4	3	4	4	1	1	3	1	1	1	4	1	1	19	3	2.875	3.33333	3	3.57143	4.1		417	81.53	8.39	0	0.72	1.92	10.07	0.96	1.44	0.24	0.96	71.6216	0.492611	0.492611	0	0.246305	0.246305	0.246305
1987	3	3	1	3	3	2	3	2	2	3	1	3	3	4	2	3	2	18	4	3.125	4.55556	3.77778	2.875	3.6	8	762	94.88	14.17	0.52	3.15	2.76	18.77	0.13	3.02	1.44	0.26	68.8172	0.784314	0.522876	0.130719	0.130719	0.392157	0.130719
1988	2	3	1	4	3	3	2	5	3	2	1	4	4	3	2	4	1	17	3							492	91.67	13.62	0	4.07	1.83	13.01	0	2.64	0.41	1.42	75.8794	0.609756	0.609756	0.203252	0	0.406504	0.203252
1989	2	3	1	4	3	3	4	4	2	4	1	4	3	3	4	3	2	18	5						14	954	87.95	10.69	0.21	3.25	3.04	13	0.84	1.57	0.84	1.15	63.3803	0.319829	0.319829	0.10661	0.10661	0.10661	0.319829
1990	1	2	1	3	4	3	5	2	1	3	1	4	3	5	5	5	2	18	3	3.125	3.66667	3.11111	3.5	3.5	19	452	90.04	13.5	0	1.99	1.77	9.29	0.22	0.88	1.99	2.21	85.7143	0.671141	0.447427	0	0.223714	0.447427	0.223714
1991	4	2	3	2	5	2	4	3	3	2	3	2	3	3	2	3	2	18	2	3.125	2.77778	4.22222	3.875	2.8	18	617	93.84	13.29	0.32	3.08	3.73	14.75	1.13	2.92	0.81	0.16	68.5106	0.972447	0.162075	0	0.162075	0.648298	0.810373
1992	3	1	2	2	3	3	3	2	3	3	1	3	3	3	3	3	2	18	3	1.5	2.44444	2.77778	4.375	3	20	499	89.38	9.22	0.2	3.01	4.81	9.22	2.2	1.2	0.6	1.4	80.9735	0.804829	0.603622	0.402414	0.201207	0.201207	0.402414
1993	1	1	1	3	2	4	3	3	2	1	4	3	1	4	2	2	1	19	3	4.25	3.55556	3.22222	2	4.1	5	704	90.34	5.4	0.14	4.26	3.69	16.05	0.28	0.71	1.14	2.41	66.5517	0.143062	0.572246	0	0.143062	0	0
1994	4	2	3	2	4	1	5	2	2	2	1	2	2	4	2	3	2	19	3	2.125	3	2.66667	3.875	2.8	19	463	96.76	13.82	0	3.67	3.89	20.95	1.3	1.51	1.3	0.43	68.9024	0.4329	0.649351	0.21645	0.21645	0	0.21645
1995	4	1	1	2	5	1	5	2	4	1	1	1	4	1	5	2	1	20	4						22	692	93.64	11.27	0	3.9	1.45	21.53	0.14	0.58	2.6	1.59	75	0.289017	0.289017	0	0.144509	0	0.289017
1996	1	4	1	4	2	3	4	3	1	3	1	4	3	3	5	4	2	18	4	2.75	3.44444	3.44444	2.375	3.3	19	754	96.68	11.01	0	3.45	2.25	15.65	0.53	2.39	1.33	0	68.0934	0.398406	0.265604	0.265604	0	0.132802	0.398406
1997	1	4	1	5	1	5	1	5	1	5	1	5	1	4	1	5	2	18	4	2	4.33333	2.88889	2.25	4.3	8	638	95.14	14.73	1.25	4.7	1.1	14.58	0.63	3.76	1.57	1.25	68.6695	0	0.469484	0	0	0	0.156495
1998	3	3	1	2	4	3	2	1	2	3	1	3	3	4	2	4	2	18	3	3.25	4	2.55556	2.625	4		318	93.4	12.58	0	2.2	0.94	13.52	0.94	1.26	1.26	0.31	71.2	0.315457	0.630915	0	0	0.315457	0
1999	1	2	1	4	1	2	2	5	2	1	1	3	2	2	3	4	2	18	4	1.75	4.66667	3.88889	3.125	3.7	2	368	93.21	10.33	0.54	2.72	1.09	14.95	0.27	3.26	2.17	1.36	75.3521	0.27248	0.27248	0	0	0.27248	0.27248
2000	1	3	1	4	2	3	2	3	1	3	2	3	2	4	2	3	1									442	96.83	13.35	0	1.58	2.71	19.46	0.45	0.23	1.58	0.68	61.9355	0.22779	0.455581	0	0.22779	0	0
2001	2	3	1	5	3	2	4	4	1	3	1	5	2	3	4	5	2	18	3	4	3.33333	4.11111	3.625	4.6	1	745	87.52	9.13	0.4	7.79	1.48	12.21	0.27	3.49	0.94	0.27	65.8182	0.27137	0.678426	0.27137	0	0	0.135685
2002	2	3	1	4	2	4	3	3	1	4	1	4	1	5	3	3	2	19	4	2.5	2.77778	4.44444	3.25	3.3	21	945	92.49	11.43	0.63	3.17	1.27	14.07	1.06	1.27	1.16	2.86	68.2192	0.21254	0.21254	0	0.10627	0.10627	0.21254
2003	2	3	1	3	2	2	4	3	2	3	1	3	4	3	4	3	2	18	4	2.25	3.88889	3.66667	3.125	2.8	16	685	95.62	10.66	1.46	2.77	2.92	14.01	0.29	2.63	1.02	0.58	73.2	0.437956	0.729927	0.145985	0	0.291971	0.291971
2004	1	3	1	4	2	3	3	4	2	2	1	3	3	3	3	4	2	18	3	3	4.11111	3.33333	3.125	2.4	11	643	96.58	11.35	0	3.89	1.4	18.82	0.47	1.87	2.18	0.31	62.9464	0.311042	0.311042	0	0	0.311042	0.311042
2005	2	2	1	3	4	4	4	4	3	2	1	3	4	3	5	3	2	19	3	2	3.11111	4.11111	3.875	3.7	18	1378	96.52	10.01	0	3.19	3.27	16.33	0.73	0.73	2.1	0.65	54.6	0.43573	0.363108	0.145243	0.0726216	0.145243	0.145243
2006	1	4	1	5	1	4	3	5	2	4	1	5	3	4	5	5	2	18	5							605	96.53	11.74	0	3.47	1.98	12.07	0.33	3.8	1.82	0.83	60	0.823723	0.494234	0.658979	0	0.164745	0.329489
2007	1	3	1	4	3	1	5	5	1	5	1	4	3	2	4	4	2	18	4	3.375	3.55556	3.66667	3.125	3.7		575	96.35	11.83	0.17	1.74	2.78	14.26	0	1.22	0.87	2.26	79.4872	0.348432	0.522648	0	0	0.174216	0.348432
2008	2	2	1	3	3	2	5	3	2	3	1	2	3	2	5	2	2	19	3	1.75	3.88889	3.33333	3.875	2.7	4	665	93.98	12.48	0	2.26	4.21	11.73	0.9	2.56	0.75	0.45	76.8908	0.301205	0.301205	0.150602	0	0.150602	0.753012
2009	1	3	1	4	3	4	2	4	1	5	1	5	1	4	1	5	2	18	5	2.125	3.55556	3.88889	4.625	3.8	13	991	92.03	8.98	1.01	7.67	1.21	14.13	0.91	3.33	0.61	2.83	60.5327	0.303951	0.70922	0	0.202634	0	0.101317
2010	1	3	2	4	4	3	4	5	1	4	2	4	4	3	4	5	2	18	3	3.25	4.11111	3.33333	2.25	3.9	6	1030	92.43	11.36	0.39	4.56	2.52	14.85	0	2.04	0.68	1.84	62.1554	0.483559	0.386847	0.290135	0.0967118	0	0.193424
2011	1	2	1	4	2	3	3	3	2	2	1	4	1	4	2	4	2	18	4	3.625	3.77778	3.55556	3.625	3	6	927	94.61	11.43	0.54	4.64	1.62	16.29	0.65	1.51	0.32	2.27	64.5161	0.323974	0.431965	0	0	0.323974	0.323974
2012	1	2	1	2	3	2	4	3	1	3	1	2	3	2	5	3	2	25	4	2.875	3.88889	4.66667	2.375	4.6	5	989	94.14	9.2	0.81	2.22	0.71	18.6	0.51	1.82	2.22	0.81	65.5844	0.203459	0.101729	0.101729	0	0.101729	0
2013	1	3	1	4	2	3	2	4	1	4	1	4	2	3	2	4	2	18	4	4.375	3.11111	2.88889	3.125	2.8	6	700	88.71	8.14	1.71	3.86	1.71	12.57	0.14	3.29	1	2.43	76.7176	0.429799	0.286533	0.143266	0.143266	0	0.143266
2014	3	1	2	2	3	3	3	2	2	1	2	2	3	2	3	2	2	19	4	3.75	4.33333	2.77778	3.375	2.8	11	594	93.94	12.29	0.17	2.19	1.35	15.32	0.67	1.68	2.36	2.36	68.75	0.338983	0.338983	0.169492	0.169492	0	0
2015	1	2	1	2	4	2	3	3	2	2	1	3	2	3	2	3	1	18	4						8	526	94.68	10.65	0	3.23	2.09	13.88	0.19	0.76	2.47	0.38	78.7356	1.14068	0.190114	0.570342	0	0.380228	0
2016	1	3	1	3	1	4	1	2	1	2	1	3	1	4	1	2	2	19	3	2	3.44444	3.44444	3.375	3.1	14	722	96.54	10.94	0.69	3.88	1.25	17.31	0.69	2.49	0.55	1.66	66.8016	0.969529	0.277008	0.277008	0.138504	0.554017	0.138504
2017	1	3	1	4	1	3	4	5	1	3	1	4	1	4	3	3	2	17	4	3.5	3.22222	3.66667	3	3.7	4	1278	94.13	10.64	0.55	3.83	1.64	14.95	0.16	1.17	1.33	1.25	62.2807	0.314465	0.235849	0	0.157233	0.0786164	0.314465
2018	1	3	1	3	3	3	2	3	1	3	1	3	3	3	3	2	1	18	3	2.875	2.44444	3.44444	4	4.6	6	838	95.58	13.01	0.36	4.53	1.55	17.9	1.31	1.07	1.55	0.36	69.2308	0.596659	0.835322	0.238663	0.119332	0.238663	0.357995
2019	1	2	3	3	4	2	4	3	1	1	4	4	4	2	4	2	2	18	4	3.125	3.44444	3.44444	3.375	4	11	605	92.23	6.45	0	2.98	9.26	10.41	1.49	1.98	2.15	1.32	59.2334	1.49007	0.331126	0.827815	0.331126	0.165563	0.331126
2020	3	2	2	2	2	1	3	2	3	2	2	2	2	2	3	2	2			2.75	3.66667	3.88889	3.875	4.1		844	93.84	9.36	0.47	3.91	2.25	18.13	0.47	1.66	1.07	1.9	63.3238	0.236686	0.473373	0	0.118343	0.118343	0.473373
2021	2	3	2	4	4	2	3	3	3	2	2	3	5	1	4	2	2	19	4	2.25	3.77778	4.22222	4.25	2.1	9	1104	95.74	9.87	1.18	3.8	2.17	14.31	0.91	3.53	2.54	0.36	65.0718	0.644567	0.276243	0.276243	0.092081	0.276243	0.184162
2022	1	2	1	3	3	3	4	5	1	2	1	3	4	3	4	4	2	19	3	3.25	3.33333	3.44444	2.625	3.2	11	257	94.16	8.95	1.56	4.67	2.72	15.56	0	4.67	2.72	1.17	77.381	0.389105	0.77821	0.389105	0	0	0.389105
2023	5	2	4	2	3	1	4	3	3	4	2	5	1	3	4	4	2	19	3	3.25	3.22222	3.11111	3.14286	3.2	11	233	95.71	12.88	2.15	6.44	3.86	16.74	1.29	6.44	1.72	0.43	77.907	0.858369	0.858369	0	0	0.429185	0.429185
2024	5	1	4	1	5	3	4	2	3	1	2	2	4	5	4	2	2	18	4	3.625	3.22222	4.11111	3	3.7	13	625	92.48	13.12	0.8	5.12	2.24	17.12	0.16	2.88	1.12	0.8	67.0455	0.638978	0.638978	0.159744	0.159744	0.319489	0.159744
2025	3	4	1	2	3	4	2	5	2	3	1	3	2	4	1	5	1	20	4							649	88.75	9.86	0.62	2.31	0.92	18.8	0.15	0.62	0.62	0.46	65	0	0	0	0	0	0.15456
2026	2	2	1	3	5	2	5	3	1	2	1	2	3	2	3	2	2	18	3	4	4.66667	4.55556	1.625	2.7	6	955	96.65	15.18	0.1	2.93	2.62	17.8	1.47	0.84	1.57	0.52	59.0759	0.52356	0.209424	0.314136	0	0.209424	0.314136
2027	4	3	1	3	5	2	5	2	4	3	2	3	5	2	5	2	2	18	3	3.25	2.77778	3.77778	4.125	2.9	14	496	95.56	11.69	1.01	5.04	3.02	16.73	0.2	4.64	0.2	1.01	79.4326	1.21212	0.606061	0.40404	0.20202	0.606061	0
2028	3	1	1	3	4	2	4	3	2	3	2	3	3	3	3	3	2	18	3						13	577	90.64	6.07	0	1.73	3.64	16.64	0.35	1.39	0.69	0.52	80.8036	0.694444	0.173611	0.520833	0	0.173611	0.520833
2029	1	1	1	4	1	5	1	3	1	1	1	4	1	5	1	3	2	19	4	3.625	3.88889	4.33333	2.5	2.9	4	790	96.33	13.04	0	3.42	2.53	17.59	0.51	2.53	0.89	2.15	65.614	0.759494	0.506329	0.253165	0	0.253165	0.632911
2030	1	3	1	3	1	4	1	4	1	3	1	3	1	4	1	4	1	21	4	1.625	3.77778	3.66667	3	2.2	17	545	87.89	8.99	0.73	3.67	4.4	13.03	0.73	1.28	2.39	1.47	77.6316	0.733945	0.550459	0.183486	0.183486	0.366972	0.550459
2031	2	3	1	5	2	4	3	5	2	3	1	5	3	4	3	5	2	18	4	3	4	3.55556	4	4.2	13	1078	91.74	9.09	0.28	3.25	0.93	14.84	1.39	3.43	1.3	0.74	65.2605	0.27933	0.558659	0.0931099	0	0.0931099	0.0931099
2032	5	1	5	1	4	1	5	1	3	2	4	3	2	3	3	3	1	19	3	3.125	3.33333	2.88889	3.5	3.5	12	644	97.36	13.04	0.16	3.57	1.09	19.1	0.31	2.33	1.86	1.71	67.7273	0.155039	0.310078	0	0	0	0.155039
2033	2	4	1	4	5	2	5	5	1	3	1	4	3	4	2	5	2	18	3	3	4.11111	4	4	2.3	5	747	95.05	12.58	0.13	3.75	1.74	18.07	0.67	0.54	0.94	2.14	64.3599	0.13369	0.40107	0.13369	0	0	0.26738
2034	3	1	1	2	5	1	5	2	2	1	1	2	2	2	2	2	2	18	3	2.5	3.11111	3.55556	4	3.2	22	1048	94.08	13.07	0.1	3.15	2.29	15.74	1.53	2	0.95	0.57	65.099	0.762631	0.571973	0.285987	0.190658	0.190658	0.0953289
2035	3	2	1	3	3	2	2	3	3	1	1	2	4	2	4	2	2	18	1	1.875	4.44444	3.77778	4.25	3.5	19	774	95.48	11.24	0.13	2.45	3.36	19.51	0.13	1.42	1.55	0.39	72.3485	1.16279	0	0.516796	0.129199	0.516796	0.258398
2036	3	3	2	3	3	2	4	5	3	3	2	3	3	2	4	5	2	18	3	2.875	4.11111	4	3.5	4.3	10	141	82.98	0	0	7.8	16.31	14.18	3.55	4.96	7.09	6.38	96.3768	5.71429	2.85714	2.14286	0.714286	2.14286	0.714286
2037	1	3	1	4	4	3	4	4	2	3	1	3	4	3	3	3	1	19	5	3.5	2.66667	4.33333	2.375	2.9	3	699	92.99	12.88	0.29	5.29	1.57	14.59	0.57	1.86	1.57	2.58	67.6056	0.573888	0.573888	0.286944	0.143472	0.143472	0.143472
2038	2	3	2	3	3	3	3	4	2	3	2	3	2	3	2	4	2	18	4	3.125	4	3.44444	2.375	5	4	1037	94.79	9.16	0.39	4.82	1.74	14.37	0.96	3.09	0.96	0.87	61.0837	0.384615	0.673077	0.0961538	0	0.192308	0.0961538
2039	1	2	1	3	2	3	2	3	1	2	1	4	2	3	2	3	1	22	3	2.5	3.22222	3.66667	2.75	3.2	7	788	93.15	12.56	0	4.57	1.27	13.2	0.63	3.17	1.65	1.27	69.4352	0.254453	0.890585	0.127226	0	0	0.127226
2040	1	2	1	4	3	3	3	4	1	2	1	2	2	4	3	3	1	18	4	2.75	3.33333	3.88889	2.625	3.5	13	511	91.59	10.76	0	4.89	1.37	13.89	0.78	0.39	1.57	0.98	74.3842	0	0.391389	0	0	0	0.391389
2041	1	2	1	3	1	5	3	3	1	2	1	2	1	5	3	2	1	21	4	4	4.11111	3.11111	2.625	3.3	3	1351	92.82	8.14	1.33	1.85	0.74	19.69	0.15	2.07	1.33	0.67	57.8189	0.0743494	0	0	0	0.0743494	0
2042	1	5	1	5	1	5	1	5	3	4	1	3	2	4	1	3	2	19	4						11	577	94.97	12.48	0.35	5.89	3.64	12.48	0.52	3.12	1.56	2.25	71.3043	1.21317	0.519931	0.34662	0.519931	0.34662	0.34662
2043	4	1	3	1	4	2	5	1	2	1	2	1	3	3	3	1	2	18	4	2.75	3.77778	3.33333	3.75	3.7	13	776	94.2	9.28	0.26	2.32	3.61	12.89	1.03	1.93	1.55	1.16	66.8874	1.16129	0.387097	0.258065	0.258065	0.516129	0.129032
2044	3	2	2	2	3	2	2	3	2	4	2	3	2	4	2	3	2	17	3	3.375	4.44444	3	3.25	4.2	14	784	94.64	11.99	0.64	5.61	4.21	15.05	0.64	3.06	0.89	2.42	64.8746	0.25641	0.128205	0	0.128205	0.128205	0.25641
2045	3	1	1	2	2	1	4	1	2	2	1	2	1	3	2	2	2	18	4	4.5	4	2.66667	3.875	4.4	11	574	94.95	13.07	1.74	2.61	3.31	11.32	0.7	4.01	1.39	0.7	79.1444	0.348432	0.174216	0.174216	0	0.174216	0.522648
2046	2	1	1	2	3	4	2	3	2	1	4	1	2	3	3	1	2	19	3	2.125	3.88889	2.66667	2.375	4	14	693	85.28	9.96	0.14	2.31	5.05	12.55	0.58	0.72	1.15	1.01	76.0148	0.735294	0.294118	0	0.294118	0.294118	0.147059
2047	1	2	1	3	2	4	2	3	1	3	1	4	1	4	2	4	2	18	3	3.75	4.33333	3.11111	3.125	2.9	10	631	94.93	9.83	0.32	6.34	2.85	16.48	0.95	1.9	1.43	0.95	72.8889	0.473934	0.789889	0.315956	0.157978	0	0.473934
2048	1	3	1	3	1	4	1	5	1	4	1	3	1	5	1	4	1	20	5	5	4.44444	3.77778	2.375	4.7	14	266	87.22	13.16	0.38	3.38	1.13	16.54	0.75	0.38	2.63	1.5	81.8182	0.378788	0.757576	0	0	0	0
2049	3	4	3	3	4	3	4	2	5	1	5	1	3	4	5	1	2	20	5							585	93.85	11.79	0.51	3.08	3.76	13.16	0.51	2.74	0.68	0	74.1294	0.687285	0.171821	0.343643	0.171821	0.171821	0.515464
2050	1	3	1	3	4	4	3	3	2	3	1	4	4	3	3	4	2	18	5	1.875	4.44444	3.88889	3.375	3.6	12	591	95.6	10.66	0.34	3.89	1.86	15.74	0.34	2.03	2.88	1.35	77.6256	0.846024	1.18443	0.338409	0.169205	0.338409	0.169205
2051	1	2	1	3	4	2	5	4	1	2	1	3	5	2	5	3	2	20	2						13	848	95.28	13.56	0.24	2.48	3.07	17.57	0.94	2.83	1.53	1.89	58.1994	0.825472	0.117925	0.235849	0.235849	0.235849	0.117925
2052	1	4	1	4	2	2	2	4	1	4	1	4	2	4	1	4	2	18	4	3.375	3.88889	3.77778	3.75	3.9	1	1051	96.67	11.42	0.19	3.04	1.52	14.56	1.52	2.09	2.47	0.86	57.0588	0.095057	0.380228	0.095057	0	0	0.190114
2053	2	4	2	3	3	3	4	3	2	4	1	3	3	3	4	3	2	19	4						7	715	97.62	9.09	0.42	4.62	3.92	16.78	2.1	1.26	2.66	0.42	59.9237	0.41958	0.559441	0.27972	0	0.13986	0.41958
2054	2	3	2	2	3	1	2	3	2	4	1	4	2	4	3	4	2	18	4	2.75	4.44444	3.44444	2.875	3.1	12	1145	93.97	6.46	0.52	3.49	1.83	17.82	0.96	0.87	1.57	0.96	63.0491	0.609225	0.261097	0.174064	0.174064	0.174064	0.174064
2055	1	5	1	5	1	5	1	5	1	5	1	5	1	5	1	5	1	18	3							126	93.65	11.11	0	7.94	3.17	7.94	0	1.59	2.38	0.79	85.7143	0.793651	1.5873	0	0	0.793651	0
2056	2	3	1	3	2	4	2	3	1	4	1	4	2	4	2	4	2	18	3	3	3.88889	3.55556	2.625	4.1	6	427	89.46	6.79	0.94	3.98	1.17	12.88	0.23	1.41	2.58	1.17	86.9822	0	0.23753	0	0	0	0.23753
2057	2	2	1	2	3	3	2	4	1	2	1	2	2	3	3	3	2	18	5	1.5	3.66667	2.88889	4	3.4	9	1065	93.62	11.17	0.47	6.29	1.5	14.84	0.19	1.78	1.41	1.6	71.5	0.376294	0.752587	0.188147	0	0.0940734	0.28222
2058	1	3	1	4	1	5	1	4	2	3	1	3	1	4	1	3	2	18	3	3.375	4	3.22222	3.25	3.3	4	966	94	14.18	0.41	3.62	2.17	13.87	0.83	2.28	1.04	2.17	69.589	0.414938	0.518672	0	0	0.207469	0.103734
2059	2	3	1	4	3	3	3	4	2	4	1	4	4	3	2	3	2	18	3	3.25	4.11111	3.11111	2.625	3.2	5	944	92.48	8.26	0.53	6.04	0.85	13.88	0.42	1.59	0.85	1.38	66.9312	0.106157	0.318471	0	0	0.106157	0.106157
2060	2	3	1	4	4	2	4	2	2	3	1	3	4	3	4	2	2	18	4							884	92.65	12.78	0	3.39	2.6	18.1	0.57	2.6	1.81	0.79	68.8235	0.454545	0.454545	0.113636	0.113636	0.227273	0.227273
2061	4	3	1	3	4	1	5	2	2	3	1	3	2	4	3	3	2	18	4	4.75	3.11111	4	3.625	3.5	20	983	98.07	12.82	0.2	4.27	1.73	21.57	0.92	2.54	1.73	1.02	54.5161	0.305188	0.508647	0.101729	0.101729	0.101729	0.406918
2062	3	1	2	2	4	2	4	3	3	1	3	2	4	2	4	4	2	19	3	3.125	3.66667	4.11111	2.25	3.9	15	470	95.11	12.98	0.64	2.13	3.4	14.26	0.21	2.34	1.49	1.28	78.882	0.849257	0.424628	0.424628	0	0.212314	0.212314
2063	2	1	1	3	3	2	3	4	1	2	1	2	1	2	1	2	2	18	5							476	93.28	13.66	0	2.52	2.52	15.34	1.89	2.1	0.84	0.84	71.5909	0.627615	0.209205	0	0.209205	0.41841	0
2064	1	4	1	5	2	3	3	4	1	4	1	5	3	3	3	4	2	18	3	4.5	3.55556	2.44444	2.625	3.6		488	96.72	11.27	0.41	5.33	3.89	18.85	1.23	1.43	0.61	0.61	70.9302	1.02249	0.817996	0.408998	0.204499	0.204499	0.613497
2065	2	2	1	3	2	5	2	3	2	3	1	4	2	2	2	4	2	18	4	3.875	3.44444	3	3.75	4	20	882	90.59	7.14	0.57	2.72	2.15	13.72	0.45	1.13	0.79	0.79	70.7736	0.454545	0.227273	0	0.340909	0.113636	0.113636
2066	2	3	2	3	4	3	4	3	2	2	3	2	3	3	3	2	2	18	5							1071	92.16	8.78	1.77	3.45	2.05	12.32	0.93	4.58	1.68	1.77	68.4807	0.561272	0.280636	0.0935454	0.187091	0.280636	0.187091
2067	2	1	1	2	5	2	5	2	2	1	1	2	5	2	5	2	2	19	3	2	3.44444	4.22222	3.5	3.4	15	853	94.02	6.8	1.64	2.11	2.58	15.12	0.82	3.17	1.17	1.06	77.6667	0.471143	0.353357	0.117786	0.353357	0	0.353357
2068	4	2	4	3	5	2	5	2	3	2	2	2	2	3	2	3	2	19	4	2.25	3.22222	3.55556	3.25	4.5	6	439	90.43	12.53	0.68	5.69	2.51	15.03	0.91	0.91	2.51	0.68	79.5322	0.688073	0.917431	0	0	0.458716	0.917431
2069	3	2	1	3	2	3	3	2	3	1	1	2	1	4	2	2	2	18	4	3.375	4.22222	3.11111	2.625	4.4	6	483	96.27	10.35	2.07	3.73	3.52	18.01	0.41	4.55	1.04	1.24	72.1212	1.03093	0.618557	0	0.206186	0.618557	0
2070	2	3	1	2	3	1	5	4	3	4	1	3	2	4	2	5	2	18	4	3.25	4.22222	3.66667	4.625	4.7	17	527	95.07	13.66	0.19	3.42	1.52	17.65	0.76	2.28	0.76	1.52	70.3518	0.189753	1.13852	0	0	0.189753	0.56926
2071	2	3	1	4	3	5	1	3	1	3	1	4	2	5	1	4	2	18	4	2.5	3.55556	4.55556	3	2.8	5	673	94.06	9.06	0.89	2.97	1.49	16.34	0.59	4.31	1.19	1.63	66.8016	0.445765	0.594354	0.148588	0	0.148588	0.445765
2072	2	2	1	3	3	4	3	4	2	3	2	3	3	3	4	3	2	19	3							1257	94.91	12.65	0.56	2.78	1.59	15.51	0.72	2.63	1.35	0.95	60.2537	0.396511	0.475813	0.237906	0	0.158604	0.396511
2073	1	3	1	5	1	5	1	5	1	3	1	5	1	5	1	5	1	18	3	4.375	4.77778	3.55556	1	3.5	1	839	94.99	12.63	0.6	2.62	3.22	16.33	0.12	1.79	3.22	0.83	64.1694	0.716846	0.477897	0.119474	0.119474	0.358423	0.238949
2074	2	3	1	4	2	2	3	2	2	2	1	3	2	4	2	4	2	18	3	4.375	4.33333	4.22222	2.75	3.5	6	828	91.06	10.75	0.24	3.5	4.47	14.73	0.6	1.21	1.69	0.72	70.8738	0.980392	0.122549	0.490196	0.122549	0.367647	0.490196
2075	2	3	1	4	2	2	3	3	2	2	1	3	4	1	4	3	2	18	2	4.5	4.77778	4.22222	2.75	3.7	2	742	96.09	12.26	0.54	4.31	2.02	17.25	0.13	2.83	1.35	0.4	70.339	0.671141	0.402685	0.268456	0.134228	0.268456	0.402685
2076	4	1	4	1	5	3	5	2	3	1	3	2	3	4	3	2	2	18	4	3.5	4	3.11111	3.25	2.7	10	971	97.32	11.95	0.1	3.71	4.12	18.33	0	2.88	2.06	0.51	59.824	1.0352	0.414079	0.310559	0.207039	0.10352	0.414079
2077	1	2	1	3	3	2	3	4	1	2	1	3	2	3	2	1	1	18	4							629	91.26	7.15	1.43	3.34	1.59	17.01	0.64	1.75	2.7	0.48	82.4	0	0	0	0	0	0.158228
2078	1	1	1	4	2	4	2	4	1	1	1	4	2	4	2	4	2	18	4	4.125	3.55556	3.66667	3.125	2.9	2	1104	90.76	10.33	0.63	3.35	1.81	14.86	0.54	0.91	0.91	1.18	62.7753	0.452899	0.271739	0.271739	0.181159	0	0.0905797
2079	1	4	1	4	4	4	3	3	1	5	1	5	4	5	4	4	2	18	2	4.5	4.57143	4.33333	4.28571	3	7	958	92.8	13.99	0.52	2.19	3.03	15.24	0.63	1.15	0.21	1.25	60.6469	0.416667	0.416667	0.104167	0.208333	0.104167	0
2080	2	3	1	4	3	4	3	5	1	3	1	5	2	4	3	5	2	18	2	3.875	4.22222	3.22222	3.25	4.3	13	516	89.15	9.5	0.58	2.13	1.74	17.64	0.39	0.97	2.71	0	85.9459	0.194175	0.194175	0.194175	0	0	0.194175
2081	1	4	2	4	3	4	2	4	3	2	4	4	1	3	1	5	1	19	3	3.75	4	4.11111	2.125	3.6	11	580	95.86	6.9	0.86	2.76	3.1	15.17	3.45	1.38	0.34	1.21	70.1923	0.690846	0.172712	0.172712	0	0.345423	0.345423
2082	4	2	1	2	4	3	4	2	4	2	1	2	4	2	4	2	2	18	3	2	5	3.55556	3.375	3	8	354	96.61	13.56	0	3.11	4.52	14.97	0	2.54	0.85	0.85	80.4348	0.852273	0.568182	0.568182	0.284091	0	0.568182
2083	2	3	2	3	4	2	5	2	2	3	1	2	3	3	3	3	2	18	5	4.125	4.22222	3.22222	3.5	2.6	18	975	97.23	11.69	0.41	3.9	2.26	16.92	0	2.77	1.54	0.41	59.633	0.718686	0.410678	0.205339	0.102669	0.410678	0.205339
2084	3	3	1	3	4	1	4	3	2	4	1	4	3	3	2	5	1	18	4	4.375	3.55556	3.66667	2.875	3.5	11	764	94.37	11.91	0.79	4.19	3.93	15.45	1.18	2.09	1.44	0.65	74.6212	0.915033	0.261438	0.522876	0.130719	0.261438	0.653595
2085	1	3	1	4	2	4	2	5	1	4	1	5	1	5	1	5	1	18	5	4.375	4.88889	3.55556	1.875	3.9	7	652	95.86	11.04	0.15	5.98	1.23	19.94	0.61	0.77	1.07	0.46	71.3675	0.612557	0.612557	0	0.459418	0.153139	0.153139
2086	1	3	1	3	1	3	1	5	1	3	1	3	1	3	1	5	1	19	3	4	4.11111	3.66667	2	4.5	4	946	90.7	9.94	0.53	4.76	1.9	15.54	0.95	1.27	1.9	0.21	70.7736	0.528541	0.211416	0.105708	0.105708	0.105708	0.105708
2087	4	3	1	4	3	2	4	3	2	3	1	3	2	3	3	3	2	19	4	3.375	4.11111	3.44444	3.875	4	11	1061	96.32	11.59	0.47	4.71	5.18	16.31	0.85	2.26	2.45	1.7	57.2581	1.13208	0.566038	0.377358	0.188679	0.377358	0.377358
2088	3	2	2	3	3	3	3	3	3	3	1	3	2	3	3	3	2	18	4	2.5	3.33333	3.55556	3.625	4.6	14	438	91.32	10.27	0.68	5.02	2.51	14.84	0.91	1.6	1.37	3.42	76.3285	0.683371	0.683371	0.22779	0.22779	0.22779	0.22779
2089	1	3	1	4	2	4	2	5	1	4	1	4	2	4	2	5	2	22	4	4.125	3.88889	3.55556	3	4.3	8	729	97.12	12.62	0.14	4.53	2.33	12.76	1.1	1.51	2.33	0.41	69.6629	0.548697	0.960219	0.274348	0	0.137174	0.137174
2090	1	4	1	5	1	3	2	3	1	2	1	3	1	5	1	3	2	19	3	2.625	3.11111	2.66667	3	3.2	10	702	91.88	10.54	1.42	4.13	1.57	13.96	0.43	3.28	1.28	0.71	72.8033	0.285714	0.571429	0	0.142857	0.142857	0
2091	1	4	1	4	1	3	2	5	1	5	1	4	1	5	1	5	1	18	4	3.625	4.11111	4.11111	1.875	4.2	1	436	90.83	9.63	0.23	5.5	1.61	14.91	1.15	2.06	0.92	2.06	82.5581	0.917431	0.688073	0.458716	0	0.229358	0.458716
2092	1	4	2	4	5	1	5	5	1	3	1	3	1	5	1	5	2	18	3	3.75	4.11111	3.77778	2.625	4.2	7	247	88.26	8.1	0	6.07	2.02	16.19	1.62	0.81	2.83	1.62	81.8182	0.404858	1.61943	0	0	0	0.404858
2093	2	3	1	4	2	4	3	4	2	4	2	4	2	4	2	4	2	19	4	4.125	4.55556	4.11111	2.25	4.3		579	93.78	11.92	0	5.35	1.73	14.51	0.17	1.73	2.42	2.25	80	0	0.693241	0	0	0	0.17331
2094	2	4	1	3	4	2	3	4	3	3	1	3	4	3	4	3	1	18	4	4	4.11111	3.77778	2.625	3.4	9	481	93.76	8.11	0	2.7	1.46	18.92	2.29	0.83	1.04	0.42	85.0267	0.623701	0.4158	0.2079	0	0.2079	0
2095	2	1	1	3	4	4	5	4	2	3	1	4	2	5	2	5	2	19	4	2.375	3.33333	4.22222	3.5	3.8	19	972	92.39	12.65	0	3.19	2.37	15.84	0.72	1.03	2.26	0.93	71.2291	0.41365	0.41365	0.103413	0.103413	0.206825	0.206825
2096	2	1	2	3	5	1	5	3	2	1	4	1	4	1	5	1	2	19	3	3	3.77778	2.77778	4.25	3.5	30	636	91.98	7.7	1.73	0.47	3.14	13.21	0.94	3.14	0.63	0.31	69.7872	0.470958	0.156986	0.156986	0.156986	0	0.627943
2097	2	1	1	4	3	3	3	3	1	1	1	3	2	4	2	4	1	18	3	3	3.44444	3.88889	3.25	4	9	770	96.49	14.55	0.91	3.12	3.9	19.87	1.69	2.73	0.65	0.65	63.5036	0.777202	0	0.129534	0.259067	0.388601	0.129534
2098	4	1	1	1	3	2	5	2	2	1	1	1	2	2	2	1										898	88.53	7.46	0.11	2.9	2.67	13.7	0.67	0.45	1.78	1.34	68.6747	0.337838	0.337838	0.112613	0.112613	0	0.112613
2099	1	4	1	4	4	4	4	4	1	2	1	1	1	5	1	4	2	18	4	4.375	4.66667	3.66667	1.5	4.1		888	96.62	11.04	0.79	2.93	3.15	16.33	0.23	4.73	0.9	0.56	63.6066	0.676437	0.563698	0.450958	0.11274	0.11274	0.338219
2100	3	3	2	3	2	2	3	3	3	3	2	3	3	2	3	3	2	19	3							607	97.2	10.87	1.32	2.64	4.61	15.49	0.99	3.62	1.48	1.48	74.7525	1.16279	0.498339	0	0.332226	0.664452	0.332226
2101	1	1	1	1	2	3	2	2	1	1	1	1	2	3	2	1	2	18	3	3.25	3.33333	3.44444	3.25	1.9	4	152	93.42	9.87	1.97	1.97	1.97	14.47	1.32	3.95	0	1.97	77.9661	0	0	0	0	0	0
2102	1	2	1	3	2	3	2	2	2	1	1	2	2	2	2	2	2	19	4	2.75	3.33333	4	3.25	2.8	6	704	95.03	11.65	0	3.12	1.56	18.61	0.57	1.28	1.28	2.13	64.8536	0.723589	0.434153	0.289436	0.144718	0.289436	0.144718
2103	4	2	3	4	4	2	4	3	3	2	3	2	4	3	5	4	2	20	3							302	92.38	10.6	0.33	3.64	4.97	15.23	0.33	1.32	1.32	0.33	81.982	1.3245	0	0.662252	0.662252	0	0.331126
2104	2	2	2	3	4	1	5	1	2	2	1	3	3	3	3	2	2	19	3	2	3.88889	3.55556	3.5	2.6		506	95.26	11.46	0	3.56	4.94	14.62	0.79	0.59	1.38	0.99	74.8634	0.790514	0.592885	0.197628	0.197628	0.395257	0.592885
2105	1	3	2	3	3	4	3	4	2	3	2	3	3	4	3	4	2	21	3	3.125	3.44444	3.88889	3.375	3.8		605	90.74	8.76	0.33	3.14	1.49	15.54	0	1.16	2.31	1.16	66.8103	0.665557	0.166389	0.332779	0.332779	0	0.166389
2106	1	4	1	5	2	4	3	5	2	5	1	5	3	4	3	5	2	18	4	3.375	3.44444	4.55556	3.5	3.1	6	842	95.37	9.62	0.83	4.16	2.73	14.13	0.24	2.38	1.19	1.19	68.3333	0.831354	0.593824	0.23753	0.118765	0.475059	0.23753
2107	3	2	2	2	2	3	4	2	3	3	2	3	2	3	3	4	2	18	3	2.875	3.22222	2.33333	4.25	3.6	25	813	95.57	14.15	0.25	2.95	3.08	19.19	1.35	2.09	1.35	0.86	72.2603	0.98401	0.369004	0.492005	0.246002	0.246002	0.246002
2108	2	2	1	2	4	1	5	2	2	1	1	2	3	2	5	1	2	18	2	2.75	3.88889	3.66667	3.375	3.4	16	406	95.81	12.56	0	1.72	3.45	18.47	0	0.25	0.25	0	79.0698	1.23153	0.246305	0.985222	0	0.492611	0.246305
2109	3	2	1	1	2	4	5	2	2	2	1	2	1	5	2	2	2	19	2	4.375	2.55556	3.22222	3.875	3.7	4	447	94.18	13.2	0	1.79	4.92	14.77	0	0.45	0.89	1.79	72.9282	1.11857	0.223714	0	0	0.894855	0.447427
2110	2	1	2	4	2	4	3	3	3	1	3	2	4	3	4	2	2	20	5	3.875	2.88889	4.33333	2.875	4.1	7	1053	95.54	8.36	0.57	3.32	2.18	19.85	1.52	1.8	1.42	0.19	67.5214	0.475737	0.285442	0	0.285442	0.0951475	0.475737
2111	2	3	1	4	4	3	5	3	2	3	1	4	3	3	3	3	2	18	3	1.875	3.22222	1.77778	4.625	3.3	13	626	93.13	11.34	0	1.76	1.92	11.98	0.48	0.8	1.12	0.96	72.7273	0.797448	0.15949	0	0.318979	0.318979	0
2112	1	3	1	3	3	3	3	5	1	3	1	4	3	3	2	5	1	19	4	2.375	3.66667	4.11111	2.5	3.1	12	512	91.02	7.81	0.39	4.1	1.56	17.38	0.39	1.76	2.34	2.73	76.652	0.392927	0.392927	0	0.196464	0.196464	0.196464
2113	4	1	1	1	5	2	5	2	3	3	1	1	5	2	5	3	1	18	4	2.125	3.11111	3.77778	4.25	3.8	24	559	95.35	9.84	0	3.76	1.43	11.27	0.72	0.18	3.22	0.54	75	0.358423	0.537634	0.179211	0	0	0.179211
2114	3	2	2	3	4	3	4	3	2	4	1	4	2	5	2	4	1	18	4	2.5	4.11111	2.44444	3.25	4.7	9	314	92.99	13.06	0.32	3.18	1.59	16.56	0.32	3.82	0.64	1.27	76.3636	0.327869	0.327869	0.327869	0	0	0
2115	1	4	1	4	1	3	2	4	2	4	1	4	2	2	2	3	1	18	5	3	3.66667	3.66667	3	4.5	1	650	92.92	7.23	0.46	2.92	2	11.69	1.08	1.54	0.62	1.08	69.3182	0.613497	0.153374	0.153374	0.153374	0.306748	0.153374
2116	2	3	1	4	3	5	3	4	2	5	1	5	2	5	3	4	2	18	4	3.75	3.77778	4.44444	2.375	2.4	9	930	91.94	8.6	2.04	2.15	1.29	13.33	0.43	3.76	1.18	2.69	65.9824	0.216216	0.432432	0	0	0.216216	0.216216
2117	1	3	1	4	4	3	3	3	3	3	1	3	4	3	4	3	2	17	3	3.5	4.11111	2.55556	3.25	2.2		684	96.05	10.96	0.15	4.82	3.07	19.15	0.29	3.36	1.46	1.75	61.3043	1.1713	0.585652	0.292826	0.146413	0.439239	0.292826
2118	4	2	4	2	4	3	5	2	4	1	3	1	4	2	5	1	1	19	2	3.125	3.55556	4.22222	3.875	4.3	19	946	94.08	10.36	0.53	3.28	3.17	14.16	0.53	2.54	1.06	1.06	67.9758	0.746269	0.21322	0.21322	0.21322	0.21322	0
2119	2	2	1	3	3	2	4	2	2	1	5	1	2	1	4	2	2	20	2	1.875	3.66667	1.44444	3	4.1	22	830	91.2	9.04	0	3.86	3.73	15.54	0.6	0.48	1.08	1.33	73.871	0.483676	0.725514	0	0.483676	0	0.483676
2120	3	3	2	3	5	2	5	2	2	3	2	2	4	3	4	3	2	18	3	2.125	3.66667	2.66667	4.125	3.1	17	338	91.42	9.47	0	4.14	4.14	12.13	0.59	0.3	3.55	0	77.9528	0.895522	0.597015	0.895522	0	0	0.597015
2121	1	4	1	4	3	2	1	4	1	3	1	4	3	3	1	4	1	18	3	2.125	3.66667	2.22222	2.375	4.4	6	265	93.96	10.57	0	2.26	1.51	21.89	0.38	1.51	1.13	3.02	78.5714	0	0.378788	0	0	0	0.378788
2122	1	2	2	3	3	3	3	3	3	2	3	3	2	2	3	2	1	18	3							343	84.84	1.46	1.17	0.87	3.21	15.74	0.87	1.75	0.87	2.33	82.6389	0.292398	0	0	0.292398	0	0
2123	1	3	1	4	5	3	5	4	2	4	1	4	3	3	5	4	2	19	4	4.375	3.33333	3.88889	3.875	3.6	4	954	88.57	8.81	0.42	4.72	1.26	15.09	1.26	2.52	1.89	2.62	72.1485	0.21254	0.42508	0.10627	0.10627	0	0.10627
2124	4	1	2	2	3	1	5	1	2	3	1	3	2	4	2	3	2	20	4	2.25	3.55556	2	4.125	4	14	552	86.96	11.23	0	3.62	2.36	10.87	0.54	0.36	1.63	0.36	72.4444	0.362319	0.181159	0.181159	0	0.181159	0.181159
2125	1	2	1	4	2	4	3	4	1	3	1	4	2	4	2	5	2	19	5	3.75	4.11111	3.88889	3	4.1	2	979	94.28	10.21	1.02	2.55	1.33	13.69	1.43	4.7	1.63	1.84	60.4839	0.307692	0.410256	0.102564	0	0.205128	0.205128
2126	2	4	1	5	4	3	4	2	2	3	1	4	5	3	4	2	1	18	3	3.125	4.22222	2.22222	3.625	2.9	21	882	93.42	14.74	0.34	4.88	1.02	19.84	0.34	2.72	1.47	3.17	63.2312	0.340522	0.45403	0.113507	0	0.113507	0.113507
2127	2	1	1	3	4	1	3	1	3	1	2	1	4	1	2	1	2	19	3	2.875	3.77778	3.33333	3.125	2.6		800	95.25	7.25	1.5	2.75	2.88	22.38	0.25	5	1.62	0.5	58.5938	0.249688	0.62422	0	0	0.124844	0.374532
2128	5	1	4	1	5	2	4	1	5	1	3	1	4	2	3	1	2	19	3	2.875	4.11111	2.66667	4.375	3.8	20	620	94.68	13.06	0.48	2.58	4.35	18.06	0.48	1.45	0.97	0.65	76.6667	1.61812	0.161812	0.161812	0.161812	0.809061	0.323625
2129	1	4	1	5	1	4	2	4	1	2	1	4	1	3	2	4	2	18	4	4.75	4.44444	4.88889	1.625	4.1	1	255	95.69	14.12	0	6.67	2.75	18.82	1.18	0.78	0.78	0.39	85.8696	0.784314	1.17647	0	0.392157	0.392157	0
2130	1	3	1	4	3	3	2	4	2	3	1	5	2	3	1	5	2	18	3	2	3.66667	3.11111	3.75	3.9	11	363	97.8	11.02	0	3.58	1.1	13.5	0.83	1.93	0.28	3.31	70.0787	0.276243	0.552486	0	0.276243	0	0
2131	2	1	1	2	2	4	4	2	2	1	1	3	3	3	3	2	2	18	4	3.875	3.66667	4.44444	2.125	2.5	4	594	91.08	8.75	0.67	3.7	3.03	11.62	0.34	1.35	0.51	2.36	70.4981	0.338409	0.338409	0	0.169205	0.169205	0.169205
2132	1	4	1	5	1	3	1	4	1	5	1	5	1	2	1	5	2	17	5	3.75	2	4.22222	1.5	5	10	730	92.47	7.53	0.14	5.62	1.23	16.3	0.41	1.23	0.96	1.64	69.0722	0.412088	0.961538	0.137363	0	0.137363	0
2133	3	1	4	2	4	2	5	3	3	2	3	2	3	3	2	2	1	19	4	4.125	4.33333	4.11111	2.375	4	8	425	93.65	10.59	0.24	2.12	1.65	16.94	0.94	1.41	1.65	0.71	74.5342	0.238663	0.238663	0	0	0.238663	0
2134	2	1	2	2	4	2	5	4	2	1	1	1	3	3	4	4	2	18	3						11	378	97.09	13.76	0	4.5	4.23	16.93	0.79	2.12	2.38	0.26	71.4286	1.32626	0.795756	0.265252	0.530504	0.530504	0.530504
2135	1	3	3	2	3	2	3	3	1	2	1	1	3	2	4	3	2	19	4	3.75	4.44444	4.44444	2.25	3.6	6	627	96.65	8.61	0.64	4.15	1.75	18.98	0.48	5.42	2.55	1.75	68.1452	0.478469	0.797448	0.15949	0.15949	0.15949	0.15949
2136	4	2	4	2	4	3	5	3	4	2	2	2	4	3	5	3	2	19	4							972	97.12	11.52	1.65	3.4	3.6	19.14	0.82	3.5	1.85	0	62.2517	1.02987	0.411946	0.30896	0.30896	0.205973	0.411946
2137	1	2	1	4	3	3	3	4	1	3	1	5	4	4	3	4	2	22	4	1.875	4.11111	4.44444	4	4.4		581	91.05	8.09	3.1	5.51	0.86	12.05	0.69	6.2	1.2	0.86	73.6842	0.348432	0.696864	0.174216	0	0	0.174216
2138	3	2	2	3	3	4	3	4	2	3	1	4	3	4	3	4	2	18	4	3.125	4.22222	4.11111	3.125	4.2	6	714	96.22	9.38	0.42	4.9	1.26	18.49	0.28	2.1	1.26	0.84	67.4699	0.141044	0.705219	0.141044	0	0	0.282087
2139	3	3	1	2	2	4	3	3	2	3	1	4	2	5	1	4	1	17	3	3.75	3.11111	3	2.125	3.6		601	95.84	12.15	1.5	5.82	1.83	17.3	0	3.66	3	2.16	72.973	0.497512	0.66335	0.165837	0.165837	0.165837	0.165837
2140	3	1	2	1	4	2	4	2	3	1	2	1	4	2	5	2	2	21	1	2.75	3.33333	2.55556	4.625	2.5	4	609	96.22	15.27	0	3.94	2.96	16.42	0.16	1.15	2.79	0	61.0577	1.14192	0.163132	0.163132	0.163132	0.489396	0.489396
2141	1	2	1	4	3	3	3	2	1	4	3	4	2	1	1	2	1	18	4	3.25	3.44444	2.66667	1.5	4.3	8	326	91.41	1.53	5.52	3.37	3.68	17.48	0	6.13	1.23	0	88.9764	0.625	0	0	0	0.625	0.3125
2142	2	3	1	3	1	4	2	5	1	3	1	3	1	5	1	4	1	19	4	1.625	3.66667	3.77778	3.75	3	4	741	92.85	8.91	0	4.05	1.62	14.84	0.67	2.56	0.94	1.08	73.4177	0.269179	0.269179	0	0.13459	0.13459	0.269179
2143	2	4	1	5	2	3	2	5	1	3	1	4	2	3	2	4	1	18	5	4.25	3.44444	4.22222	1.25	2.9		369	96.75	5.15	3.52	7.59	1.08	13.82	0.27	5.96	1.63	1.9	74.6667	0.271003	1.08401	0	0.271003	0	0.271003
2144	4	2	4	3	5	1	5	2	2	1	3	3	4	3	3	2	2	20	5						11	1047	91.21	9.74	0.57	2.58	2.58	14.23	0.48	2.87	1.15	0.38	66.6667	1.06075	0.192864	0.289296	0.48216	0.192864	0.192864
2145	1	2	1	4	2	4	2	5	1	2	1	4	1	4	2	5	2	18	3	2.25	3.33333	2.55556	1.625	4.4	2	898	94.32	12.14	0.45	3.9	1.67	12.58	0.45	2.56	0.78	1.45	69.7605	0.558036	0.669643	0.111607	0.223214	0.223214	0.111607
2146	1	2	1	3	2	4	1	3	1	3	2	3	1	5	2	3	1	18	5	3.25	4.77778	4.33333	2	4.4	1	677	87	5.17	0	3.25	2.36	11.67	0	1.77	1.33	2.95	71.9298	0.447761	0.298507	0	0.447761	0	0.447761
2147	3	3	1	2	4	2	4	3	1	3	3	2	2	3	2	4	2	18	3	3.125	3.77778	3.55556	3.375	2.4		981	94.29	6.63	0.1	2.75	3.26	15.39	1.02	1.02	1.02	0.71	70.1493	1.02041	0.204082	0.510204	0.204082	0.102041	0.102041
2148	2	3	1	3	3	4	3	3	1	2	1	3	1	4	2	3	1	18	4	2.625	3.33333	3.22222	2.375	4	9	648	91.05	9.88	0.15	3.55	2.47	14.04	0.46	1.7	0.46	2.47	73.5772	0.621118	0.621118	0.310559	0	0.310559	0.15528
2149	1	2	2	4	1	4	4	5	2	1	1	3	4	4	3	5	1	20	4						6	409	96.82	12.47	0	5.13	4.16	13.45	1.96	2.69	2.44	1.47	73.4266	1.46341	0.731707	0.487805	0.487805	0.487805	0.243902
2150	2	3	2	3	2	4	3	5	1	4	1	2	2	5	2	4	1	18	4	2.625	2.88889	4	3.125	3	11	566	95.23	10.95	1.24	3.18	2.83	15.37	0.71	2.83	1.24	0.18	77.8409	0.353982	0.530973	0	0	0.176991	0.176991
2151	2	5	1	4	4	4	4	5	3	5	2	4	3	4	3	5	1	18	5	3.25	4.22222	3.44444	2.25	3.1		341	92.67	9.68	0.29	3.81	2.05	11.73	0.29	1.17	1.76	1.76	78.9855	0.589971	0.294985	0	0	0.589971	0.589971
2152	4	2	3	2	2	3	3	2	2	3	1	3	2	3	2	4	1	18	4	3.125	3.33333	3.66667	4	3.4	22	703	95.59	12.09	0	4.84	1.56	14.94	1	1.14	1	0.57	71.6667	0.711238	0.711238	0	0	0.711238	0.284495
2153	1	4	1	4	2	4	1	4	1	4	1	4	1	4	1	5	1	19	4	4.125	4	3.33333	2.125	4.3	2	588	94.56	8.67	0	5.1	3.06	18.03	2.89	1.19	2.38	0	64.8241	0.169492	1.18644	0	0	0.169492	0.169492
2154	3	1	2	2	1	2	1	2	2	2	1	1	1	2	1	2	2	19	3	2.5	3.88889	3.66667	3.125	4	5	615	93.66	12.03	0.49	2.44	4.07	15.77	0.33	2.44	1.63	3.41	77.0925	0.825083	0.49505	0.165017	0.330033	0	0.49505
2155	3	2	1	3	4	2	4	4	3	2	1	3	4	1	4	3	2	18	3	3.75	3.44444	3.11111	4	3.1	10	892	92.38	12.22	1.12	3.81	2.35	16.59	0.56	2.8	1.01	0.45	66.2614	0.683371	0.797267	0.22779	0.113895	0	0.22779
2156	3	3	2	3	2	3	3	4	2	3	1	4	3	4	1	5	2	18	4	4.125	3.44444	2.77778	2.625	4.1	2	315	91.43	6.03	1.27	5.4	0.95	7.62	0	5.4	0.95	3.49	80.916	0	1.26984	0	0	0	0
2157	1	2	1	3	1	4	2	2	1	3	1	3	2	3	3	2	1	17	3	2	2.5	2	2	4	12	879	86.12	7.85	0.57	4.32	1.71	13.42	0.23	1.71	0.91	1.82	68.5792	0.339751	0.11325	0.11325	0.11325	0	0
2158	3	3	3	3	4	2	5	4	3	4	1	3	3	4	2	5	1	18	4	2.625	2.66667	3.11111	4	3.8	15	717	94.42	12.97	0.14	3.63	2.51	18.13	0.14	1.95	1.26	0.56	70.6564	0.698324	0.698324	0.27933	0	0.418994	0.27933
2159	1	4	1	5	2	5	1	4	1	3	1	3	1	4	1	4	2	20	4	3.5	4.11111	3.88889	2.125	2.8	3	742	95.69	10.51	0	4.72	0.94	18.06	0.81	0.67	1.08	1.48	67.509	0.409277	0.272851	0	0.136426	0	0
2160	2	3	1	3	2	3	2	3	2	3	1	2	2	2	2	2	2	18	3	2.5	3.22222	3.11111	3.5	4.2	13	525	85.33	9.52	0.38	3.81	0.95	14.86	0.19	1.14	3.05	0.19	77.1689	0.389864	0.584795	0	0.194932	0	0.194932
2161	1	3	1	4	2	4	2	4	1	3	1	4	2	4	2	5	1	18	4	3.125	4.11111	3.77778	2.5	4.3		595	94.45	12.44	0.17	5.21	2.52	14.96	0	2.69	0	3.53	66.8161	0.3367	0.841751	0	0.16835	0.16835	0.505051
2162	2	1	2	2	3	2	1	2	4	1	2	1	1	3	2	2	2			2.375	2.55556	2.88889	3	3.7	14	661	95.01	11.35	1.21	2.57	3.48	15.58	0.3	3.78	0.91	0.15	74.3119	1.21212	0.606061	0.151515	0.30303	0.454545	0.151515
2163	4	3	3	2	4	2	3	1	2	3	1	2	4	2	4	2	2	18	4	3.5	4.11111	3	4	2.2	20	702	95.73	10.4	0	2.85	1.99	14.67	0.28	3.28	2.28	1.71	74.5763	0	0.285714	0	0	0	0.142857
2164	3	4	3	4	2	2	5	4	3	4	1	4	2	4	3	4	2	18	4	4	2.88889	3.66667	3.25	3.7		1185	96.62	11.14	0.25	2.53	3.46	16.71	2.11	1.52	1.18	1.18	64.5238	0.506329	0	0.0843882	0.0843882	0.0843882	0.337553
2165	1	1	1	1	3	3	3	1	1	2	1	2	2	3	2	2	1	20	3	3.25	4	3.44444	2.5	3	16	861	92.57	11.5	0.23	3.6	1.05	12.31	0.35	3.02	2.44	1.63	68.997	0	0.4662	0	0	0	0.2331
2166	2	4	1	4	3	2	4	3	3	2	2	2	4	1	5	2	2	18	5	3.25	4	3.44444	3.5	4.3	3	449	94.88	14.03	0	4.45	2.23	17.59	0.22	0.67	2.45	0.89	69.1824	1.11607	0.669643	1.11607	0	0	0.446429
2167	1	1	1	3	1	5	1	3	1	1	1	2	1	3	1	1	2	19	3	3.125	3.11111	3.55556	3.875	3.7	12	141	94.33	13.48	0	0.71	3.55	17.73	1.42	0.71	1.42	3.55	74.6032	0	0	0	0	0	0.699301
2168	5	1	3	1	4	1	5	1	4	1	4	1	4	1	5	1	2	19	3	2.75	3	4	4.875	3	20	445	95.96	11.46	0	2.92	4.04	20.22	0.22	0	2.02	0	75	0.677201	0.451467	0.225734	0.225734	0.225734	0.677201
2169	1	2	1	2	3	2	3	2	1	2	1	2	2	3	2	4	1	18	2	3.125	2.22222	3.33333	4.25	2.8	11	809	95.67	12.61	0	3.21	1.36	16.69	0.25	1.36	0.74	0.99	66.5552	0.247219	0.247219	0.123609	0	0.123609	0.370828
2170	4	3	4	2	5	2	5	3	3	4	1	4	5	3	5	4	2	19	4	3.125	4.88889	3.88889	3.625	4.3	11	792	96.84	14.39	0	2.78	2.15	15.91	1.01	2.15	1.39	0.38	63.5688	0.504414	0.504414	0	0.126103	0.37831	0.37831
2171	2	3	1	2	2	3	3	3	1	3	1	3	1	4	1	4	2	20	5	4.875	3.55556	3.55556	3.125	4.7		1387	96.11	11.68	0.5	5.62	2.45	19.68	0.43	1.44	1.23	0.72	55.6745	0.50396	0.50396	0.215983	0.215983	0.0719942	0.359971
2172	1	2	1	2	3	3	3	4	1	3	4	2	3	2	4	5	2	18	4	2.875	4	3.88889	2.125	3.6	7	722	95.15	10.11	0.14	4.99	0.69	13.43	0.55	1.11	0.55	0.69	66.537	0.138313	0.414938	0	0	0	0.276625
2173	1	5	1	5	4	3	3	5	1	5	1	5	3	4	2	5	2	18	5	4.125	3.66667	4.22222	3.25	3.3	3	610	93.77	13.11	0.33	5.74	3.44	16.56	1.31	1.97	0.82	1.15	74.7899	0.819672	0.655738	0.163934	0.163934	0.327869	0.327869
2174	5	2	4	1	5	4	5	5	5	3	5	1	5	5	5	5	1	20	5						23	208	96.63	15.87	0.48	2.88	1.44	9.62	0	1.44	2.88	0	87.5	0.961538	0.480769	0	0.480769	0.480769	0
2175	2	2	1	3	3	2	3	4	2	3	1	3	3	2	4	5	1	21	5	3.5	5	4.55556	1.875	4.3	9	414	93.48	9.42	0	3.14	1.69	8.45	0	1.69	3.14	0.24	81.8841	0	0.485437	0	0	0	0.242718
2176	2	3	1	3	2	2	4	3	1	3	1	4	2	3	3	4	2	19	4	4.28571	4.42857	3.66667	2.83333	4.33333	10	901	91.12	11.43	0.33	3.88	1.44	16.43	1	1	1.78	2	63.0854	0.221239	0.553097	0.110619	0	0.110619	0.110619
2177	3	2	1	1	4	1	4	1	3	1	1	1	4	1	4	1	1	19	3	3.125	3.77778	3.11111	3.875	4		322	96.89	16.15	0	6.21	3.42	18.63	0.93	1.86	3.42	1.86	79.646	0.621118	0	0.310559	0	0.310559	0.931677
2178	2	3	1	4	3	5	4	4	2	3	1	4	4	4	5	4	1	18	4	2.375	4.11111	3.55556	2.875	2.8	6	413	95.4	11.38	0	2.66	2.18	17.43	0.24	2.42	1.21	1.94	78.6164	0.485437	0	0.242718	0	0.242718	0.242718
2179	1	3	1	4	2	4	2	3	2	2	1	3	2	4	2	2	1	19	5	3.75	5	4.33333	2	4	7	451	89.58	8.2	0.67	4.66	3.99	16.63	1.33	1.55	0.89	1.11	77.2021	0.660793	1.10132	0.220264	0	0.220264	0.440529
2180	1	3	1	3	2	5	2	4	1	4	1	4	1	5	1	5	2	18	3	1.75	4.88889	4.33333	2.625	3.8	5	321	95.64	15.58	0	6.23	1.25	17.45	0.31	2.8	2.8	2.18	75.8929	0.621118	1.24224	0.310559	0	0.310559	0
2181	1	4	1	4	2	4	3	5	1	5	1	5	3	4	3	5	1	20	4	3.75	4.33333	1.88889	2.25	3.2		547	88.12	8.04	0.37	4.2	1.46	15.54	0.55	0.37	3.29	0.55	65.1982	0.550459	0.366972	0.183486	0	0.366972	0
2182	3	3	1	3	3	3	4	2	4	2	2	2	3	2	4	3	1	18	5	3.75	3.44444	3	2.625	3.6		732	96.04	13.39	0.82	3.69	1.37	15.98	0.27	2.46	1.37	1.23	66.5455	0.409836	0.136612	0	0.273224	0	0.136612
2183	2	2	2	2	2	2	2	2	1	3	1	3	2	4	2	4	2	19	3							326	87.42	4.29	0.31	3.99	1.23	15.34	0.61	0.92	2.15	1.23	77.2727	0	0.306748	0	0	0	0
2184	2	3	1	3	1	4	2	5	1	3	1	3	1	4	2	5	1	21	5	1.875	3.44444	4	2.875	3.7	14	621	90.82	11.43	0.48	3.22	3.54	13.85	0.97	3.38	1.45	1.61	72.2467	0.641026	0.961538	0	0.160256	0.320513	0.320513
2185	1	1	1	1	4	1	4	3	1	1	1	4	3	1	4	2	1	18	4	1.75	3.22222	2.66667	4.375	3.7	5	599	93.99	8.68	0	3.34	4.01	14.69	1.17	1	2.17	1.84	76.7347	0.583658	0.389105	0.194553	0	0.194553	0.389105
2186	2	1	1	3	1	4	3	3	2	1	1	2	2	3	4	2	2	18	5							724	95.3	13.4	0.28	3.73	2.76	13.95	0.69	3.31	0.97	1.93	65.0735	0.551724	0.413793	0	0.137931	0.413793	0.689655
2187	2	3	1	4	3	3	2	4	2	3	1	4	2	4	3	5	2	19	4							636	95.28	12.11	1.42	2.04	2.2	20.44	2.2	3.3	0.31	0.16	64.7619	0.471698	0.786164	0.157233	0.157233	0.157233	0.314465
2188	2	4	1	5	1	5	3	4	1	5	1	5	1	5	1	5	2	18	3	3.125	3.44444	3.22222	2.75	4.1	10	637	96.08	9.26	0	1.73	0.94	20.72	0.94	0.63	2.35	0.63	61.165	0	0.156986	0	0	0	0.156986
2189	2	2	1	4	4	3	5	3	2	2	1	3	5	3	5	4	1	18	3	4.5	3.33333	2.22222	2.25	4.5		950	89.37	7.47	0.21	5.16	2.32	16.63	1.37	1.68	1.58	2	72.77	0.526316	0.421053	0.315789	0.105263	0.105263	0.210526
2190	2	2	2	2	2	4	2	2	1	3	1	4	1	3	1	3	1	18	5	4.25	4.11111	4.11111	1.375	3.2	12	496	92.74	9.68	0.81	2.22	1.61	13.51	0.2	3.63	1.41	2.62	75.1244	0.40568	0.40568	0.20284	0.20284	0	0.20284
2191	1	1	1	3	1	4	2	2	1	1	1	3	1	3	3	1	1	18	4	2.875	4.66667	4.66667	2.125	2.7	7	921	95.55	11.29	0.11	2.5	2.93	13.36	0.65	2.61	1.52	0.87	64.4776	0.649351	0.324675	0.21645	0.21645	0	0.21645
2192	3	3	1	4	3	2	3	3	4	3	4	3	5	2	5	3	2	19	4							424	92.45	11.56	0	5.19	2.12	17.22	0.24	0.94	2.36	3.54	77.9762	0.472813	0.70922	0.472813	0	0	0.472813
2193	1	3	1	3	2	3	3	3	2	4	1	3	2	4	2	4	1	18	4	2.75	4.66667	2.55556	1.25	3.2	4	505	95.64	11.09	0	4.36	1.98	19.01	0.2	0.99	3.37	0.4	74.2515	0.19802	0	0.19802	0	0	0.19802
2194	2	1	1	2	4	3	5	1	3	1	4	1	5	2	5	1	2	21	5	3.25	4.44444	4.22222	4.75	1.8	6	754	96.68	11.41	0	1.46	2.52	15.12	1.46	0.27	3.45	0.13	55.9671	0	0	0	0	0	0.266667
2195	2	2	1	1	2	4	3	3	2	2	2	3	4	4	2	1	2	18	3	1.75	3	2.55556	2.375	3.2	15	418	92.11	10.05	0	5.02	0.96	15.31	1.2	0.48	0.96	0.96	75.1412	0	0.479616	0	0	0	0.479616
2196	1	4	2	3	2	3	3	5	2	4	1	4	2	3	2	4	1	18	5	3.125	3	4.66667	2.125	3.4	5	765	87.45	8.5	0.26	2.48	1.31	11.63	0.26	0.52	0.52	0.65	66.8712	0	0.542005	0	0	0	0.542005
2197	5	3	2	2	4	3	4	3	4	3	1	3	2	3	3	3	2	18	3	3.5	4	2.88889	2.5	3.9	15	794	94.08	12.22	0.76	5.16	3.65	14.48	1.01	2.77	0.88	1.01	65.3846	0.635324	0.508259	0	0	0.635324	0.127065
2198	1	5	1	5	3	5	3	5	3	3	3	3	5	5	5	2	1	21	5	3.125	4.44444	2.88889	3.25	2.9	10	499	94.99	9.02	0.2	2.61	1.8	15.03	1.4	3.21	3.41	2.2	73.8095	0.601202	0.400802	0	0	0.400802	0.400802
2199	1	5	2	4	2	4	2	5	2	5	1	4	2	5	1	5	1	20	5	4.25	4	3.55556	1.75	3.1		613	94.13	11.42	0.16	4.24	0.82	13.38	1.47	1.63	2.94	0.33	71.4932	0.326797	0.816993	0.163399	0	0.163399	0
2200	3	3	2	3	4	2	4	1	2	2	1	3	2	2	3	1	1	18	4						21	320	96.88	9.69	0	4.06	3.44	14.38	0.94	1.25	2.81	0.94	73.2283	1.25392	0.940439	0.31348	0	0.940439	0.31348
2201	1	5	1	5	2	3	3	4	2	4	1	4	2	5	3	4	1	17	2	3.875	4.22222	3.77778	3	2.8	6	673	85.74	11.29	0	3.27	2.38	16.05	0.15	1.49	1.19	2.08	80.3089	0.613497	0.613497	0.153374	0.153374	0.306748	0.153374
2202	1	3	1	3	2	5	4	3	1	2	1	4	3	5	3	3	2	19	4							773	91.07	9.7	0.65	3.1	1.29	15.52	0.78	1.55	1.55	1.94	67.7741	0.261097	0.522193	0.130548	0	0	0.130548
2203	2	2	1	3	2	1	4	2	1	3	1	2	2	2	3	3	1	19	4							1159	94.65	9.4	0.6	3.71	1.64	18.46	0.26	3.11	1.64	1.73	65.8824	0.259516	0.519031	0.0865052	0	0.0865052	0.17301
2204	2	3	3	2	2	5	1	3	2	3	3	2	2	5	1	3	1	19	4	1.75	3.11111	4	2.125	4.2		324	93.21	5.25	0.31	2.78	0.31	24.07	0.62	0.31	1.54	0.62	75.4902	0	0	0	0	0	0
2205	2	4	1	5	3	5	2	5	2	4	1	5	2	5	2	5	1	20	5	3.375	3.77778	4.22222	2.25	4.2	6	974	89.22	7.49	0.72	3.18	1.13	16.43	1.13	1.33	1.64	1.95	70.7775	0.103734	0.622407	0.103734	0	0	0.207469
2206	1	2	1	3	2	3	3	3	2	3	1	2	3	2	3	3	2	20	3	2.75	3.77778	3.33333	3	3.7	9	792	95.45	11.99	0	1.89	1.39	15.66	0.13	1.14	3.03	1.01	66.9091	0.505689	0	0.505689	0	0	0.252845
2207	2	2	2	3	1	2	2	4	3	2	3	3	3	3	3	3	1	18	2	2.5	1.77778	2.66667	4	4.1	15	490	95.1	12.65	0.2	4.49	1.84	11.63	2.04	3.06	1.84	2.65	73.7968	0.816327	0.816327	0.408163	0	0.408163	0.204082
2208	3	2	1	3	2	4	3	3	1	3	1	3	2	4	1	3	2	18	3	2.375	3.33333	3	3.125	2.5	5	732	95.9	10.52	0.55	3.28	1.09	15.3	0.55	1.37	0.82	3.14	67.0683	0.273224	0.273224	0.136612	0	0.136612	0.136612
2209	2	4	1	4	2	5	2	4	1	4	1	4	1	5	1	5	1	18	4	3.125	4.33333	3	2.625	4		435	93.56	13.56	0.23	3.91	2.76	14.94	0.23	2.76	1.61	1.15	72.5352	0.696056	0.464037	0.232019	0	0.464037	0.232019
2210	2	1	1	1	2	2	3	2	2	2	1	2	1	3	2	2	2	20	3							795	90.44	8.18	1.01	5.28	1.64	13.84	0.75	1.64	1.76	1.13	69.0909	0.376412	0.376412	0	0	0.125471	0.376412
2211	2	1	2	4	4	3	5	2	2	2	2	2	2	4	3	1	2	18	3	2.25	3.11111	2.77778	4.75	4.2	22	663	95.17	14.03	0	2.56	2.56	17.65	0.45	2.56	1.66	2.11	72.2222	0.754148	0.301659	0.301659	0	0.452489	0.15083
2212	3	1	2	1	2	1	2	1	3	1	1	1	1	3	1	1	2	20	3						8	436	97.71	11.7	1.15	2.06	1.83	15.37	0.69	2.75	1.15	0	74.8092	0.91954	0.689655	0	0.45977	0.45977	0
2213	1	4	1	5	2	3	4	3	4	2	1	3	4	3	5	1	2	19	4	4.125	3.88889	4	3.375	3.7	26	515	94.76	12.04	0.58	2.52	2.91	13.98	0.97	1.55	1.75	1.17	77.3684	0.582524	0.194175	0.194175	0	0.38835	0.194175
2214	2	3	2	3	4	2	4	4	2	3	1	4	2	4	2	5	1	18	4						12	592	91.72	9.8	0.17	2.87	4.56	16.55	0.51	0.68	2.53	0.84	79.2208	0.510204	0.510204	0.170068	0	0.340136	0.170068
2215	3	2	2	3	4	2	5	4	3	2	2	3	4	2	5	5	1	20	5	2.25	3.33333	4	4	4	13	809	95.55	12.98	0	3.46	1.48	15.08	0.62	1.73	2.22	0.49	68.6411	0.862069	0.615764	0.123153	0	0.492611	0.123153
2216	2	1	1	3	2	2	4	3	1	3	1	4	2	4	2	5	2	19	3	2.625	3.55556	3.66667	2.375	4.2	7	692	94.36	9.1	1.16	3.9	3.61	14.88	0.72	1.59	1.73	0.43	74.7126	1.15607	0.578035	0.289017	0.289017	0.433526	0.144509
2217	2	3	3	4	4	3	3	5	2	3	2	3	4	3	3	5	2	18	4	4.125	3	4	2.625	3.5	10	708	83.76	7.49	0	5.08	2.97	12.57	0.71	2.26	1.27	2.97	63.3218	0.702247	0.561798	0.140449	0.140449	0.140449	0.280899
2218	2	2	1	2	2	2	2	1	3	2	1	1	1	4	1	1	2	18	3	2	2.77778	1.66667	2.125	4.4	10	883	91.85	5.32	1.13	1.36	3.51	15.4	0.45	2.49	1.02	0.68	74.183	0.3386	0.3386	0	0.112867	0.225734	0
2219	2	3	1	3	4	2	4	3	3	3	4	3	4	3	5	2	2	18	3	4	4.33333	3.66667	2.875	3.5	5	574	90.42	8.89	0.87	3.66	3.14	9.58	0.35	2.79	1.92	0.35	77.7273	0.524476	0.524476	0	0.174825	0.34965	0.524476
2220	3	2	2	2	4	2	5	3	2	3	2	3	4	2	4	3	2	21	2	1.25	3.22222	3.22222	3.25	2.7	19	494	95.55	10.53	0	3.44	2.43	13.77	1.21	1.01	1.01	0.4	76.6667	0.404858	0.607287	0.404858	0	0	0.202429
2221	2	3	1	4	3	3	3	3	1	3	1	3	2	3	2	3	2	19	3	4.25	4	3.22222	3.125	3.9	6	915	96.61	12.46	0.11	3.39	3.72	20.77	1.09	1.97	1.75	1.42	52.7108	0.655738	0.327869	0.327869	0.10929	0.218579	0.327869
2222	2	3	1	4	2	5	2	4	2	3	1	4	1	5	2	4	1	18	3	2.875	3.66667	3.33333	2.5	4.1		959	93.43	10.22	0.52	5.84	1.88	16.06	0.52	1.15	1.98	1.15	67.2973	0.310881	0.414508	0	0.103627	0.103627	0.207254
2223	3	2	1	3	3	3	4	2	2	3	1	3	3	2	3	3	2	18	5	4.875	4.55556	4.44444	3.5	5	21	1140	91.75	9.12	0.61	6.4	2.19	13.25	0.53	4.04	2.02	3.07	67.4107	0.265487	0.442478	0.176991	0.0884956	0	0.0884956
2224	2	5	1	4	4	3	3	3	2	3	1	3	4	2	5	3	2	18	4						7	405	94.81	8.89	0	1.48	2.22	20.74	0.74	2.22	0	1.23	76.087	0.992556	0.496278	0	0.496278	0.496278	0
2225	4	3	1	3	2	3	2	2	3	3	1	3	2	3	2	2	2	18	3	2.75	4.77778	3.55556	3.875	3.3	14	782	95.91	14.58	0.26	4.6	2.05	14.58	1.66	2.81	0.9	1.28	66.5517	0.772201	0.514801	0.3861	0.2574	0.1287	0.1287
2226	2	2	3	3	2	4	3	2	2	3	2	4	2	4	3	4	2	18	3	3.5	3.33333	3.11111	3.25	3.2	15	656	94.36	7.77	0.61	3.51	1.98	16.01	0.61	1.83	0.91	3.96	66.5236	0.456621	0.456621	0	0.152207	0.304414	0.152207
2227	3	2	3	3	3	3	3	3	2	2	4	3	2	4	3	3	1	18	3	1.625	2.44444	4.55556	2.375	3.9	9	338	96.75	15.68	0	2.07	4.14	16.86	0.89	2.07	2.07	0	55.5556	1.18343	0	0.295858	0.591716	0.295858	0.295858
2228	1	3	1	4	4	3	4	5	1	4	1	4	4	5	4	5	2	18	4	2.75	4.66667	3.77778	3.125	4.1	5	478	95.82	9.41	1.05	3.56	2.09	15.27	0.63	1.88	1.26	1.88	64.5349	0.628931	0.209644	0.209644	0.209644	0	0.209644
2229	1	3	1	3	1	3	1	4	1	1	1	2	1	4	1	2	2	18	4	4	4.11111	3.11111	1.625	4		682	94.72	12.02	0	0.88	3.37	16.13	0.15	0.44	0.59	0	68.9362	0.881057	0.146843	0.146843	0.293686	0.440529	0.146843
2230	2	2	1	3	2	4	1	5	3	2	2	3	1	3	3	2	1	18	2	3.375	3.11111	3.22222	3.125	3.4	12	705	90.78	12.91	0.71	2.84	2.7	13.05	0.43	1.42	2.27	0.57	71.9231	0.284091	0.284091	0.284091	0	0	0.142045
2231	2	3	1	3	3	3	4	4	3	3	1	3	2	2	4	3	2	18	4	3	4.55556	2.77778	2.5	3.4	7	748	94.65	12.43	0	2.94	1.87	14.44	0.67	1.6	2.01	0.8	70	0.268817	0.537634	0.134409	0	0.134409	0.268817
2232	3	3	2	4	5	2	5	3	5	1	1	2	5	3	5	1	1	19	4						9	536	94.96	12.31	0.19	2.43	2.8	14.55	0.75	1.68	2.8	1.49	67.8947	0.373134	0.186567	0.186567	0	0	0.373134
2233	1	3	1	3	2	3	1	3	1	3	1	3	1	4	2	4	1	18	3	1.875	2.66667	2.44444	3.125	3.2	8	564	92.55	11.88	0.89	2.84	2.84	12.94	1.24	1.6	1.24	1.24	76.8889	1.25	0	0.714286	0.357143	0	0.357143
2234	2	4	1	4	2	4	4	4									2	18	3	2.75	4.11111	2.77778	2.625	4	15	493	91.08	4.06	2.43	2.43	1.01	16.84	0.61	4.87	1.01	0.41	76.0204	0	0.406504	0	0	0	0.203252
2235	1	3	1	4	2	4	2	4	1	3	1	4	2	3	2	4	2	19	4	5	3.33333	3.77778	1.5	3.5	7	1072	83.96	6.9	0.65	3.36	1.4	14.46	0.84	1.96	1.31	1.49	81.1558	0.0977517	0.782014	0	0	0	0.195503
2236	1	2	1	2	2	2	3	3	2	1	2	1	3	1	3	2		45	4							1166	90.31	11.66	0.6	4.03	1.46	11.66	0.09	1.89	1.29	0.43	63.8158	0.0874891	0.524934	0	0	0.0874891	0.174978
2237	2	1	1	2	1	3	3	2	2	3	2	3	1	2	2	3	1	21	5	3.75	3.22222	3.33333	3.625	4.4	15	745	92.08	10.2	0.13	3.22	3.49	12.48	0.54	1.74	1.07	2.28	78.6667	0.268456	0.402685	0.134228	0	0.134228	0.134228
2238	1	3	1	5	3	3	3	5	1	5	1	5	3	3	3	5	1	19	4	3.125	3.77778	3.88889	1.875	3.5	5	484	93.18	11.36	0	1.24	1.65	10.33	0.41	1.03	0.83	2.27	64.5161	0	0	0	0	0	0.206612
2239	1	3	1	4	4	2	4	3	1	4	1	4	1	5	2	4	1	17	5							1061	95.38	10.65	0.57	3.96	1.98	11.88	0.38	2.26	3.02	1.41	71.2766	0.283019	0.471698	0.0943396	0.0943396	0.0943396	0.377358
2240	3	2	1	3	5	2	4	2	3	2	1	3	4	2	3	2	1	25	3	2	2.55556	2.88889	2.5	4.3	11	574	92.33	11.85	0.35	4.18	6.1	16.03	0.35	1.57	1.05	1.57	73.3624	0.87108	0.348432	0.174216	0.348432	0.348432	0.522648
2241	1	3	1	5	4	2	4	4	3	2	2	3	4	3	5	3	2	18	4	2.25	4.44444	4.66667	2.25	4.1	5	790	95.19	8.48	0.63	2.28	2.91	13.67	0.89	2.66	0.89	1.01	69.5035	0.381679	0.636132	0.127226	0.127226	0.127226	0.508906
2242	1	3	1	4	3	3	4	3	1	2	3	3	3	2	3	3	2	18	4	2.75	4.11111	3.33333	3	2.6	6	638	95.14	12.85	0.63	1.41	1.25	13.79	0.94	2.35	0.63	1.1	69.1667	0.46875	0.15625	0.15625	0.15625	0.15625	0.15625
2243	3	1	1	3	5	4	5	4	2	3	1	3	4	4	4	4	2	18	4	3.875	3.66667	3.55556	3.375	3.3	8	722	96.95	11.22	0.83	3.19	3.6	11.5	0.14	3.74	2.08	2.08	69.3548	1.24654	0.692521	0.415512	0.138504	0.554017	0.277008
2244	1	2	1	2	3	3	2	2	2	1	1	2	3	2	3	1	1	18	4	2.125	3.66667	3.22222	3.5	4.2	4	398	93.97	11.06	0	3.27	3.52	21.86	1.26	1.26	2.51	0.5	80.9859	1.00503	0.502513	0.251256	0	0.753769	0.251256
2245	2	3	1	4	3	3	3	4	1	5	1	5	2	4	2	5	1	19	4	3.125	4.11111	3.88889	3.625	3.2	21	629	96.34	14.47	0.16	4.77	1.43	15.74	0.48	2.38	0.79	1.43	69.5853	0.476948	0.63593	0	0	0.317965	0.317965
2246	2	1	1	3	3	2	3	3	2	3	1	3	3	1	3	3	1	21	5							302	87.09	9.6	0.99	1.32	2.98	10.6	0	3.31	1.99	1.32	89.3805	0.682594	0	0.341297	0.341297	0	0.341297
2247	1	3	1	2	2	4	2	4	1	2	1	3	4	3	2	4	2	18	4	4.25	4.66667	4.55556	3.625	3.66667	10	582	95.19	11.86	0.34	6.53	2.75	19.24	0.34	0.69	1.03	0	69.1542	1.2069	0.862069	0.862069	0	0.172414	0.172414
2248	1	2	1	4	4	4	3	3	1	1	1	2	3	4	3	1	1	18	5	3.75	3.55556	3.33333	3.25	4.1	15	546	92.86	8.42	0.73	1.47	1.1	16.85	0.55	1.28	1.1	1.1	69.7368	0	0.182815	0	0	0	0.182815
2249	1	1	1	3	3	4	3	3	1	3	3	2	2	2	3	3	1	21	4	3.25	3.22222	3.55556	3	3.1		1127	96.45	11.45	0.35	3.11	3.19	15.62	0.89	2.48	1.6	1.42	68.0739	0.53286	0.0888099	0	0.17762	0.17762	0.17762
2250	2	4	1	5	2	4	4	4									2	18	4	4	4.33333	3.88889	3.625	4.1	9	972	90.74	9.36	0.21	4.63	4.63	13.27	0.72	1.03	0.41	0.82	67.2986	0.61792	0.61792	0.102987	0.30896	0.102987	0.205973
2251	1	3	1	3	2	3	3	4	1	4	1	5	2	4	2	5	1	18	4	3.25	4.11111	3.22222	2.125	4.2	14	533	90.81	11.63	0.38	4.69	2.25	13.7	0.75	1.13	2.25	0.38	81.2808	0.763359	0.763359	0	0.381679	0.381679	0.381679
2252	4	2	3	3	3	1	5	4	3	3	2	4	2	5	3	4	1									329	90.88	12.77	0	1.82	3.34	14.59	1.22	0.3	3.04	0.61	87.4016	0.611621	0.30581	0.611621	0	0	0.30581
2253	2	1	2	3	5	2	5	3	3	2	1	3	2	3	3	3	2	18	3	3.75	3.11111	3.22222	2.75	3.3	7	615	96.75	14.47	0	5.2	4.72	18.05	0.49	2.44	0.65	2.93	64.6091	1.14192	0.489396	0	0.489396	0.489396	0.326264
2254	3	2	2	2	4	3	3	2	2	3	2	3	3	3	2	3	1	18	3	1.625	4.11111	2.88889	4	3.7	13	393	93.64	12.72	0	2.8	2.54	15.01	0	2.04	2.29	0.51	82.3944	0.511509	0.255754	0.255754	0	0.255754	0.255754
2255	2	2	1	2	3	4	3	3	1	3	1	3	2	3	3	4	1	18	4	3.5	4	3.44444	3	3	7	581	86.92	7.92	0.17	0.34	2.93	17.73	0	0.17	1.03	1.2	80.1762	0.173913	0.347826	0	0	0	0.173913
2256	3	1	1	2	4	4	3	2	2	3	1	2	2	4	2	4	1	19	4	2.25	3	1.66667	2.625	3.7	15	701	91.58	11.27	1.14	4.71	2.28	16.83	0.86	1.71	1.85	0	74.7036	0.285307	0.570613	0	0.142653	0.142653	0.285307
2257	1	2	1	2	1	2	3	2	1	2	1	2	1	2	4	2	2	18	3	3.5	3.66667	4	3.875	4.3	16	846	95.63	11.82	0.59	3.31	2.72	20.57	0.35	1.89	1.89	0.59	66	0.471698	0.235849	0.235849	0.117925	0.117925	0.235849
2258	2	4	1	5	3	4	2	5	2	4	1	4	2	4	2	4	2	17	4	3.75	3.11111	3.33333	2.375	2.9	17	1173	95.48	12.7	0.17	4.35	2.13	16.88	0.85	1.53	1.19	0.94	63.0072	0.255973	0.426621	0.0853242	0.0853242	0.0853242	0.170648
2259	1	1	1	2	3	1	3	2	1	3	1	5	1	3	1	4	1	18	5	3.5	3.55556	2.22222	2.375	3.9		512	93.36	12.11	0.39	5.27	1.17	12.7	0.78	2.73	2.54	4.3	77.3684	0.585938	0.585938	0	0.195312	0.195312	0
2260	1	1	1	3	2	4	3	2	1	2	1	4	1	4	1	1	1	18	5							339	93.51	10.91	0.29	5.9	1.47	9.14	0	3.24	1.47	4.42	79.562	0.294985	0.294985	0	0	0.294985	0.294985
2261	3	3	1	2	2	2	3	2	2	2	3	1	1	2	2	1	1	18	4							764	92.54	11.39	0.79	2.62	1.31	17.67	0.13	2.49	1.96	1.57	71.8213	0.526316	0.526316	0	0.131579	0.394737	0.131579
2262	3	2	1	2	3	3	3	2	3	2	1	3	3	3	2	2	1	20	3	1.625	3.66667	2.88889	3.75	4.1	19	558	93.01	10.75	0.18	3.23	2.51	20.07	0.18	0.18	1.79	0.9	77.2947	0.363636	0.181818	0.181818	0.181818	0	0
2263	1	4	1	5	1	3	3	4	3	2	1	3	1	5	2	3	1	19	5	3.5	4.11111	4.33333	1.25	3.3	0	946	91.97	10.36	0.42	3.17	2.64	15.75	0.63	1.37	0.85	0.32	63.2768	0.425985	0.532481	0	0.106496	0.212993	0.106496
2264	4	3	1	3	5	2	4	4	2	4	1	3	3	3	4	4	1	18	5	1.75	4.55556	3.22222	2.625	2.7	18	173	95.38	10.98	0	3.47	2.89	19.65	1.73	1.16	4.05	0.58	90.9091	0.581395	0.581395	0	0	0.581395	0.581395
2265	2	3	1	3	4	2	4	3	2	2	1	3	4	3	4	3	2	19	4							271	89.3	5.17	4.8	1.11	2.95	15.13	1.11	5.9	1.11	0.37	93.75	0.369004	0.369004	0	0	0	0.738007
2266	2	2	1	3	2	4	3	2	3	2	1	2	2	3	2	3	1	18	4	1.625	3.55556	2.88889	3.75	3.9	16	393	92.11	12.21	0	5.85	1.78	13.49	1.53	2.04	1.78	2.8	80.117	0.508906	0.508906	0	0	0.254453	0.508906
2267	3	2	2	3	5	3	5	3	1	3	1	3	3	4	2	3	1	19	5	3.75	2.88889	3.77778	3.125	3.9	13	560	93.04	4.46	0.71	1.96	1.25	15	1.25	0.89	1.61	0	62.6794	0	0.535714	0	0	0	0.178571
2268	2	4	1	4	4	3	3	4	2	4	1	4	4	3	3	4	1	18	3	3.625	4.11111	3.44444	3.75	3.4	7	789	94.93	7.86	0.25	5.45	1.14	15.59	0.89	1.52	3.17	2.03	65.2015	0.381194	0.889454	0.127065	0	0.25413	0.127065
2269	3	3	1	2	4	1	4	3	4	1	4	2	4	1	5	1	2	18	4	3.875	3.11111	4.77778	3.125	4.2	6	1020	95.29	10.1	0.2	3.04	3.14	18.92	0.69	1.57	1.37	0.69	65.8192	0.488759	0.293255	0.0977517	0.195503	0.0977517	0.195503
2270	2	3	1	4	2	3	3	4	2	3	1	4	3	2	3	4	1	18	3	4.25	3.44444	3.22222	2.875	3.9	5	1199	89.32	14.26	0.08	3.84	3	15.1	1.33	1.33	0.75	0.75	53.6779	0.334169	0.167084	0.0835422	0.0835422	0.0835422	0.167084
2271	3	3	3	3	4	2	4	3	2	3	2	3	3	4	3	4	2	20	5	3.625	3.22222	4.55556	3.25	4	10	440	85.68	6.14	0	3.41	2.27	10.45	0.45	1.14	1.59	0.91	86.8687	0.458716	0.229358	0.229358	0	0.229358	0.458716
2272	3	3	4	3	5	2	5	4	3	3	2	4	5	3	4	5	1	18	2	3.75	3.88889	2.66667	3.625	4.1	12	689	97.1	14.08	0	4.21	1.74	11.47	0.58	2.03	2.03	0.87	59.0909	0.290698	0.581395	0.290698	0	0	0.145349
2273	3	1	1	2	1	1	2	1	2	1	1	1	1	3	1	1	1	19	3	2.25	3.44444	2.77778	3.125	3.9	19	1107	91.24	8.04	0.09	5.96	1.99	21.41	0.54	0.63	1.26	1.08	61.4561	0.272727	0.454545	0.181818	0	0.0909091	0.0909091
2274	2	2	1	3	3	3	4	2	2	1	2	2	5	2	4	2	2	18	4	3.25	3.55556	3.33333	3.25	4.1	6	883	96.94	9.63	1.25	2.6	1.93	19.37	1.02	3.28	3.62	0.57	67.5497	0.339751	0.11325	0.11325	0	0.11325	0.11325
2275	2	1	1	2	3	2	4	1	1	1	1	2	1	2	1	1	2	18	4						13	736	93.07	9.51	0.82	1.9	2.31	14.13	0.95	2.17	2.58	1.09	72.3485	0.544959	0	0	0	0.27248	0.544959
2276	5	1	5	1	5	1	5	1	5	1	5	1	5	1	5	1	1	20	2						22	578	92.56	12.98	0.69	2.77	4.33	15.92	0.17	3.63	0.35	1.21	75.1055	0.696864	0.174216	0	0.174216	0.348432	0
2277	1	2	1	4	2	4	2	2	1	3	1	4	2	4	2	3	2	20	2	3.75	4.88889	4.44444	2	2.9	1	850	94.82	9.53	1.06	4.35	2.12	13.53	0.35	4.24	2.47	1.18	65.2866	0.117647	0.352941	0.117647	0	0	0.235294
2278	1	3	1	3	2	2	3	3	1	3	1	3	3	3	2	3	1	18	5	3.75	3.22222	3.88889	3.25	4	9	581	90.88	9.81	0.34	2.41	0.34	13.08	0.34	0.52	0.69	2.41	72.0183	0.172414	0.172414	0	0.172414	0	0
2279	2	1	1	3	4	3	3	3	1	3	1	3	2	3	3	3	1	18	4	3.75	3.66667	3.55556	2.875	3.7	11	473	93.23	7.82	1.27	3.81	2.54	15.64	1.06	1.69	3.17	0	75.9494	0.638298	0.212766	0.212766	0	0	0.425532
2280	1	3	1	4	1	3	1	3	1	2	1	2	1	5	1	2	1	19	4	3	4.33333	2.77778	2.875	3.5	8	633	91.47	5.21	0.16	6	1.9	14.22	0.63	1.26	0.95	5.37	72.093	0	0.794913	0	0	0	0.158983
2281	1	3	1	3	2	4	2	4	2	5	1	5	1	5	2	5	1	19	4	4.5	4.88889	3.88889	1.375	3.9	4	704	93.32	8.38	0.14	3.98	1.28	12.07	0.71	2.98	2.27	0.99	70.5645	0.995733	0.711238	0.426743	0	0.426743	0
2282	1	2	1	3	1	4	5	3	1	1	1	2	1	3	3	1	2	19	3	4.375	4.77778	3.22222	2.125	3	7	903	95.68	14.06	0.11	2.77	4.1	19.05	1.66	0.44	1.44	0	62.6623	0.670391	0.223464	0.223464	0.111732	0.335196	0.111732
2283	1	3	1	4	2	3	2	4	1	3	1	3	1	2	1	3	1	19	4	2	3.44444	3.44444	3.5	2.2	12	458	82.31	10.92	0.22	1.53	4.8	8.08	1.09	3.06	0.22	1.53	70.1299	0.225734	0.225734	0	0	0	0
2284	4	1	4	1	5	2	4	3	4	1	4	2	4	3	4	3	1	19	3	2.625	3.55556	2.88889	4	3.3	16	647	95.83	12.98	0	2.01	1.7	16.54	0.31	0.15	2.01	0.31	64.486	0.463679	0	0	0.15456	0.15456	0.15456
2285	2	3	4	3	4	3	3	3	3	3	3	3	3	3	3	3	1	17	2							771	88.85	11.02	0.26	4.28	3.11	12.84	0.78	1.95	1.43	1.82	74.0625	0.524934	0.262467	0	0.262467	0.262467	0
2286	2	3	1	4	3	4	3	4	2	3	1	3	3	4	3	3	2	19	4	2.75	4.11111	3.77778	4.125	3.4	17	554	91.34	4.15	0.54	3.61	2.17	17.87	0.72	0.72	1.62	0.18	74.2424	0.552486	0.368324	0.184162	0.184162	0.184162	0.184162
2287	1	3	1	3	3	2	4	2	1	2	1	2	3	2	3	2	2	18	3						13	1091	95.6	12.28	0	3.39	2.57	18.06	0.09	2.93	0.73	1.83	58.3569	0.820419	0.546946	0.0911577	0.0911577	0.364631	0.182315
2288	2	1	2	2	4	2	4	3	3	1	3	3	1	4	1	3	1	19	4	4	4.88889	3.44444	1.875	3.7	5	357	85.15	7	0	0.56	1.68	7	1.4	0.28	0	0.56	79.2899	0	0	0	0	0	0
2289	2	3	1	5	3	3	3	4	1	4	1	5	2	4	2	5	2	18	4	3.875	3.88889	4.22222	3.375	2.5	10	606	93.73	12.21	0.33	5.61	0.99	12.38	0.66	1.82	2.15	0.83	80.9756	0.49505	1.15512	0.330033	0	0.165017	0.165017
2290	3	2	1	3	3	3	3	3	2	2	1	3	3	3	3	3	2	19	3	3.625	4.22222	4.77778	3	3.2	1	568	94.89	12.68	1.23	4.23	1.76	18.31	0.53	2.64	2.11	0.88	71.2121	0.528169	0.880282	0.176056	0.176056	0.176056	0.528169
2291	1	3	1	4	4	3	3	4	1	3	1	4	4	2	4	5	1	19	5	3.125	4.22222	3.55556	1.75	3.8	8	817	90.09	8.45	0.24	3.67	2.57	11.51	0.73	1.84	2.08	2.82	79.0476	0.247219	0.494438	0	0.123609	0.123609	0.123609
2292	1	2	1	4	1	3	4	4	2	2	2	2	5	1	5	1	2	19	5	4.75	4.77778	4	2.25	3.1	14	456	92.98	13.82	0	1.54	1.1	17.54	0.22	1.32	1.97	2.19	78.7879	0.220264	0	0.220264	0	0	0.220264
2293	1	3	1	4	2	3	2	2	1	4	1	5	1	1	2	1	2	18	4	4.5	4.55556	4.33333	2.25	3.9		567	92.77	13.23	0.18	2.47	1.94	15.17	0	2.29	1.94	1.59	72.7679	0.352113	0.352113	0	0	0.352113	0.352113
2294	2	4	1	3	2	2	3	3	1	2	1	3	2	3	2	3	2	18	3	2.375	3.66667	3.33333	3	3.5	7	446	91.26	11.43	0.22	1.12	0.67	13.68	0	1.57	0.45	0.45	74.7126	0.224719	0.449438	0	0	0	0
2295	2	4	1	4	3	4	3	4	1	2	2	4	3	3	4	4	2	18	4	4.375	4.44444	3.88889	3.375	3.4	6	868	97	12.21	0.46	3	2.42	16.36	0.23	2.07	1.04	0.92	65.6863	0.345622	0.345622	0.115207	0.115207	0.115207	0.230415
2296	1	3	2	5	5	1	5	3	1	3	1	5	5	3	5	4	2	18	4	4.625	4.33333	3.22222	4.125	4	12	788	92.13	10.15	0.13	4.57	1.52	16.24	0.76	0.25	0.89	1.27	74.3151	0.633714	0.506971	0	0.253485	0.126743	0.126743
2297	1	1	2	3	2	5	4	2	1	2	3	4	4	5	5	4	2	19	3	1.625	2.66667	4	4.5	2.7	11	721	93.62	9.29	0	2.91	2.22	16.64	1.25	1.11	1.39	0.83	73.3591	0.556328	0.69541	0	0.278164	0.278164	0.139082
2298	4	2	3	1	5	2	5	2	4	2	3	2	5	2	5	2	1	19	4							811	95.19	12.08	0.37	5.92	1.97	19.48	1.48	1.36	1.73	1.48	65.2632	0.246305	0.369458	0	0	0.123153	0.123153
2299	1	4	5	2	2	3	4	5	1	3	1	3	2	2	4	4	2	17	4	3.875	4.66667	3.44444	3.375	3.7		714	92.44	10.08	1.12	3.22	1.82	14.01	0.42	2.38	1.82	0.28	69.2308	0.41841	0.41841	0.13947	0.13947	0	0.13947
2300	4	4	1	4	5	3	3	4	2	3	2	3	4	3	4	4	1	18	3	4.5	3.55556	4.22222	2.125	3.8	0	906	92.6	12.58	0.77	4.86	2.32	17	0.22	2.1	0.44	0.44	66	0.443951	0.554939	0	0.221976	0.221976	0.110988
2301	4	3	2	3	4	2	5	2	3	2	1	3	3	3	4	3	2	19	5	2.75	3.11111	2.66667	3.875	3.3	16	1121	95.81	12.13	0.09	3.57	3.21	19.27	0.62	1.07	1.43	0.27	66.8478	0.269058	0.269058	0.0896861	0	0.179372	0.44843
2302	3	3	2	3	3	1	2	4	3	3	3	1	2	1	5	1	1	42	3	4.75	2.66667	2.88889	4	4.5	22	565	86.73	6.02	0.18	2.65	1.77	14.87	0.18	0.53	0.53	0.35	78.1116	0.70922	0.177305	0.177305	0.177305	0.35461	0.177305
2303	1	3	1	4	2	5	2	4	1	5	1	5	1	4	1	4	1	17	3						4	1153	89.94	5.29	1.73	3.99	1.3	18.39	1.13	2.43	2.17	0.95	71.7593	0.0870322	0.174064	0	0.0870322	0	0
2304	1	4	1	5	3	4	3	4	1	3	1	4	2	4	3	4	2	18	5							741	94.47	11.88	0.27	3.1	1.21	12.28	1.48	2.43	0.54	1.62	69.3182	0.405405	0.405405	0	0	0.27027	0.27027
2305	3	1	3	1	4	1	4	1	3	1	1	1	2	1	3	1	2	19	4							497	97.38	11.67	0	2.21	2.41	15.49	1.61	1.41	2.21	0	69.0608	0.201613	0.201613	0	0	0.201613	0.201613
2306	1	2	1	3	3	4	3	3	1	4	1	4	2	4	2	4	2	18	5	4.5	2.66667	2.11111	3.375	3.4		974	94.05	11.09	0	2.98	3.7	20.43	0.31	1.54	1.03	0.1	62.8655	0.816327	0.204082	0.408163	0.102041	0.102041	0.102041
2307	1	4	1	4	3	4	3	4	1	2	1	3	3	4	3	3	2	19	4	2.625	4.55556	4.22222	2.5	2.4	7	673	96.73	11.89	1.04	5.2	1.63	16.34	0.74	2.67	1.93	1.19	74.2358	0.298063	0.596125	0.149031	0	0.149031	0.447094
2308	1	1	1	3	3	5	3	2	1	1	1	3	2	5	1	1	2	19	4	4.25	4	3.44444	2	3.6	2	504	94.44	10.12	1.79	3.37	2.18	15.48	1.39	5.36	1.19	1.39	71.2195	0.200401	0.400802	0	0.200401	0	0.200401
2309	3	4	3	4	2	1	3	5	2	4	1	3	1	3	2	5	1	18	4	3	2.66667	3.11111	3.25	3.9	15	517	91.68	9.86	0.19	5.22	2.13	17.02	0.39	0.19	2.71	0.77	75.1174	0.574713	0.574713	0	0.383142	0.191571	0.383142
2310	1	5	2	4	3	4	3	5	1	5	1	5	2	5	2	5	1	18	3	2.875	4.77778	3.88889	2.375	4.2	6	639	94.37	9.39	1.25	4.85	0.94	11.11	1.1	4.38	2.66	0.31	66.0156	0.312012	0.624025	0.312012	0	0	0
2311	2	3	1	3	3	4	4	4	1	2	1	3	3	3	3	3	2	18	5	3.375	3.55556	3.77778	3.75	2.7		719	94.85	15.16	0	3.62	2.64	14.46	1.39	2.23	2.36	0.83	68.7243	0.417827	0.557103	0.139276	0	0.278552	0.139276
2312	2	2	1	2	3	4	3	3	1	3	1	3	2	5	2	4	2	19	4	3.875	4.33333	2.11111	2.375	3	5	434	97.24	13.59	0	3	3.46	16.82	0	1.15	2.3	0.23	68.4211	1.6092	0.689655	0.689655	0.229885	0.689655	0.229885
2313	4	2	3	3	4	3	5	3	1	2	1	3	3	3	2	3	2	17	4	2.75	3.66667	3.55556	3.375	3.6	9	818	94.25	11.49	0.49	2.81	2.2	15.16	0.61	2.32	0.98	1.47	71.7608	0.365854	0.365854	0	0.243902	0.121951	0.243902
2314	1	2	1	3	2	4	1	3	1	2	1	3	2	5	1	3	2	18	3	3.5	4.11111	3.33333	2	3.5	1	557	94.25	12.57	0.18	3.23	3.77	17.06	0.36	2.69	0.54	1.44	77.512	0.897666	0.718133	0	0.359066	0.5386	0.359066
2315	3	3	3	4	4	2	4	2	2	3	4	4	3	2	4	2	1	21	2	2.625	3.44444	3.11111	3.125	2.3	9	386	84.46	3.63	0.52	4.15	1.55	14.25	0	3.11	2.07	0.78	80	0	0.269542	0	0	0	0.269542
2316	1	5	1	5	2	5	2	5	1	5	1	5	1	5	1	5	2	18	5						5	632	95.89	12.03	0.16	5.38	2.06	16.77	0.79	1.27	1.9	0.47	69.4836	0.474684	0.949367	0	0.316456	0	0.474684
2317	1	3	1	3	1	2	2	2	1	1	1	3	1	4	3	1	1	18	4	2.5	3.44444	3.44444	3	3.2	12	516	94.57	13.57	0	4.84	1.74	16.86	1.36	1.36	1.16	1.55	68.2819	0.193798	0.968992	0	0.193798	0	0
2318	2	1	1	2	1	4	1	1	2	2	1	1	1	2	1	1	1	17	2	1	2.77778	3.44444	2.25	2.8	21	535	93.27	8.97	0.37	4.3	2.62	18.5	0	1.12	0.75	1.31	79.6875	0.380952	0.571429	0	0	0.380952	0.190476
2319	2	4	2	5	3	1	5	4	1	3	1	5	2	2	4	4	2	19	3	3.875	4.33333	3.66667	2.25	3.8		298	96.64	12.08	2.68	4.7	2.68	19.8	0.34	6.71	1.68	1.01	76.6234	0.675676	1.01351	0	0.337838	0.337838	0.337838
2320	1	4	1	5	2	3	2	4	1	5	1	4	2	5	1	5	1	18	4							390	90.77	7.44	0	6.67	1.28	17.18	0	0.77	1.03	1.79	72.6115	0.257732	0	0.257732	0	0	0
2321	2	4	1	4	2	3	3	4	1	5	1	4	2	3	2	4	1	18	3	2.625	2.55556	3.77778	3	3.6	6	961	90.01	7.18	1.66	4.68	2.08	11.34	1.35	3.54	3.02	0.52	69.8006	0.31746	0.634921	0.21164	0	0	0.21164
2322	4	1	5	2	4	5	3	1	4	1	4	2	4	5	4	1	2	18	4	1.75	2.33333	4.55556	2.875	4.4	14	689	95.79	10.6	0.29	2.32	3.63	21.77	1.16	2.76	0.44	1.6	72.2689	0.726744	0.290698	0	0.145349	0.581395	0
2323	2	1	2	2	2	4	2	2	2	2	2	2	2	3	3	2	1	22	4	3.75	3.55556	2.77778	2.75	3.1	16	422	87.68	10.9	0.24	4.5	4.98	13.27	0.71	2.84	3.79	3.55	80.7882	0.473934	0.473934	0	0.473934	0	0.236967
2324	2	3	1	4	5	3	4	3	3	3	3	3	4	2	4	3	2	18	5	1.875	3.77778	3.33333	3.5	2.9	13	754	95.36	9.15	1.59	3.71	2.25	19.36	0	2.79	2.25	0.93	72.4409	0.662252	0.264901	0.264901	0.264901	0.13245	0.264901
2325	3	2	1	2	3	2	4	3	2	3	1	4	2	4	3	3	2			3	3.55556	3.77778	4.125	3.7	10	917	96.07	13.74	0.44	5.02	2.29	18.21	1.42	3.27	1.2	1.2	61.2245	0.767544	0.438596	0.219298	0.109649	0.328947	0.328947
2326	2	1	1	1	3	3	4	1	2	2	1	2	2	2	3	2	2	21	5	2.5	3.11111	3.55556	4.125	4.3	18	663	88.84	7.09	0.6	4.22	1.21	11.61	0.45	2.71	0.6	1.21	73.5178	0.151515	0.606061	0	0.151515	0	0
2327	2	3	2	3	4	2	4	4	2	2	2	3	4	2	4	3	2	19	3						10	944	95.44	12.08	0.95	3.6	1.91	16.31	1.17	2.97	1.91	1.17	62.7329	0.425532	0.531915	0	0.212766	0.212766	0.531915
2328	1	5	1	5	2	4	1	2	1	3	2	4	3	4	2	1	1	26	5	4.125	4.66667	4.55556	2.375	4.3	3	148	91.22	11.49	0	3.38	4.05	8.78	0	0	2.03	0	79.3651	0.675676	0.675676	0.675676	0	0	0.675676
2329	2	1	1	2	3	2	3	2	2	2	1	2	2	2	2	2	2	18	3	2.125	3.11111	2.77778	3.625	3.4	8	826	95.88	12.83	0.12	2.18	1.69	14.53	1.69	2.18	1.45	0.85	69.2308	0.485437	0.121359	0.364078	0.121359	0	0.242718
2330	2	4	3	2	2	3	2	2	1	3	2	2	3	2	2	2		35	4							473	84.57	9.3	0.63	5.92	1.9	10.57	0.21	2.33	2.54	0.85	76.5854	0.873362	1.0917	0.655022	0	0.218341	0.436681
2331	1	3	3	4	2	5	2	4	1	4	2	4	2	5	2	4	2	19	3	4.375	3.66667	3.66667	2.375	3.7	9	838	94.15	10.02	0.95	2.86	2.39	14.44	0.95	3.46	0.6	1.31	73.2639	0.357569	0.357569	0.11919	0	0.238379	0.238379
2332	2	1	2	2	4	2	4	1	2	1	2	1	4	3	4	1	2	18	3	1.75	3.66667	2.11111	4.25	4.3		515	95.92	13.2	0.19	2.14	4.85	16.7	1.55	2.52	1.36	0	80.1105	1.35397	0.193424	0.193424	0.386847	0.386847	0.193424
2333	1	2	1	2	1	3	2	2	1	1	1	1	1	3	2	1	2	20	4	1.75	2.88889	2.88889	3	3.6	7	518	93.05	8.69	0.19	5.21	0.97	19.11	0.39	0.77	0.58	1.93	63.2075	0	0.548446	0	0	0	0.365631
2334	2	2	1	5	3	3	3	4	2	1	1	3	3	4	3	5	2	19	4	3.875	3.88889	3.22222	2.5	3.2	4	562	91.46	7.83	0	3.02	4.09	17.79	1.07	0.89	0.89	1.6	69.1244	0.534759	0.713012	0.178253	0.178253	0.178253	0.178253
2335	2	2	3	1	2	1	4	1	2	1	2	1	3	1	4	1	1	20	3	3.875	1.33333	4	3.25	3.1	11	966	93.89	10.56	0.83	3.93	2.17	16.98	1.04	0.83	1.55	0.72	58.8732	0.205761	0.205761	0.102881	0.102881	0	0.308642
2336	1	3	3	4	3	2	4	4	1	3	1	4	4	3	5	3	2	19	4	4.375	3.66667	3.44444	3.125	3.4	9	447	95.75	14.09	0	2.68	2.01	11.86	0.67	0.45	3.36	0.89	69.2308	0.44843	0.224215	0.44843	0	0	0.224215
2337	1	4	1	4	3	3	4	4	1	4	1	4	3	3	3	4	1	20	5	4.25	4.55556	3.77778	1.625	3.7	4	647	94.59	6.18	1.08	1.55	0.77	16.38	1.7	1.7	1.55	0.62	66.9604	0.154321	0.462963	0.154321	0	0	0.154321
2338	1	2	1	3	1	3	2	4	1	2	1	3	1	3	2	4	1	18	4	3.375	3.55556	3.88889	2.375	3.1	4	219	90.87	6.85	0	4.57	0.91	10.05	0.46	2.28	3.65	1.37	82.6531	0	0.930233	0	0	0	0
2339	2	2	1	4	3	4	3	3	2	3	1	4	2	3	2	3	1	17	4							679	94.4	10.16	0	2.65	1.03	20.32	0.44	1.62	0.74	2.06	69.5833	0.441826	0.294551	0.294551	0.147275	0	0.147275
2340	1	4	1	5	3	4	2	5	1	5	1	5	2	5	2	5	1	19	4	4.375	4.44444	4.11111	1.625	3.8	3	940	96.91	12.66	0.11	3.51	2.34	15.85	0.85	1.6	1.17	0.43	63.2302	0.319149	0.425532	0.212766	0	0.106383	0.425532
2341	2	3	1	4	4	3	3	3	2	4	1	4	3	4	3	4	2	17	3	3.125	4.66667	4.11111	3	3.8	5	643	92.85	9.49	0.31	2.95	1.71	11.04	1.24	2.02	1.4	1.4	67.9245	0.310559	0.931677	0.15528	0	0	0.465839
2342	2	2	1	3	3	3	3	2	1	4	1	3	3	3	1	3	2	20	4	3.375	3.55556	3.22222	3.5	3.8		440	94.32	13.86	0.91	5.45	3.18	17.5	0	4.32	1.14	0.68	77.8481	0.915332	1.14416	0.228833	0.228833	0.228833	0.686499
2343	1	4	1	4	2	3	4	3	1	4	1	4	2	5	2	4	1	18	4	3.375	3.11111	4.22222	3	3.5		759	95.52	14.23	0	4.22	4.61	16.34	0.66	1.58	0.66	0.66	65.5172	0.922266	1.05402	0.263505	0.395257	0.263505	0.395257
2344	1	2	1	3	2	5	2	4	1	1	1	3	2	4	2	3	2	18	4	3.625	4.55556	4.11111	1.875	3.1	8	693	95.24	11.54	0.29	3.03	2.31	22.37	2.45	1.3	1.59	0.87	60.9375	0.2886	0.2886	0	0.1443	0.1443	0.1443
2345	2	2	1	3	4	3	4	3	3	1	1	3	3	3	3	3	2	20	3	3.125	3.77778	3.22222	3.875	3.8	8	934	93.79	11.03	1.07	3.75	1.5	17.45	0.54	2.25	1.5	0.96	67.7419	0.320856	0.320856	0.320856	0	0	0.427807
2346	1	3	1	3	3	4	4	3	1	1	1	1	3	3	3	1	2	19	3	2.625	2.66667	3.77778	2.375	2.1	7	961	94.8	11.97	0.73	3.75	3.23	16.23	1.04	2.39	1.25	2.08	71.1864	0.625652	0.521376	0.104275	0.104275	0.312826	0.312826
2347	1	3	1	4	2	4	3	3	2	3	1	3	4	4	4	3	2	18	3							1014	91.52	13.91	0.2	4.44	3.55	16.86	0.49	1.97	0.59	0.89	57.772	0.688976	0.492126	0.393701	0	0.295276	0.295276
2348	3	3	3	2	5	2	4	2	3	4	2	2	4	3	5	3	2	18	3	4.125	4.22222	2.55556	3.625	2.9	16	1077	88.86	12.16	0.56	5.39	2.32	15.88	0.56	1.95	1.02	1.21	64.3312	0.280112	0.186741	0	0.0933707	0.186741	0.280112
2349	2	3	1	4	5	2	5	3	2	3	1	4	3	4	3	4	2	19	3	3.875	4.11111	3	2.875	3.4	3	504	95.44	12.3	0.2	7.14	1.79	20.24	0.79	1.19	1.98	0.4	74.4792	0	0.39604	0	0	0	0.39604
2350	1	4	1	4	2	3	2	4	2	3	2	1	2	2	3	3	2	20	4	3.75	3.33333	1.88889	4.5	4.1	16	750	96.8	12.13	0	4.27	3.47	19.87	0.67	0.67	1.2	0.27	71.9665	0.533333	0.533333	0.266667	0.133333	0.133333	0.4
2351	1	3	2	3	5	3	5	5	1	4	1	4	1	3	2	5	1	26	2	3	4.66667	4.11111	3.625	4.7	13	384	93.23	12.76	0	2.86	4.43	14.32	1.3	0	4.69	0.52	78.9809	1.30208	0	0.78125	0	0.520833	0
2352	2	4	2	5	5	3	5	3	4	3	4	4	5	2	5	3	2	19	4	3.25	4.22222	3.55556	1.625	4.4	2	667	91	10.94	0.3	3.75	2.25	11.99	1.2	3	0.9	1.35	75.2988	0.449775	0.449775	0	0.29985	0.149925	0.29985
2353	1	3	1	1	1	4	2	3	1	4	1	4	1	4	2	4	1	18	5	3.625	4.33333	4.22222	1.875	3.3	5	728	85.44	6.04	0.14	4.26	1.24	12.77	0.55	0.41	1.37	2.2	80.4878	0.144928	0.724638	0.144928	0	0	0.57971
2354	2	1	2	3	3	4	3	2	1	2	1	4	1	4	1	4	1	19	4						15	782	95.91	11.51	0.38	2.3	2.69	21.48	0.9	1.41	1.41	1.02	65.942	0.636943	0.382166	0.254777	0.127389	0.127389	0.382166
2355	1	1	1	3	2	3	1	2	3	1	1	2	1	1	1	1	1	18	2	2.875	3.77778	3.33333	3.875	4.2	17	786	92.49	10.05	0	3.44	1.27	20.74	0.38	0.51	1.27	0.25	71.2177	0	0.508906	0	0	0	0
2356	1	3	1	3	2	2	2	2	2	3	1	2	3	2	3	2	2	17	4							682	91.64	13.34	1.03	6.3	2.2	21.11	1.61	2.2	0.88	1.32	64.3836	0.587372	0.440529	0	0.293686	0.293686	0.146843
2357	2	3	2	4	4	4	5	3	2	3	1	4	3	5	4	4	2	18	5	3.5	4.11111	3.22222	3.5	4		679	96.91	11.63	0.44	2.65	1.91	15.76	0.29	2.95	1.18	0.15	65.8768	0.441826	1.03093	0.147275	0	0.294551	0.294551
2358	3	2	1	2	4	3	4	4	3	2	1	3	4	3	2	2	2	18	2	3.125	3.88889	2.77778	2.5	4.2	10	252	94.84	13.49	0.4	5.16	2.78	16.67	0	1.19	0.79	0	76.9231	0.793651	0.793651	0	0.396825	0.396825	0.396825
2359	3	4	2	5	4	2	4	4	3	4	1	5	4	3	4	5	2	19	2	1.875	4.44444	4.11111	3.75	3.8	15	720	94.72	13.61	0.28	2.64	2.92	17.5	0.42	1.81	0.83	1.39	67.2355	0.555556	0.416667	0.138889	0.277778	0.138889	0.138889
2360	1	2	1	3	1	4	3	3	1	3	2	4	3	2	2	4	2	18	4	3.875	3.88889	2.88889	4.25	3.8	4	798	91.6	12.03	0.38	4.39	2.26	13.41	0.75	2.51	1.38	2.01	74.3119	0.502513	0.502513	0.125628	0.251256	0.125628	0.251256
2361	3	1	2	2	5	2	4	2	2	3	1	3	2	3	3	3	2	18	3	4	3.66667	3.22222	3	4.1	8	346	97.11	14.74	0	6.65	3.18	12.43	0	0.58	3.76	1.16	75.2212	0.578035	0.867052	0.578035	0	0	0.578035
2362	3	3	1	2	4	3	3	5	1	4	1	4	2	4	2	5	1	21	4	4.5	3.77778	4.33333	3.25	3.9	11	562	94.84	13.17	0.36	4.8	4.09	17.08	0.89	1.42	2.49	0.53	78.7037	0.533808	0.533808	0.355872	0	0.177936	0.533808
2363	3	4	2	4	2	4	2	4	2	4	2	4	2	4	3	4	2	19	3	3.625	3.55556	3.66667	2.75	4.4	6	606	96.37	12.05	0.66	4.62	1.82	13.37	0.5	1.98	1.82	2.31	62.6168	0.330033	0.49505	0	0	0.165017	0.165017
2364	1	3	1	5	2	5	2	3	1	3	1	5	3	4	3	3	2	18	5	3.375	4.11111	4	3.125	3.8	7	752	93.75	11.84	0.27	2.39	2.66	16.62	0.4	1.33	0.8	1.46	71.0884	0.264901	0.264901	0	0.13245	0	0.529801
2365	2	4	1	4	5	3	4	4	2	4	1	4	4	4	4	4	1	18	3	2.25	4	3.77778	2.375	3.1	7	676	93.64	13.17	0	7.25	1.48	17.01	0.74	3.25	1.92	1.18	70.8812	0.591716	0.739645	0.147929	0	0.147929	0
2366	3	2	1	4	2	3	5	4	3	2	1	4	2	3	5	4	2	20	3	2.75	4.33333	3.44444	4	4	12	658	95.9	8.21	0.15	4.26	1.52	15.2	0.15	0.46	3.34	1.52	58.2677	0.151745	0.30349	0	0.151745	0	0.455235
2367	1	3	1	3	2	5	2	3	1	3	1	3	1	5	1	4	2	18	3	2.5	2.77778	3	3.375	3.2	4	692	95.09	9.68	0.14	4.91	2.31	17.49	0.29	1.3	1.3	2.89	69.8473	1.01302	0.723589	0.434153	0.289436	0.289436	0.144718
2368	2	4	1	5	2	2	2	2	1	5	1	2	1	5	1	5	2	18	2	2.625	3.44444	3.11111	3.25	3.3	9	657	95.13	10.35	0.46	5.33	1.52	15.37	0.61	1.22	1.07	2.28	71.3693	0.456621	1.06545	0.304414	0	0.152207	0
2369	1	3	1	4	3	4	3	5	1	4	1	4	2	3	3	5	2	17	4	1.25	3.44444	2.88889	3.625	3.2	19	875	89.49	9.14	0.34	3.66	1.14	16.69	0.34	0.57	0.69	1.71	74.9271	0.228833	0.572082	0.114416	0.114416	0	0
2370	2	4	1	4	3	3	4	4	1	4	1	5	2	5	3	5	2	19	3	3.875	3.11111	2.11111	3.5	4		360	94.17	10	2.22	4.17	1.67	16.67	0.56	3.33	0.83	0.83	79.2593	0.276243	0.276243	0.276243	0	0	0.552486
2371	3	1	1	2	3	2	4	2	2	2	1	2	3	4	3	2	1	18	4	1.25	3.22222	2.66667	4.375	2.8	13	697	95.12	12.34	0	2.87	3.44	18.65	0.57	1	1.29	1	73.7052	0.286944	0	0	0	0.286944	0.286944
2372	5	2	5	2	5	1	5	2	5	1	4	1	5	1	5	1	2	18	3	4	2.77778	4.22222	2.5	4.7	5	719	97.08	10.29	0.97	3.76	5.29	17.94	0.7	3.89	1.25	0.28	69.2623	1.39665	0.418994	0	0.139665	0.558659	0.139665
2373	2	3	2	3	4	1	4	3	2	2	1	2	3	2	3	3	2	18	3	3.25	4.33333	3.22222	3.25	3.7	12	547	96.16	12.8	0.18	3.66	2.01	14.26	0.55	1.46	1.28	2.93	74.2574	1.0989	0.549451	0.18315	0.3663	0.549451	0.18315
2374	1	4	2	5	3	5	4	4	1	4	1	5	2	5	2	5	2	19	3	2.875	4.44444	3.77778	2.5	3.3	6	808	91.96	8.42	0.62	4.7	1.61	15.97	0.25	1.11	0.87	1.36	71.0098	0.616523	0.616523	0.246609	0.369914	0	0.123305
2375	1	5	1	4	3	2	2	5	1	5	1	4	2	4	1	5	2	18	4	2.125	4.44444	3.77778	1.875	3.6	6	862	92.92	8.35	0.93	5.34	1.74	15.55	0.58	3.48	2.09	1.39	71.9064	0.352113	0.352113	0.117371	0.117371	0.117371	0.117371
2376	3	1	1	2	2	2	3	4	2	1	1	2	2	3	2	3	2	18	4	3.25	3.11111	2.77778	2.75	4.5	5	451	95.34	13.3	0.22	2.44	1.77	19.96	0.67	1.11	0.44	2.22	77.5401	0.886918	0.221729	0.221729	0	0.665188	0.221729
2377	2	3	1	3	4	3	4	4	1	2	1	3	2	3	2	4	2	19	4	3.625	4.66667	4	3.125	3.9	4	600	92.83	9.67	0.5	3.5	1.5	16.5	0.33	1	1.33	0.67	73.251	0.5	0.333333	0.166667	0	0.333333	0.166667
2378	2	2	2	3	4	2	4	3	1	1	1	3	3	3	3	3	2	19	3	2.125	3	4	4.25	3.7	14	670	94.78	13.43	0.3	2.39	3.43	17.91	1.34	1.64	1.49	0.45	67.6349	0.89955	0.29985	0.29985	0	0.449775	0.5997
2379	1	3	1	4	3	3	3	4	1	2	1	3	2	4	3	4	2	18	4	3	4.22222	3.44444	3.125	3.4	3	943	93.21	9.12	0.32	0.85	1.7	15.16	0.53	0.64	1.17	0.11	68.8427	0.423729	0.105932	0.211864	0.105932	0	0.105932
2380	1	4	2	4	2	4	2	4	1	4	1	4	1	5	2	4	2	18	5	4.5	4.55556	4.22222	2.75	4.8	1	664	90.96	4.97	0.15	3.01	2.11	18.83	0.75	0.45	1.96	0.15	75.4717	0.453858	0.151286	0.151286	0.151286	0.151286	0.302572
2381	1	2	1	3	3	3	3	2	1	3	1	3	3	3	3	3	2	18	3	2.25	3.11111	3.77778	2.625	3	11	404	94.06	12.38	0	5.2	2.48	18.32	0	0.99	0.99	1.24	76.6667	0.985222	0.738916	0.246305	0.246305	0.492611	0.246305
2382	2	2	1	3	4	3	4	3	2	3	1	4	4	3	4	3	2	18	4	3.625	3.88889	4.33333	2.25	4		257	84.44	9.73	0	5.45	3.89	11.28	1.56	1.56	1.17	2.72	89.8438	0.77821	1.16732	0	0	0.77821	0.389105
2383	3	2	1	2	4	1	4	1	3	1	1	2	4	2	4	2	2	17	3	2.125	4.33333	2.55556	4.375	4.1	26	441	90.93	10.88	0	2.49	2.72	12.47	0.68	0.68	1.81	1.81	84.6591	1.14155	0.228311	0.684932	0.228311	0.228311	0.228311
2384	4	3	2	3	5	2	4	3	2	3	1	4	3	4	3	3	2	18	3	3	3.33333	4.11111	4.375	3.4	20	1056	94.13	12.59	0.38	2.65	2.18	11.74	0.76	1.33	0.47	1.33	61.9289	0.760456	0.285171	0.380228	0.095057	0.095057	0.475285
2385	2	1	1	2	3	2	3	2	2	2	1	2	3	2	3	3	2	18	4	3.75	3	3.66667	3.125	3.8	6	782	94.37	14.07	0.38	4.09	2.69	16.5	0.9	2.3	1.66	0.64	65.8537	1.02828	0.514139	0.257069	0	0.385604	0.385604
2386	2	2	1	2	5	1	5	2	2	3	2	3	5	1	4	3	2	21	3	2.125	3.5	3.66667	4.25	2.2	22	480	96.88	10.62	0	4.38	1.46	22.08	0	0.21	3.54	0.21	61.9048	0	0.2079	0	0	0	0.4158
2387	2	4	1	3	2	2	2	3	1	3	1	3	3	4	2	3	2	23	4	3	3.44444	3.77778	3.25	3.7	10	432	92.13	11.57	2.08	3.24	2.78	15.28	0.23	3.94	1.39	1.62	79.3103	0.925926	0	0	0	0.694444	0.462963
2388	3	1	1	2	3	2	3	3	2	2	1	3	3	3	2	3	2	19	3	2.25	2.55556	3.33333	4.625	3.4	12	854	96.25	10.54	0.12	3.16	2.81	16.63	0.47	0.94	2.22	0	67.7116	0.468933	0.117233	0.3517	0	0.117233	0.468933
2389	1	3	1	4	3	4	2	4	1	3	1	4	2	5	2	4	1	17	5	2	1.88889	4	2.25	3.5	4	649	90.76	9.86	0.31	4.16	2.16	16.49	0.31	1.54	2.77	0	70.7031	0.620155	0.465116	0.155039	0	0.465116	0.310078
2390	1	1	1	3	3	2	4	4	3	1	3	3	4	2	4	4	2	20	5							627	94.42	7.66	1.12	4.31	2.87	10.69	0.96	3.51	2.39	0.64	74.3802	1.11643	0.637959	0.637959	0	0.318979	0.318979
2391	2	1	1	4	3	3	3	3	2	1	1	4	2	4	3	2	2	18	2	1.625	3.66667	4.55556	2.75	3.4	10	686	90.82	10.2	0.15	4.08	2.04	14.87	0.44	0.58	1.31	0.87	69.2015	0.437318	0.437318	0.145773	0.145773	0.145773	0.291545
2392	1	2	1	3	2	4	3	5	2	3	1	3	2	4	3	4	1	18	4	2.75	3.33333	3.11111	2.875	3.1		448	96.65	11.83	0.22	2.01	1.34	12.95	0.67	2.23	2.23	0.67	71.0692	0.446429	0.446429	0	0.223214	0.223214	0
2393	1	1	1	1	3	4	4	2	3	1	4	2	3	2	4	1	2	20	3	3.25	2.33333	3.44444	2.625	3.6	4	670	94.18	11.19	0.3	3.13	3.13	13.43	1.49	1.04	1.19	0.45	72.9167	0.745156	0.149031	0	0.447094	0.298063	0.447094
2394	3	3	3	4	4	4	3	4	2	5	1	5	3	4	2	5	1	20	4							360	95.28	16.11	0	4.44	0.83	16.39	0.83	0.28	6.39	0	71.0938	0.277008	0.277008	0	0	0.277008	0
2395	1	1	1	2	2	2	3	2	2	2	1	2	2	3	2	2	2	17	4	2.75	3	3.66667	3.25	4.5	9	422	92.18	11.14	0.24	2.84	3.32	14.69	1.66	1.66	0.95	1.42	80.6061	0.7109	0.236967	0	0	0.473934	0
2396	1	4	1	4	2	4	3	5	1	3	1	3	2	5	2	4	1	18	4	2.25	3.66667	4.22222	1.625	2.7	4	519	92.87	8.67	0	2.7	3.28	14.26	0.58	0.96	1.54	0.96	76.2626	0.386847	0.386847	0.193424	0	0.193424	0.193424
2397	2	3	1	4	4	3	3	4	2	3	1	4	2	5	2	4	2	18	4	2	3.44444	4.22222	3.625	4.11111	10	298	94.97	12.75	0	4.7	1.01	14.43	0.67	0.34	0.67	1.68	77.9661	0	1.00671	0	0	0	0.671141
2398	1	1	1	3	2	2	2	3	1	3	1	4	1	3	2	4	2	18	4	3.14286	4.44444	2.11111	2.75	2.9	12	688	91.28	14.83	0.58	5.23	2.91	12.5	1.74	2.18	0.58	2.76	67.1186	0.289855	0.434783	0	0.144928	0.144928	0.434783
2399	4	2	3	3	4	1	4	3	4	2	3	3	4	2	4	3	1	18	5	3.5	2.88889	2.66667	4	4.4	18	744	95.83	8.87	0.27	3.23	2.69	15.05	3.09	2.28	0.4	0.94	72.6592	0.403226	0.537634	0.134409	0.134409	0.134409	0.134409
2400	1	4	1	4	4	1	3	2	1	3	3	3	3	4	4	3	2	18	4	4.5	4.77778	4.22222	1.5	3.4	5	324	89.81	11.42	0.31	2.47	1.54	13.27	1.23	1.23	2.16	2.16	79.562	0.632911	0.632911	0.316456	0	0.316456	0.316456
2401	1	1	1	3	3	3	3	3	1	1	1	3	4	3	3	2	1	19	4	2.125	3.33333	3.55556	2.25	3.2	3	256	94.14	10.55	0	4.3	3.91	12.5	0.78	1.17	1.17	0.78	80.4348	0.790514	0.395257	0.395257	0	0.395257	0.790514
2402	1	3	1	4	3	3	4	4	1	1	1	3	1	4	3	3	2	18	5	4.875	4.11111	3.55556	1	4.3	3	907	90.52	8.27	0.33	3.53	3.42	14.66	0.44	2.21	0.77	1.43	73.6111	0.553097	0.442478	0.221239	0	0.221239	0.663717
2403	3	3	3	4	4	3	5	3	4	3	1	3	4	3	5	3	2	18	1	1.25	2.55556	3.77778	4.625	2.9	20	658	96.81	13.53	0.76	1.82	3.5	13.98	0.91	2.28	1.52	0.61	67.5325	0.913242	0.152207	0.456621	0	0.304414	0.152207
2404	2	2	1	2	1	3	5	3	3	2	3	2	4	3	5	2	2	18	3	2.75	2.66667	3.66667	3.875	3	17	504	94.84	12.5	0	3.97	2.98	17.86	1.39	2.38	0.99	0.4	81.4371	0.596421	0.397614	0.198807	0.198807	0.198807	0.596421
2405	2	2	2	3	3	4	2	4	1	3	1	3	4	5	5	5	2	18	3	3.25	4.77778	3.66667	2.75	3.7	17	644	96.27	13.66	0.47	2.02	2.17	12.27	0.78	2.95	2.95	0.47	67.2897	0.621118	0.310559	0	0	0.621118	0.310559
2406	1	2	1	3	1	1	1	5	1	2	1	3	2	4	1	5	2	18	5	4.375	2.88889	2.88889	4	3.6	11	858	97.32	11.42	0.82	3.26	1.17	20.16	0.12	1.75	1.75	0.35	64.4518	0.699301	0.4662	0.11655	0.2331	0.34965	0
2407	2	3	1	3	3	2	3	3	2	3	1	3	2	3	2	3	1	21	3	2.625	4.11111	2.44444	2.625	4.1	11	337	83.38	3.56	0.3	4.15	1.19	9.2	0.59	1.19	0.89	3.86	86.6279	0.597015	0.298507	0.298507	0.298507	0	0.298507
2408	1	5	1	4	4	3	4	5	1	5	1	4	3	3	4	5	2	18	3	3.125	4.44444	3.44444	3.5	4.3	6	453	91.39	10.6	0.44	4.42	2.65	11.92	0.44	2.65	4.42	1.77	79.2553	0.883002	0.662252	0.662252	0	0.220751	0.220751
2409	1	4	1	5	3	3	4	5	4	2	1	3	5	2	5	2	2	19	5						13	889	92.35	11.25	0.11	2.36	2.81	13.84	1.01	1.46	1.46	0.79	71.0611	0.567537	0.340522	0.113507	0.227015	0.227015	0.567537
2410	1	4	1	5	3	2	3	5	1	4	1	5	2	4	2	5	2	18	5	4.125	3.77778	3.77778	2.375	4	2	1634	92.23	10.04	0.98	4.41	1.77	14.32	0.49	2.88	0.98	0.98	55.9524	0.365631	0.304692	0.0609385	0.121877	0.0609385	0.182815
2411	3	1	1	1	4	1	3	1	2	1	2	1	4	1	2	2	1	21	2	2.625	3.33333	3	2.625	3.4	22	354	88.7	10.73	0	2.82	1.69	9.6	0	0.56	2.26	0.85	72.5926	0.292398	0.292398	0	0.292398	0	0
2412	1	1	3	2	4	1	5	2	1	1	4	2	5	1	5	1	2	18	3	2.5	3.33333	2.11111	4.125	3.3	11	731	97.4	13.82	0	2.74	4.24	17.24	0.55	0.41	1.23	0.68	63.1111	0.547196	0.410397	0	0.273598	0.136799	0.410397
2413	3	1	2	3	5	3	5	3	2	1	1	2	3	4	3	3	2	18	3	2.75	4.55556	3	3	3.5	9	708	94.63	15.68	0.56	4.94	1.98	19.49	1.27	3.95	0.99	1.69	70.2602	0.843882	0.281294	0.421941	0	0.281294	0.281294
2414	1	2	1	3	5	3	3	2	1	3	1	4	3	5	1	4	1	19	2	2.375	3	3.44444	2.5	3.1	7	580	94.66	11.72	0.52	6.21	1.55	17.07	1.38	2.59	2.76	0.69	71.9048	0.692042	0.17301	0.519031	0	0	0.346021
2415	3	2	2	2	3	3	2	2	3	1	2	1	2	2	4	2	1	19	3	1.5	4.77778	3	4	2.8	15	560	94.11	10.36	0.54	4.11	0.89	16.96	0	1.96	1.96	1.25	71.4894	0.362319	0.724638	0	0	0.181159	0.181159
2416	2	1	1	2	1	4	2	2	2	1	1	3	1	5	1	1	1	19	4	3.75	3.88889	3.44444	2.5	3.7	13	533	94.37	11.07	0	2.63	2.44	19.14	0.38	0.75	0.94	1.69	73.6527	0.749064	0.561798	0	0.374532	0.187266	0.187266
2417	1	1	1	1	1	4	1	1	1	1	3	1	1	1	2	1	1	17	3						7	487	93.02	9.03	0.21	3.08	1.64	12.94	0.82	1.23	1.64	2.46	72.8324	0.408998	0.408998	0	0.408998	0	0
2418	2	1	1	3	3	3	5	3	1	1	1	3	2	4	4	4	2			2.375	3.88889	3.88889	3	3.6	11	732	91.39	7.65	0.55	4.78	1.09	11.34	0.41	3.14	2.73	3.01	62.4183	0.138313	0.691563	0.138313	0	0	0.138313
2419	1	2	1	3	1	4	3	4	1	2	1	3	2	4	2	4	2	19	5	4	4	3.88889	2.375	3	3	586	93.52	11.09	1.54	3.41	1.02	13.99	0.51	3.24	1.19	1.88	74.8744	0.341297	0.170648	0	0	0.170648	0.341297
2420	4	1	1	1	4	1	4	2	2	1	1	3	2	3	2	2	1	18	4	3	4.11111	4.22222	3.75	2.8		787	92.12	8.13	0	1.91	2.92	12.33	0.38	0.25	1.4	1.02	70.3072	0.635324	0.381194	0.25413	0	0.25413	0.127065
2421	2	2	1	2	4	1	4	2	2	3	1	2	3	1	4	2	2	18	4	2.125	3.66667	3.11111	3.625	2.6	16	966	95.34	12.84	1.04	3.31	1.86	12.94	0.62	2.17	1.14	0.52	62.7329	0.622407	0.103734	0.518672	0	0.103734	0.103734
2422	1	1	1	1	4	2	3	1	1	1	1	2	2	3	2	3	1	18	5	3.375	3.11111	2.88889	2.875	3	10	555	94.41	13.15	0.18	3.06	3.42	20.18	0	1.62	3.24	1.62	68.3962	0.897666	0.5386	0.179533	0	0.5386	0.718133
2423	1	5	1	5	1	5	1	5	1	5	1	5	1	5	1	5	2	21	5	2.75	4.77778	3.66667	1.5	4.2	3	784	93.75	12.5	0.38	8.42	1.02	13.52	0.89	3.06	1.53	1.02	68.1661	0	0.771208	0	0	0	0.257069
2424	1	3	1	4	2	3	2	4	2	3	1	3	3	2	2	3	2	18	4	3.5	4	3.77778	3.125	4.4	14	802	85.91	12.09	0	3.87	1.62	13.47	0.37	0.37	1.62	1.37	65.9574	0.126582	0.253165	0	0.126582	0	0.126582
2425	1	2	1	3	1	4	2	4	1	2	1	3	1	3	2	4	1	20	4							1020	94.02	9.41	0.1	3.43	1.57	16.18	0.39	2.75	0.88	1.27	62.8492	0.196271	0.490677	0	0	0.196271	0.196271
2426	2	3	2	3	3	3	3	2	2	2	2	2	3	3	3	2	2	19	3	3.375	4	3.22222	3.25	4.1	20	762	96.59	13.39	0.39	2.23	1.84	21	0.79	2.23	0.39	0	64.3172	0.658762	0.395257	0.131752	0.131752	0.263505	0.131752
2427	2	2	1	2	2	2	2	3	2	3	1	3	3	3	2	3	1	21	3						17	211	95.73	15.17	0	4.74	3.79	22.75	0.47	0.47	2.37	0	80.9524	1.89573	1.89573	1.4218	0.473934	0	0.473934
2428	2	4	2	4	3	3	3	4	3	3	2	3	3	2	2	4	2	19	3	3.25	4	3.22222	3.25	3.9	7	651	96.62	11.83	0.15	4.3	1.69	13.82	1.54	2.76	1.08	1.08	61.0329	0.768049	0.460829	0	0.15361	0.614439	0
2429	2	2	1	3	4	2	5	2	5	1	5	2	2	1	5	1	2	18	4	2.75	4.22222	2.77778	2.375	4	6	1036	91.12	11.58	0.58	3.09	2.61	15.25	0.19	2.03	0.58	1.64	69.821	0.386847	0.386847	0.0967118	0.0967118	0.193424	0.290135
2430	3	3	1	3	4	3	3	3	1	4	1	4	2	5	2	5	2	18	4	3.625	4.22222	3.55556	3.75	3.9	7	746	97.05	12.33	0	5.76	2.28	17.56	1.34	0.67	3.22	0.13	65.1452	0.671141	0.536913	0.268456	0.134228	0.134228	0.268456
2431	3	3	3	4	4	2	5	3	3	4	2	3	3	3	4	3	2	18	5	2.5	3.44444	3.11111	3.75	4.1	9	654	92.2	9.33	0.46	5.5	2.45	22.02	0.92	2.29	0.92	1.68	72.7626	0.466563	0.777605	0.155521	0.155521	0.155521	0.311042
2432	1	3	1	3	4	3	4	5	1	3	1	4	2	4	3	4	2	17	5	4	3.33333	4.11111	3.625	4.1	7	1153	94.62	11.45	0.87	3.21	1.65	20.03	0.87	3.82	0.78	0.43	58.2697	0.607639	0.260417	0.173611	0.0868056	0.260417	0.173611
2433	3	1	1	3	5	2	4	3	2	2	1	3	3	3	3	2	2	20	4	3.625	4.66667	4.11111	1.5	3.1	0	775	94.45	12.9	0.77	2.97	1.94	15.1	0.39	1.94	1.55	2.71	63.2588	0.773196	0.257732	0.386598	0	0.257732	0.128866
2434	1	2	1	4	3	3	4	3	1	1	1	3	3	4	3	4	1	19	5	3.625	4.44444	3.77778	2.875	3.3	7	784	93.88	10.84	0.13	4.08	1.53	17.98	0.38	0.51	1.79	0.26	63.8298	0.385109	0.12837	0.256739	0	0	0
2435	4	2	1	1	4	2	4	1	3	1	1	1	3	2	3	2	2	19	3	3	3.44444	4.55556	4.375	3.1	19	1061	94.91	13.2	0.47	3.58	1.6	19.79	0.75	2.73	1.41	0.47	64.0506	0.660377	0.660377	0.188679	0	0.283019	0.0943396
2436	3	2	1	3	2	4	3	4	2	2	1	2	2	3	2	3	1	17	3	2.75	3.11111	2.88889	2.125	3.5	12	1077	90.81	5.66	0.28	4.09	2.32	14.95	1.3	2.14	1.39	1.11	76.4569	0.186047	0.465116	0	0	0.186047	0.0930233
2437	2	4	2	4	3	3	3	3	2	3	2	3	3	4	2	3	1	18	4	4	4.22222	3.33333	3.125	3.2		671	89.42	7.75	0.3	3.28	3.13	18.93	0.6	1.64	0.89	0.15	73.5537	0.900901	0.600601	0.3003	0	0.600601	0.600601
2438	2	2	2	2	2	1	4	3	2	2	2	2	3	2	4	2	1	18	5	4	2.55556	3.33333	2.5	3		402	94.53	11.94	0	3.48	2.74	15.67	0.5	1.24	1.99	0.75	78.0142	0.497512	0.248756	0.497512	0	0	0.248756
2439	3	4	2	3	3	2	3	4	4	3	3	3	4	5	4	3	1	19	4	2.875	3.44444	4.88889	4.75	4.2	16	728	94.23	12.77	0	2.88	2.75	20.05	1.24	0.55	1.79	0.41	66.6667	1.09589	0.410959	0.410959	0.136986	0.410959	0.273973
2440	1	3	1	3	2	5	3	4	2	4	1	4	2	4	3	4	2	18	4	3.125	3.66667	4	3.125	2.8	8	610	93.11	5.57	0.49	3.61	2.79	15.57	1.64	2.62	1.8	0.33	67.1111	0.497512	0.165837	0.165837	0.165837	0	0.165837
2441	3	1	4	2	4	1	5	2	3	2	3	1	3	2	4	2	2	17	4	2.875	2.22222	2.77778	4	3		923	95.34	11.59	0.11	2.82	4.77	13.65	0.87	1.84	1.3	0.65	66.5722	0.759219	0.32538	0.21692	0.32538	0.10846	0.542299
2442	1	3	2	3	4	2	4	4	2	2	3	2	4	3	4	4	1	19	5	2.375	3.77778	2.66667	2.5	2.6	6	247	90.28	12.15	0	0.81	1.21	11.34	0	0.81	0.81	1.21	82.7586	0.404858	0	0	0.404858	0	0.404858
2443	1	3	2	4	1	3	2	4	1	3	2	4	1	3	2	4	2	19	3	4	4.11111	4.22222	2.5	3.1	3	766	91.25	6.27	0	3.66	3.66	18.15	0.52	3	0.91	0.13	69.6751	0.793651	0.132275	0	0.396825	0.132275	0
2444	2	3	1	3	3	3	3	3	1	3	3	3	2	3	2	3	1	18	4							633	91.94	11.69	0.32	5.69	2.69	13.74	1.58	2.84	0.95	1.74	76.8953	0.473934	0.631912	0	0	0.473934	0.315956
2445	1	3	1	3	4	3	3	3	2	3	1	3	4	3	3	3	1	19	5	3.75	3.44444	3.22222	2.5	3.9		232	93.97	11.21	0.86	1.72	1.72	16.38	0.43	1.29	1.72	0.43	82.1429	0.431034	0.862069	0.431034	0	0	0.431034
2446	2	1	1	1	1	5	1	1	1	1	1	1	1	5	1	1	1	18	2	2.125	3.11111	2.33333	2.75	3.2	11	677	92.61	10.34	0	2.51	1.92	16.25	0.3	2.36	1.92	0.3	75.2	0	0.298954	0	0	0	0
2447	3	2	1	3	4	2	4	3	3	3	1	3	3	3	3	3	2	18	4	2.5	3.55556	3.77778	3.25	3.3	6	892	93.72	10.2	0.34	2.91	0.9	12.67	0.56	2.47	1.46	1.12	67.4847	0.451467	0.451467	0	0.112867	0.3386	0.225734
2448	2	3	1	4	3	3	3	4	1	3	1	3	2	3	2	4	1	18	3	2.625	3.88889	2.88889	2.5	3.3	7	545	95.41	13.21	0	4.4	2.57	21.1	0.55	2.02	1.28	1.28	81.8653	0.917431	0.550459	0.183486	0.183486	0.550459	0
2449	3	3	1	3	4	2	4	3	2	3	1	3	4	2	5	2	2	18	3	4.125	4.375	2	3.375	4.1		857	95.22	12.95	0	5.13	3.73	18.9	0.35	1.87	1.05	0.23	66.343	1.16959	0.584795	0.116959	0.116959	0.584795	0.233918
2450	1	4	2	4	3	4	2	4	1	3	2	4	3	4	2	3	1	19	3	2.75	3.66667	4.55556	2.375	3.2	2	377	92.04	10.08	1.06	1.33	1.33	15.38	0.27	2.39	1.06	0.27	73.6111	0.524934	0	0.262467	0.262467	0	0.262467
2451	3	3	1	3	3	2	4	4	2	4	1	3	4	2	4	5	1	19	3	2.125	3.22222	2.77778	4.375	4.4	10	650	94.92	11.38	0.31	4.46	2.15	14.15	1.08	0.62	0.92	0.46	76.9585	0.612557	0.918836	0.153139	0.153139	0.306279	0.153139
2452	3	4	1	3	4	3	5	4	3	4	2	3	4	2	5	3	1	18	4	2.83333	3.375	2.875	2.66667	3.375		269	90.33	14.13	0.74	1.86	2.97	13.01	0	1.49	0	1.49	75.9259	1.11111	0	0.37037	0	0.37037	0.37037
2453	4	1	1	2	3	3	4	1	3	2	1	2	4	2	4	2	2	18	4	4.5	3.22222	3.22222	4.75	4.1	24	908	95.26	13.33	0.11	2.86	3.85	22.25	0.44	1.21	1.32	0.44	62.6911	0.873362	0.327511	0.10917	0.10917	0.436681	0.10917
2454	2	1	1	4	3	2	3	3	2	3	1	5	2	3	3	3	2	18	3	3.5	3.11111	2.11111	3	3.8	5	1248	93.99	11.3	1.6	3.29	1.36	12.9	0.56	4.41	1.52	1.36	63.6792	0.400962	0.160385	0.0801925	0.160385	0.0801925	0.240577
2455	1	4	2	5	2	3	3	4	1	3	3	3	2	4	3	4	1			4.875	2.66667	3.22222	2.5	4.1	5	441	92.06	8.84	0.23	2.95	6.58	8.16	0.45	0.68	0.68	2.95	68.3333	0.226244	0.452489	0.226244	0	0	0.678733
2456	1	3	2	4	2	4	3	5	1	3	2	4	2	4	2	5	1	18	3	3.75	3.77778	2.88889	2.75	3.7	4	646	95.05	11.3	0	3.56	1.7	17.34	0.31	1.86	1.7	1.7	72.6027	0.464396	0.464396	0.154799	0.154799	0.154799	0.309598
2457	2	3	1	4	2	4	3	5	2	4	1	4	2	3	3	5	2	19	4	3.5	3.66667	3.88889	2.5	4.2	4	550	96.73	10.36	0.18	4	1.82	17.27	0.55	4.36	1.64	0.36	56.1086	0.361664	0.361664	0	0	0.361664	0.361664
2458	1	3	1	4	3	3	4	4	1	3	1	3	3	2	4	3	2	17	4	3.375	2.77778	2.88889	3.625	3.6	28	1138	93.06	11.07	0.62	3.95	2.28	14.67	0.44	2.37	0.62	1.58	62.585	0.61296	0.262697	0.262697	0.175131	0.175131	0.175131
2459	1	3	1	4	1	5	3	4	1	4	1	4	1	5	2	4	2	18	4	3	4.11111	3	3	3.7	11	528	96.02	13.26	0.19	4.17	2.27	15.34	0.95	5.68	1.89	4.55	68.4729	0.567108	0.756144	0.189036	0	0.378072	0.378072
2460	1	2	1	4	2	3	4	4	2	3	1	4	3	2	3	4	2	19	4	4	4.11111	4	1.875	3.7	3	867	95.96	10.96	1.5	2.77	3.92	20.07	1.73	3.23	2.19	0.69	66.8919	1.03926	0.230947	0.461894	0.115473	0.230947	0.230947
2461	2	1	1	2	5	2	5	3	2	1	2	1	5	2	5	1	2	18	4	3.375	3.66667	3.77778	4.5	2.3	11	514	95.53	10.51	0	2.92	4.67	18.48	0.58	0.39	2.33	0	75.9494	1.75097	0.194553	0.389105	0.77821	0.583658	0.389105
2462	1	3	1	5	2	4	2	5	1	3	2	5	1	4	2	5	1	18	5	4.75	3.22222	4.44444	2.375	3.8	2	680	91.62	10.44	0.15	6.18	1.18	16.03	0.44	1.32	2.5	0.44	77.3663	0.293686	1.0279	0.146843	0.146843	0	0.146843
2463	1	3	1	4	2	4	3	4	1	4	1	5	3	4	3	5	2	21	4	3.375	4.33333	3.77778	3	4	1	982	92.26	10.69	0.81	4.58	2.34	14.77	1.83	2.65	1.22	0.31	73.3668	0.818833	0.716479	0.307062	0	0.409417	0.102354
2464	1	3	2	4	2	5	2	4	1	2	3	3	4	3	4	3	2			2.5	2.11111	3.44444	3	3.7		676	92.6	9.32	0.15	2.51	3.7	18.2	0.74	0.74	1.33	0.59	68.0608	0.890208	0.445104	0.148368	0.445104	0.296736	0
2465	2	3	2	4	3	3	3	3	3	2	3	3	3	3	3	2	2	18	4	4	3.33333	3.22222	3	3.7	11	452	96.9	11.95	0.22	3.1	0.88	18.14	1.11	3.1	1.11	0.88	78.9809	0.662252	0.883002	0	0.220751	0.441501	0
2466	1	2	1	4	1	4	3	4	1	3	2	5	1	5	1	5	2	18	4						8	944	93.96	9.75	0.53	7.1	2.97	13.67	0.64	3.18	1.17	1.27	62.9268	0.634249	0.528541	0.211416	0.105708	0.317125	0.211416
2467	2	1	1	2	2	3	3	3	1	3	1	3	1	4	1	3	1	18	3	3.75	3.88889	3.77778	2.25	4.2	6	728	95.88	10.16	0.14	4.53	1.37	15.8	0.27	1.37	1.51	0.96	65.6827	0.275482	0.137741	0.137741	0	0.137741	0.137741
2468	3	2	1	3	2	5	3	2	3	2	1	2	3	5	1	2	1	19	4						8	312	89.1	8.01	1.6	4.49	1.28	18.91	0	2.88	0.32	0.96	89.5652	0.324675	1.62338	0	0.324675	0	0.324675
2469	3	1	2	3	4	3	4	1	3	2	1	3	2	4	3	3	2	19	5	3.875	3.66667	2.66667	4.375	3.4	21	1148	95.56	12.72	1.31	3.75	3.57	19.16	0.44	4.44	2.53	0.7	57.1795	0.784656	0.348736	0.174368	0.087184	0.261552	0.348736
2470	1	2	1	3	3	2	3	3	1	2	1	3	3	2	2	3	1	18	4	3.625	4.11111	2.88889	1.625	2.5	13	260	95	10	0.38	3.08	3.08	18.46	0	1.54	0.38	1.54	81.9149	1.15385	0.384615	0.384615	0.384615	0.384615	0.769231
2471	2	4	2	4	4	2	2	4	1	4	2	4	3	3	3	4	1	18	5	3.875	2.77778	2.88889	3.25	4		666	93.39	10.06	1.05	2.55	3.6	18.62	0.15	3.15	1.65	1.35	69.17	0.451128	0.150376	0.150376	0.150376	0.150376	0.300752
2472	1	2	1	5	4	3	5	5	2	3	2	4	5	2	5	3	2	18	4	4.875	3.44444	2.77778	3.5	4.1	17	817	94.86	16.89	0.12	4.28	3.67	16.28	1.1	3.18	1.1	2.08	66.1972	0.488998	0.611247	0	0.244499	0.244499	0.244499
2473	1	4	2	5	3	2	3	4	2	2	2	3	3	2	3	4	2	18	3	4.75	3.33333	3.33333	4	4.1	6	271	89.67	12.18	0.74	2.95	3.69	13.28	0.37	4.43	0.74	1.11	81.6514	1.11111	0.37037	0	0.740741	0.37037	0.740741
2474	1	3	1	3	2	3	4	3	1	3	1	4	3	4	2	3	1	19	3	3.625	4.25	3.88889	2.625	4.6	5	689	91.58	9	0.58	2.32	1.16	15.82	0.58	2.18	2.32	1.6	75.502	0.440529	0.293686	0.293686	0.146843	0	0
2475	1	3	1	2	1	4	2	3	1	3	1	4	2	4	2	4	1	18	4	2.25	3.77778	3.11111	3	3.4	11	362	93.65	9.67	0.28	3.31	0.28	13.26	0.28	1.1	0.83	2.21	75.4098	0.277778	0.555556	0.277778	0	0	0
2476	2	5	2	5	3	4	3	5	1	5	1	5	2	3	3	5	2	18	5							291	95.19	14.78	1.37	3.44	1.37	15.46	0	3.09	1.72	0.69	80.3922	0.687285	0.343643	0.343643	0	0	0.343643
2477	1	2	2	3	2	4	2	4	1	1	4	2	1	3	1	3	1	19	5	3	3.55556	4.11111	1.375	4.3	8	408	87.75	6.86	0.98	2.45	0.74	13.24	0	3.19	0.74	2.45	83.3333	0	0.496278	0	0	0	0
2478	3	3	1	2	3	4	3	3	2	2	1	3	2	4	3	3	1	19	3	2.625	3.55556	2.55556	2.5	3.8	14	946	90.7	11.21	1.27	2.33	2.11	15.96	0.32	2.96	1.37	0.85	73.7569	0.211864	0.423729	0.105932	0.105932	0	0.105932
2479	3	1	1	2	4	3	3	3	3	3	1	2	2	4	2	3	1	19	4	2.125	3	4.22222	4.25	4.4	7	394	94.92	12.69	0	3.81	0.76	21.32	0.51	1.27	1.52	0.76	68.7023	0.514139	0.257069	0.514139	0	0	0
2480	1	3	1	3	2	3	2	4	1	3	1	3	2	3	2	4	2	18	3	2.5	3.77778	2.88889	2.75	3		533	95.87	12.76	0.38	3.38	1.5	18.76	0	2.44	1.31	0.19	75.1445	0	0.18797	0	0	0	0.18797
2481	2	5	1	5	3	3	3	5	1	5	1	5	2	4	2	5	2	19	2	4.625	4.44444	2.88889	3	4.9	4	649	96.3	12.17	0	6.93	1.85	18.34	1.23	1.39	3.7	0.77	62.9787	0.620155	0.775194	0.310078	0	0.310078	0.155039
2482	2	3	1	4	2	3	3	5	1	3	2	4	2	4	3	5	1	18	3	3.125	3.77778	2.11111	3.375	3.9	9	340	93.82	15.59	0	4.41	2.06	19.71	0.59	1.18	0.59	0.88	86.5672	0.294118	0.882353	0.294118	0	0	0.294118
2483	2	3	1	3	3	2	3	3	2	2	1	3	2	2	2	3	1	18	5	2.125	3.44444	4.77778	3.25	3.3	5	599	94.82	10.02	0	3.51	1.67	16.19	1	0.17	1.67	0.67	75.1152	0.167224	0.668896	0	0	0.167224	0.334448
2484	1	2	1	2	1	4	1	3	1	2	1	3	1	4	1	3	1	19	3	2.75	3.33333	3	3.125	3.8	14	656	93.14	11.89	0.3	3.96	1.68	17.23	0.15	2.13	1.98	2.9	69.0141	0.304878	0.609756	0.152439	0	0	0.152439
2485	5	1	5	3	5	2	5	1	1	4	1	5	4	5	1	4	2									789	85.42	11.15	0.13	2.28	1.52	15.21	0.38	0.76	0.63	0.63	76.1905	0.387597	0.129199	0.258398	0.129199	0	0.258398
2486	2	4	1	4	5	3	4	4	2	3	1	4	4	4	3	4	2	18	4	3.875	4.33333	3.66667	3.375	3.7	3	1100	96.27	12.91	0.45	4.55	2.36	18.91	0.82	2.55	1.18	0.36	51.25	0.454545	0.363636	0.0909091	0	0.363636	0.272727
2487	3	4	1	3	4	2	4	3	2	3	1	3	2	2	2	3	2	18	3	3.375	3.22222	2.77778	3.125	2.5	9	809	96.91	13.1	0	3.83	2.22	15.2	0.25	2.97	1.98	1.48	66.4286	0.865266	0.618047	0.247219	0.247219	0.123609	0
2488	1	3	1	3	2	4	2	4	1	4	1	3	2	4	1	4	1	18	2	3.5	4	3.11111	2.625	4.1	10	577	92.89	10.75	0	3.99	2.43	11.96	0.52	1.21	1.04	2.08	69.697	0.869565	0.347826	0.173913	0.173913	0.521739	0.347826
2489	1	3	1	3	1	3	1	3	1	3	2	3	1	2	1	2	2	17	3	2.375	3.33333	3.77778	3.375	2.7	9	394	94.92	12.69	0	2.03	1.02	11.68	0	0.25	0.76	0.76	73.7589	0.507614	0	0	0.253807	0	0
2490	3	2	1	3	4	2	5	3	3	3	1	3	3	2	3	3	2	18	4	4.25	3.44444	3.66667	3	3.2		395	97.47	12.15	0	2.28	3.04	15.44	0.25	1.77	2.03	0.76	69.0141	0.508906	0.763359	0	0	0.508906	0.508906
2491	1	2	1	2	1	4	2	4	1	2	3	1	1	1	1	2	2	19	4	4.125	4.44444	4.22222	2	3.7	3	902	94.68	10.53	0.89	2.77	1.77	13.97	1.22	2.66	2	0	66.2379	0.555556	0.333333	0.111111	0.222222	0.222222	0.333333
2492	2	4	1	4	3	3	3	4	2	4	1	4	2	3	2	4	2	19	4	3.75	4.11111	3.88889	2.375	3.7	4	839	92.85	13.23	0.48	2.38	1.19	16.09	0.12	1.07	1.43	0.6	63.6923	0.358423	0.358423	0	0.238949	0.119474	0.238949
2493	1	1	1	2	4	3	5	2	1	1	1	1	2	4	4	2	2	18	3	2.5	3	2	4.25	3.8	16	661	91.23	11.8	0	4.08	4.24	14.67	1.36	1.06	1.21	1.36	70.6522	0.772798	0.15456	0.15456	0.463679	0.15456	0.463679
2494	1	3	1	5	2	4	3	2	1	3	1	5	2	3	2	2	2	18	4	2.875	3.77778	3.11111	2.75	3.3	4	146	95.89	15.07	0	2.74	4.11	16.44	0	0	2.74	0	80.4348	0	0.684932	0	0	0	1.36986
2495	2	1	1	3	3	2	3	2	1	1	1	3	2	2	2	1	1	18	3	2	3	3	2.625	3.4	12	936	96.15	11.75	0.96	5.24	2.14	14.85	0.21	4.06	1.39	1.71	58.125	0.427807	0.320856	0.106952	0	0.320856	0.320856
2496	3	3	3	3	2	5	3	4	3	3	1	4	5	4	3	4	1	18	3						16	553	97.47	11.03	0.36	3.8	3.62	22.06	1.08	1.81	1.99	0.54	70.3704	0.722022	0.722022	0	0.180505	0.541516	0.361011
2497	1	4	1	5	3	1	4	4	2	4	1	5	3	3	4	5	2	19	3	3	3.88889	4.44444	4.25	4.6	12	653	94.18	13.17	0.92	2.76	1.38	15.47	1.99	4.29	0.77	1.07	74.5833	0.46225	0.770416	0.46225	0	0	0.308166
2498	2	3	1	4	2	3	2	4	1	3	1	3	1	4	1	5	1	18	4	3.375	3.77778	2.55556	2.25	2.6	9	714	92.16	12.32	0	3.92	1.54	15.41	0.7	1.26	1.96	0.7	73.4317	0.280112	0.840336	0.140056	0	0.140056	0.280112
2499	1	2	1	2	3	4	2	4	1	1	3	3	3	3	3	3	1	19	4	2.75	4.33333	4.44444	1.5	3		456	85.31	7.89	0	1.1	1.54	7.68	0	0.66	1.97	0.66	67.5393	0.672646	0	0.672646	0	0	0.224215
2500	2	3	1	4	3	3	4	3	2	3	2	4	4	3	4	3	2	18	4	2.625	3.55556	4.22222	2.75	3.7	2	956	94.04	12.87	0	3.14	2.41	12.97	0.63	1.36	1.26	2.09	65.3266	0.628272	0.52356	0.209424	0.209424	0.104712	0.418848
2501	1	1	1	3	2	4	1	2	1	2	1	5	3	5	2	4	2	18	3	2.25	3.77778	3.11111	3	3.1	4	508	92.72	13.98	1.18	2.95	2.76	13.58	0.39	2.95	0.59	1.97	71.7277	0.785855	0.392927	0.196464	0.196464	0.392927	0
2502	1	1	1	3	3	3	3	2	1	4	1	3	2	3	3	4	1	18	4	3.375	3.88889	3.22222	2.5	3.7	5	663	92.01	11.61	0.6	3.92	2.11	17.5	0.75	1.36	1.21	1.81	70.8812	0.152439	0.304878	0.152439	0	0	0.304878
2503	2	2	1	3	3	2	4	3	2	2	1	2	3	3	3	3	2	18	5	3.5	2.66667	3.22222	3.25	3.2	14	879	95.79	15.02	0.57	4.44	2.5	13.2	1.14	3.53	2.16	1.37	67.4095	0.569476	0.569476	0.22779	0	0.341686	0
2504	1	5	1	5	1	5	2	5	1	5	1	5	1	5	1	5	2	18	3	4.75	5	4.22222	1.25	4.5	1	534	92.51	8.99	1.31	6.55	0.56	16.1	0.56	2.81	0.19	1.5	75.6345	0.188679	0.754717	0.188679	0	0	0
2505	3	2	1	2	5	2	5	2	3	3	1	2	5	3	5	2	2	19	4	4.25	4.44444	3.55556	3.5	3.3	20	753	95.88	13.68	0	2.79	2.66	17.66	0.4	0.66	2.92	0.4	58.5271	0.665779	0.133156	0.532623	0	0	0.266312
2506	4	2	3	3	4	3	5	4	2	3	1	3	3	5	3	5	2	18	3	2.75	4.22222	4	4.25	3.7	13	682	94.87	3.67	0	2.05	4.11	14.81	1.17	0.44	2.2	0.59	64.9789	0.58651	0.439883	0.293255	0	0.293255	0.439883
2507	3	1	1	3	3	4	4	3	2	1	1	3	1	2	2	3	2	19	4	3.125	3.77778	2.88889	3.25	3.8	20	600	93.17	10.67	0.17	4	2.83	17.17	0.17	1.17	0.5	0.67	68.2927	0.333333	0.666667	0	0.166667	0.166667	0.5
2508	1	2	1	3	2	3	2	4	1	1	2	2	2	2	2	1	2	18	3	2.625	2.44444	3.22222	3.75	4.3	17	771	96.11	11.54	0.91	3.24	1.69	15.56	0.26	3.11	1.17	1.17	68.2657	0.260756	0.260756	0	0.260756	0	0
2509	2	3	1	3	2	3	3	3	2	2	2	3	3	2	3	3	2	18	3	2	2.55556	2.11111	4.375	2.8	20	479	89.56	11.9	0.63	2.92	2.51	18.58	0.21	1.04	0.84	0.21	72.5888	0.41841	0.209205	0	0.209205	0.209205	0.627615
2510	3	2	1	3	1	4	2	4	4	1	3	1	4	2	3	2	2	21	3							718	92.62	8.22	1.53	1.95	1.67	15.6	0.7	5.01	1.53	0.97	78.2288	0.27894	0	0	0	0.13947	0.13947
2511	2	2	1	2	3	2	4	3	2	3	1	3	2	3	2	3	2	19	3	2.125	4.77778	2.77778	3.75	3.9	15	622	94.05	8.84	0.64	3.22	2.25	15.59	2.89	2.09	1.61	0.64	76.6234	0.324149	0.324149	0	0.162075	0.162075	0.324149
2512	3	1	2	1	4	1	4	3	2	3	2	3	2	4	2	4	2	18	3	4.75	4	3.66667	2.5	3.9	18	568	96.48	16.02	0.18	1.94	2.82	17.08	0.53	1.58	3.52	0.7	63.5897	0.352113	0	0.176056	0	0.176056	0.176056
2513																										520	94.62	7.88	0.19	4.81	1.92	13.46	0.19	2.31	3.08	3.27	70.1031	0.578035	0.385356	0	0	0.385356	0.192678
2514	1	3	1	4	2	4	2	3	2	3	1	3	2	3	2	3	2	18	3	3.625	3.11111	3.55556	3.625	3.4	7	679	97.05	11.93	0.59	4.57	2.95	20.18	0.29	4.12	1.91	1.91	63.913	0.735294	0.294118	0.147059	0	0.441176	0.441176
2515	2	1	3	3	4	3	4	3	2	3	2	3	3	3	3	3	2	19	4	3.25	2.66667	3	3	3.2		707	94.63	10.33	0	4.38	1.13	18.81	1.56	0.85	3.11	0.28	65.5678	0.283286	0.708215	0.141643	0.141643	0	0.283286
2516	3	1	2	2	4	2	5	3	2	1	1	2	3	5	2	4	2	19	3	3.25	4.44444	3.44444	2.75	3.3	25	959	96.56	14.6	0.42	4.48	4.17	16.58	0.52	3.75	1.04	0.83	59.0504	0.728408	0.728408	0.208117	0.208117	0.104058	0.312175
2517	3	1	1	2	4	3	5	1	2	1	1	3	2	5	4	1	2	18	3	3.375	2.55556	2.55556	3.75	4.2	10	582	90.38	9.97	0.34	1.55	3.26	14.26	1.55	3.61	0.34	1.55	76.9565	0.689655	0	0	0.517241	0	0.344828
2518	2	4	1	4	4	2	3	4	1	4	2	4	4	2	4	4	1	21	4	3.625	3.77778	3	2.5	2.2	0	926	94.17	9.18	0.11	4.1	1.3	18.36	0.32	0.54	0.54	0.22	64.5367	0.323625	0.323625	0.21575	0	0.107875	0.107875
2519	2	1	3	2	4	1	5	2	2	3	2	1	4	1	5	2	2	20	3	3.75	4.44444	4	1.75	3.6		498	94.78	13.65	0	3.61	3.41	15.06	1.61	1.81	1.61	0.8	76.0234	0.801603	0.200401	0	0.601202	0.200401	0.601202
2520	1	3	1	3	1	4	2	4	1	4	1	4	2	5	2	5	1	17	5	4.625	3.33333	2.44444	1.5	4.4	0	922	89.15	9.65	1.19	4.34	1.41	14.32	0.43	2.06	1.52	1.84	77.1208	0.217865	0.326797	0.108932	0.108932	0	0.217865
2521	1	2	1	2	3	3	3	2	1	2	1	2	3	2	3	2	1	20	4	2	3.88889	3.88889	2.625	3.3	13	641	92.98	11.08	0.47	4.06	1.87	17.94	0.31	2.03	1.72	2.03	82.8452	0.468019	0.468019	0.156006	0.156006	0	0.468019
2522	4	3	1	4	5	2	5	2	3	2	1	4	4	2	4	3	2	19	3	2.375	4.11111	4	4.625	2.3	8	667	94.9	12.59	0.75	3.15	2.4	12.89	0.45	2.7	4.05	0.45	69.1057	0.89955	0.5997	0.149925	0.149925	0.5997	0.29985
2523	1	1	1	3	2	2	4	3	1	1	1	3	3	3	4	2	1	20	4	2.125	3.22222	4.33333	2.125	4	3	620	89.68	10.81	0.32	3.39	0.97	18.06	0.16	0.81	1.61	1.13	73.7452	0.483871	0.322581	0	0.322581	0.16129	0
2524	2	2	2	2	2	4	3	3	2	2	3	3	3	3	2	3	1	20	3	2.625	3.11111	3.88889	3.125	3.5		791	90.64	9.23	1.14	4.42	3.29	19.6	1.39	3.03	0.76	0.13	77.5439	0.510204	0.382653	0.255102	0.127551	0.127551	0.127551
2525	5	1	5	1	5	1	5	1	5	1	5	1	5	1	5	1	1	19	4						10	534	97.94	12.55	0.94	3.37	4.68	20.41	0.56	2.25	1.31	0	65.7343	1.1257	0.375235	0	0.375235	0.562852	0.187617
2526	2	2	2	3	3	4	3	4	2	3	1	2	4	3	4	3	1	18	4							257	83.27	8.56	0	7.78	2.33	14.4	0	1.56	7.39	1.56	75.6098	0.772201	0.3861	0.3861	0	0.3861	0
2527	5	1	3	2	3	2	2	3	4	1	3	1	3	4	2	3	2	18	4						12	493	94.32	11.16	0.81	3.25	1.83	19.07	1.01	1.83	1.01	0	75.4601	1.0142	0.40568	0.20284	0	0.40568	0
2528	1	5	1	5	2	3	3	5	1	5	1	5	1	3	2	5	2	19	5	3	4.66667	4.77778	2.875	2.7	0	756	94.97	11.38	0.93	5.03	2.38	14.29	1.72	3.31	1.85	1.32	69.7761	0.661376	0.529101	0.396825	0	0.132275	0
2529	1	3	1	5	2	5	2	5	1	4	1	5	1	5	1	5	1	18	5	1.875	3.77778	3.66667	2.375	4.6	9	413	92.74	2.42	0.48	3.63	3.63	19.13	0.97	0.97	5.08	0.24	78.8462	0	0	0	0	0	0.485437
2530	3	3	1	3	4	2	4	4	3	4	2	3	3	4	2	4		24	4	3.125	4.11111	3.44444	3	3.6		207	96.14	7.73	0	4.35	0.97	16.43	0.48	0.97	2.42	0.48	87.5	0	0.970874	0	0	0	0
2531	2	3	1	5	5	2	5	5	2	3	1	5	3	2	3	5	1	19	5							435	85.98	7.36	1.15	6.21	1.38	8.97	0.46	2.07	1.15	2.07	84	0	0.231481	0	0	0	0.231481
2532	2	2	3	2	4	2	5	2	2	3	2	2	3	2	4	2	1	20	3	3.625	2	3	3.625	3.5	19	494	93.72	15.38	0	2.43	2.43	22.27	0.61	1.21	1.42	0.61	62.5	0.404858	0	0	0	0.202429	0.404858
2533	2	4	4	3	3	3	3	5	2	4	2	3	3	3	3	5	1	24	4	3.625	4	4.22222	2	3.8	11	564	93.09	10.82	0	2.48	4.61	17.73	1.42	0.89	1.95	0.35	82.0388	0.892857	0.178571	0	0.535714	0.357143	0.357143
2534	2	3	3	3	2	4	5	2	2	2	2	3	2	3	4	3	1	21	4						12	1106	93.85	10.94	0.18	4.16	1.54	16.46	0.63	0.63	1.63	0.63	71.6931	0	0.810081	0	0	0	0.180018
2535	4	2	3	2	3	2	3	3	4	1	3	1	2	4	2	5	1	18	3	1.125	3.88889	3.44444	3.25	4.3	20	331	95.17	10.27	0.3	3.63	2.72	22.36	0	1.51	1.51	0.3	74.5455	0	0.304878	0	0	0	0
2536	2	3	3	3	2	4	3	3	1	1	1	1	2	5	2	3	2	19	3	2.875	3.44444	3.66667	2.625	4.3	7	994	89.34	9.76	0.3	3.22	2.01	14.79	0.5	0.4	0.8	0.8	63.7306	0.30426	0.40568	0.10142	0.20284	0	0.20284
2537	1	2	1	3	2	4	4	3	2	3	1	3	5	3	4	3	2	19	4	3	3.55556	3.22222	3.125	3.4	7	586	91.81	16.04	0.34	2.56	2.56	14.85	0.34	2.73	1.88	2.39	69.9153	1.19048	0.340136	0.170068	0.170068	0.85034	0
2538	3	2	2	3	4	1	4	3	1	2	1	3	2	3	3	2	2	19	3	2.75	4	3.44444	3.75	3.5		487	97.33	13.35	0	3.29	2.46	17.66	1.23	1.23	1.85	1.03	69.4915	1.02881	0.617284	0.411523	0	0.617284	0.411523
2539	3	2	2	3	4	2	4	3	4	2	3	2	4	3	4	3	2	18	2	1.875	4.11111	2.77778	4.75	3.6	16	478	95.82	12.13	0.21	3.77	1.26	19.46	1.67	1.05	1.46	0.21	73.1544	0.209205	0.41841	0	0	0	0
2540	2	2	3	3	3	2	4	3	3	3	2	3	4	2	4	3	2	18	3	2.375	1.55556	3.55556	3	3.9	6	1004	96.61	12.85	0.1	2.39	3.39	18.13	0.3	1.39	1.29	0.4	63.7681	0.892857	0.198413	0.297619	0.198413	0.396825	0.496032
2541	3	2	3	2	4	2	4	2	2	3	2	2	3	2	4	3	2	18	4	2.75	3.55556	3	2.375	3.8	9	531	94.92	11.68	0	1.88	3.2	15.07	0.19	0.56	2.64	0	72.4868	0.377358	0.188679	0.188679	0	0.188679	0.188679
2542	2	3	3	3	4	3	4	3	1	2	3	3	4	2	4	2	2	18	3						8	433	91.45	10.62	0.46	2.54	4.39	15.94	0.46	1.15	1.62	0.92	75	0.464037	0	0	0	0.464037	0.232019
2543	2	5	1	4	3	2	2	4									1	18	3	4.5	3.77778	2.11111	3.25	4.7		225	88.44	5.78	0.44	3.11	0.44	13.78	0.44	0.44	0.89	0.44	82.3529	0	0.452489	0	0	0	0
2544	1	1	1	3	4	3	3	2	1	1	1	3	2	2	2	3	2	17	3	2.125	4.22222	4.88889	1.75	3.5	3	459	92.37	10.89	0.65	2.83	1.53	15.69	0.44	4.36	1.96	0.65	75.7225	0.440529	0.660793	0	0.220264	0.220264	0.220264
2545	2	3	3	3	3	3	3	2	2	2	2	2	3	2	3	2	2	18	2	1.25	3.77778	3.11111	4	3.4	17	896	88.06	6.7	0.11	3.91	3.12	15.29	1.12	0.78	1.45	1.45	74.7596	0.224467	0.448934	0	0.224467	0	0.3367
2546	3	2	1	2	4	1	4	2	3	2	2	2	5	1	5	2	2	18	3						25	679	92.49	14.43	0.15	2.06	4.57	16.64	1.77	1.62	1.47	0.88	74.1135	1.92308	0.295858	0.443787	0.443787	0.591716	0.147929
2547	2	3	2	5	3	4	3	4	4	4	3	3	5	3	4	4	2	21	3	3.125	3.22222	3.22222	2.875	3.4	19	786	95.55	10.94	1.02	4.45	2.04	13.61	0.13	4.45	0.76	0.25	73.8095	0.381194	0.635324	0.127065	0	0.127065	0.127065
2548	3	2	3	2	4	1	5	2	2	2	1	2	4	1	4	3	2								14	409	95.6	13.45	0	2.69	1.22	18.09	0.49	0.49	1.96	0.98	64.6667	0.244499	0.733496	0.244499	0	0	0
2549	2	1	1	4	2	4	2	4	2	1	2	3	2	4	2	4	2	20	3						4	365	96.16	10.41	1.1	3.29	2.74	15.07	0.55	4.93	0.55	0.82	78.8618	0.549451	0.824176	0.549451	0	0	0.549451
2550	2	3	1	3	4	2	4	3	2	3	1	3	4	2	4	3	2	19	3	1.75	3.33333	4.22222	4.5	2.2		199	96.98	11.06	0	4.02	2.51	12.56	0.5	1.01	4.52	0.5	81.6901	0.502513	1.00503	0.502513	0	0	1.00503
2551	2	4	4	4	3	3	3	5	1	3	1	3	2	5	2	5	2	18	3	3.5	3.66667	3	3.125	4.7	8	549	91.62	12.57	0	5.28	2	17.67	0.18	1.09	1.28	0.91	75.3425	0.547445	0.912409	0.364964	0	0.182482	0.182482
2552	1	3	2	3	2	4	4	4	1	2	1	3	3	3	4	4	2	18	3	2.375	3.33333	3.44444	3	3.5	5	735	93.61	12.38	0.41	5.31	1.77	13.61	0.41	3.95	0.68	1.09	63.6076	0.542741	0.407056	0.135685	0.27137	0.135685	0.135685
2553	3	1	2	1	3	1	3	1	2	2	1	2	1	2	1	1	1	25	2	1	1.88889	3.66667	3.5	1.8		663	85.82	6.79	0	2.87	1.96	11.31	2.26	0.3	1.66	0.45	83.2753	0.606061	0.30303	0	0	0.151515	0
2554	1	2	1	2	1	5	4	3	1	3	1	1	2	1	3	3	1	18	5							315	91.43	13.02	0	4.13	0.63	18.41	0.32	0.32	0.32	0.95	81.4815	0.634921	0.634921	0	0.31746	0	0
2555	2	2	1	3	3	2	3	3	1	3	1	3	2	4	2	3	2	18	3	2.75	4	3.22222	3.625	4.3	13	701	97	7.28	3.14	2.43	2	14.69	0.29	4.71	0.71	1.85	61.25	0.429185	0.429185	0.286123	0	0.143062	0.286123
2556	1	2	1	3	2	4	2	5	1	1	4	4	1	2	1	4	1	18	4	3.5	3.77778	4.33333	2.125	4.3	7	929	91.93	8.61	0.43	3.88	1.61	13.13	0.86	0.97	1.94	1.18	69.0341	0.645856	0.430571	0.107643	0.430571	0.107643	0.215285
2557	2	3	3	3	3	3	3	3	2	4	2	4	2	4	2	4	2	20	3	2.875	3.66667	3.66667	3.375	3.3		373	97.05	13.94	0.27	4.02	0.8	15.01	1.34	0.8	3.49	0.54	74.3056	0.268817	0.537634	0	0	0.268817	0
2558	3	2	3	3	4	2	4	3	2	3	2	3	3	4	3	4	2	19	4						10	392	92.86	8.93	0	3.06	3.32	9.95	1.28	1.02	1.28	1.53	70.625	0.255754	0.255754	0	0	0.255754	0.511509
2559	3	2	1	3	4	4	2	2	2	3	1	4	4	4	2	4	1	19	2	2.5	2.88889	3.66667	2.75	3	5	154	94.16	12.34	0	7.14	2.6	16.23	1.3	1.95	3.25	0	89.8305	1.2987	1.2987	0.649351	0	0.649351	0
2560	2	2	2	3	1	3	3	3	2	2	3	2	1	2	4	3	1	19	4	3.375	3.66667	4	2.625	3.2	13	1287	95.03	8	1.4	5.05	2.64	15.15	0.47	4.27	0.7	1.24	59.9045	0.311526	0.545171	0	0.311526	0	0.389408
2561	1	4	1	4	3	4	3	4	1	5	1	5	2	4	1	5	1	18	5	3.875	3.55556	3.77778	2.625	3.4	4	787	94.66	10.04	0.51	4.96	2.54	13.6	0.38	2.03	1.27	1.4	72.2045	0.633714	0.887199	0.253485	0.126743	0.126743	0.253485
2562	2	1	1	3	3	5	1	3	3	4	1	3	3	3	1	2	1	19	3	1.125	3.33333	3.44444	2.75	4.3	20	405	88.4	6.91	0	5.19	2.47	12.35	0.25	1.23	1.23	3.7	84.7953	0.49505	0.49505	0	0	0.49505	0.742574
2563	1	2	2	3	2	3	3	3	3	3	3	3	3	3	3	3	1	18	3	3.375	2.77778	2.88889	2	3.8		204	97.06	10.78	0.98	6.86	0.98	16.18	0.98	2.45	0.98	3.43	77.027	0	0.490196	0	0	0	0.490196
2564	3	2	1	4	4	4	4	3	1	4	1	3	3	4	4	5	1	18	3						7	1102	90.56	7.8	0.18	2.54	2.9	15.52	0.18	1.63	1.27	1.91	66.6667	0.919118	0.183824	0.459559	0.275735	0.0919118	0.367647
2565	1	3	1	4	3	3	3	3	2	3	2	3	3	3	3	3	1	18	5	2.75	4.33333	3.33333	2.625	3.8	13	679	96.17	9.57	0	3.09	3.83	18.26	0.15	0.88	1.18	0	64.1026	0.589971	0.147493	0.147493	0.147493	0.147493	0.442478
2566	1	4	2	4	4	3	5	3	3	4	3	3	3	5	2	3	2	18	3	3.5	3.88889	3.44444	2.75	3.4	2	348	93.97	11.49	0.57	2.87	2.01	20.4	0.86	2.59	1.44	0.29	75.5906	0.58309	0.291545	0	0.291545	0.291545	0
2567	1	1	1	3	3	4	3	3	2	1	1	2	3	2	3	3	2	19	4	3.75	3.11111	3	2.75	4.5	15	567	95.06	10.58	0.35	3.7	2.12	16.93	0.71	1.59	0	1.94	78.6885	0	0.526316	0	0	0	0.175439

## Sheet: Study 2 - Blogs
Filename	Gender_reconst	Age_reconst	WC	Dic	i	we	posemo	negemo	cogproc	health	affiliation	achieve	leisure	TTR_Clean (general vocab)	Neg_CWR (Neg EV)	Pos_CWR (Pos EV)	AnxFear_CWR (Anx EV)	Anger_CWR (Anger EV)	Sadness_CWR (Sad EV)	NegUndiff_CWR (Negundiff EV)
3603485			1750	88.4	7.54	0.29	2.57	0.86	10.63	0.34	0.63	2	2.74	65.8009	0.0577034	0.288517	0.0577034	0.0577034	0	0.0577034
3603496			873	85.11	6.07	0.46	3.09	1.15	12.49	0.11	1.95	2.29	1.83	77.1831	0.229621	0.574053	0.114811	0	0.229621	0
3603498			13724	74.66	1.02	0.49	2.78	1.74	9.2	0.26	1.66	1.68	1.04	46.8091	0.139184	0.109882	0.0366274	0.00732547	0.0512783	0.0293019
3603509			704	91.76	11.51	1.99	1.99	3.12	16.34	0.99	2.98	1.7	0.43	77.2549	0.853485	0.142248	0.284495	0.142248	0.284495	0.142248
3603512			8967	87.8	7.45	1.26	4.8	1.44	10.09	0.31	3.29	1.1	2.48	43.1161	0.179191	0.21279	0.0335984	0.0447979	0.0671968	0.0559973
3603517			1997	87.73	4.81	0.75	2.3	2.05	10.32	0.45	2	0.5	1.2	67.6923	0.150527	0.250878	0.0501756	0.0501756	0.0501756	0.100351
3603521			2245	85.7	3.43	0.89	4.1	1.87	13.94	0.36	1.25	0.94	1.07	64.3617	0.224618	0.314465	0.0898473	0.0449236	0.0898473	0.0898473
3603566			10987	84.8	6.48	0.36	3.33	1.24	10.72	0.36	1.68	1.37	2.09	45.4487	0.182349	0.164114	0.0547046	0.0182349	0.0547046	0.0364697
3603581			26054	83.43	6.44	0.74	3.52	1.28	13.07	0.39	1.63	1.07	1.75	31.5771	0.108717	0.0737721	0.0271792	0.0232964	0.0232964	0.0194137
3603600	male	25	4098	88.48	5.69	1.1	4.08	1.63	10.03	0.44	2.56	1.07	3.71	53.8915	0.222058	0.172712	0.0740192	0.0246731	0.0740192	0.0493462
3603630			492	94.92	5.08	0.2	4.88	3.46	18.5	0.41	0.61	1.63	0.41	73.5955	0.811359	0.608519	0.20284	0	0.40568	0
3603668	female	15	777	89.83	9.91	0.13	5.92	0.39	8.11	0.26	3.09	1.93	1.54	35.6932	0.132979	0.398936	0	0.132979	0	0
3603674	male	17	921	88.82	8.36	1.63	3.69	1.63	9.99	0.33	2.5	1.74	2.82	63.2708	0.218579	0.437158	0	0	0.218579	0.218579
3603677	female	17	1319	93.48	8.57	1.9	4.78	1.9	13.42	1.36	3.18	1.52	1.14	57.4553	0.158479	0.396197	0	0	0.0792393	0.237718
3603697			462	75.54	3.25	0.65	5.84	2.6	10.82	0.22	0.87	0.87	0.65	78.8235	0.496278	0.496278	0.248139	0	0.248139	0.248139
3603715			2404	85.82	1.87	1.16	3.79	1	11.73	0.25	2.37	0.54	1.75	51.3514	0.167084	0.167084	0.125313	0	0.0417711	0.0835422
3603726	male	16	525	80	2.1	0.95	3.05	1.33	11.62	0.38	2.86	0.57	0.76	80	0.37594	0	0.18797	0.18797	0	0
3603737			5560	91.98	8.74	1.12	2.52	2.84	11.08	0.88	1.73	1.6	2.28	44.3187	0.215285	0.179404	0.0717618	0.0538213	0.0717618	0.0897022
3603740			1431	84.07	1.89	0.91	2.66	3	11.32	0.14	1.26	1.47	0.77	70.3404	0.418702	0.348918	0.139567	0.139567	0.0697837	0.0697837
3603744	female	24	4121	76.36	7.09	0.44	3.98	2.6	11.53	0.49	1.72	0.99	2.16	53.702	0.176056	0.150905	0.0503018	0.0251509	0.0754527	0.0503018
3603760			14651	86.48	5.33	1.15	3.65	1.31	10.59	0.41	2.34	0.89	1.89	37.9354	0.129826	0.0888282	0.0409976	0.0409976	0.0273317	0.0341647
3603775			762	91.47	8.01	0.52	5.77	1.44	11.81	0.39	3.15	0.92	2.89	62.037	0.13459	0.538358	0.13459	0	0	0
3603789	female	13	4039	84.2	4.43	1.11	3.57	3	13.2	0.32	1.88	0.77	1.09	60.618	0.401808	0.301356	0.100452	0.100452	0.175791	0.100452
3603798			10676	86.71	2.45	1.64	3.62	2.27	11.86	1.23	2.98	1.29	0.67	49.747	0.216552	0.16006	0.0470765	0.0376612	0.0470765	0.0376612
3603803	female	14	759	70.49	7.51	0.53	5.01	5.8	9.22	0.4	1.58	0.53	0.79	48.3871	0.616333	0.308166	0.308166	0	0.308166	0.154083
3603866			1072	87.59	8.86	0.65	5.88	1.49	9.42	0.09	1.96	0.93	2.99	65.3846	0.0944287	0.0944287	0	0.0944287	0	0.0944287
3603867	male	23	329	88.45	13.07	0	1.82	2.74	22.8	0	0.61	3.65	1.22	78.5047	0.898204	0.299401	0	0.299401	0.598802	0
3603876			2806	93.51	7.31	0.96	2.89	2.21	15.25	1.07	2.28	1.28	0.96	53.2153	0.392577	0.249822	0.0713776	0.107066	0.142755	0.107066
3603904			1051	75.07	1.62	0.48	2.38	1.33	7.23	0.1	1.71	1.81	1.9	81.2144	0.283286	0.377715	0	0.0944287	0	0.188857
3603933	female	23	7697	88.68	5.42	2.07	3.21	1.18	10.89	0.39	3.27	1.09	1.71	44.9677	0.194603	0.155682	0.0648677	0.0389206	0.0778412	0.0389206
3603948			370	91.35	8.65	2.16	1.62	2.7	12.43	1.08	5.95	1.62	0.81	74.0506	0.819672	0	0	0	0.546448	0.546448
3603981			667	82.46	6.9	0	1.65	1.65	10.64	0.3	0.9	3.3	0.15	57.1429	0	0.451807	0	0	0	0
3604003			520	96.92	14.42	0.58	7.12	4.42	15	2.69	3.08	2.5	0.19	73.7968	0.968992	0.581395	0.193798	0.193798	0.387597	0.193798
3604012			8257	89.62	8.47	1.89	3.39	1.87	10.14	0.53	3.96	1.11	1.49	45.4654	0.230303	0.193939	0.0606061	0.0484848	0.0606061	0.0606061
3604047			10155	83.74	3.07	0.5	3.23	2.74	12.87	0.54	1.42	1.49	1.97	54.9011	0.247967	0.218211	0.0694307	0.0694307	0.059512	0.0694307
3604078			496	91.94	12.3	0.2	1.61	2.02	16.13	2.42	0.81	3.43	0.6	80.2198	0.408163	0	0.204082	0.204082	0	0
3604080			951	82.44	1.37	1.26	3.47	2.21	12.2	0.42	2.21	1.26	0.74	75.5051	0.105932	0.635593	0.105932	0	0	0.105932
3604092			582	95.19	12.2	0.34	3.95	1.89	18.9	1.37	3.61	0.86	0.17	73.224	0.860585	0.516351	0.344234	0	0.516351	0.172117
3604094			1863	83.04	6.49	0.54	3.76	1.4	12.67	0	1.99	0.91	1.66	61.8987	0.381888	0.218221	0.0545554	0.163666	0	0.109111
3604103			1524	90.16	6.82	1.44	3.02	0.85	10.96	0.39	5.25	0.79	2.17	64.8	0.329815	0.461741	0.131926	0	0.197889	0.131926
3604109			691	72.21	0	0	2.89	0	10.85	0.29	1.3	0.58	0.58	64.3678	0	0.577201	0	0	0	0
3604131	male	23	5091	91.95	5.48	1.51	2.95	3.52	13.4	0.69	3.22	0.86	1.22	45.0566	0.200401	0.240481	0.0400802	0.0801603	0.0400802	0.0601202
3604160			19425	80.99	2.94	0.45	3.3	2.64	11.56	0.45	1.21	1.34	1.34	48.648	0.248216	0.13445	0.062054	0.062054	0.0982521	0.031027
3604161			4839	85.06	4.24	1.01	2.87	1.72	10.5	0.43	2.07	0.97	2.34	56.5177	0.236559	0.0860215	0.0645161	0.0430108	0.129032	0.0430108
3604179	male	17	3641	85.75	6.92	1.79	6.67	2.11	9.31	0.3	4.06	3.02	3.6	47.4051	0.250557	0.278396	0.0278396	0.0278396	0.167038	0.0835189
3604181			8463	90.84	6.87	1.44	2.68	3.11	11.89	0.8	3.46	1.34	1.06	47.9616	0.225814	0.142619	0.0475398	0.0594248	0.0713097	0.0831947
3604182			4093	92.26	5.35	0.22	4.79	5.08	14.46	1	1.88	1.39	1.44	48.363	0.373692	0.124564	0	0.149477	0.17439	0.0747384
3604188			1608	90.36	7.77	0.44	4.17	2.18	12	0.62	1.93	1.74	1.12	66.877	0.4375	0.3125	0.125	0	0.25	0.0625
3604229			4411	87.69	6.44	2.47	3.94	2.34	9.64	0.61	3.7	0.73	1.72	39.4967	0.0489237	0.122309	0	0.0489237	0	0.0489237
3604230			2432	87.75	3.29	1.89	2.26	1.93	8.76	0.62	2.63	1.73	1.97	66.1448	0.288303	0.247117	0.123558	0.0411862	0.123558	0
3604246			2013	86.04	5.91	1.19	4.22	1.39	10.28	0.55	2.63	1.04	2.38	69.39	0.248756	0.348259	0.0497512	0	0.0995025	0.0497512
3604255			517	91.88	8.9	1.55	2.13	1.16	10.83	1.16	1.55	1.93	1.55	78.9474	0	0.191939	0	0	0	0.383877
3604256	female	27	447	90.16	3.58	2.46	3.8	1.12	7.61	2.24	3.58	1.12	1.79	78.4211	0.445434	0.445434	0.222717	0.222717	0	0.222717
3604266			4380	87.03	6.6	1.87	4.7	2.37	10.27	0.66	3.95	1.19	1.44	60.8144	0.388216	0.228363	0.114181	0.0913451	0.114181	0.0685088
3604289			4130	80	3.61	0.39	2.2	2.01	7.7	0.8	1.57	0.7	1.55	64.3822	0.294046	0.122519	0.0735114	0.0980152	0.0735114	0.0490076
3604299			4240	81.86	7.29	0.24	3.04	3.94	10.02	0.92	1.2	1.91	1.08	44.301	0.445655	0.222827	0.148552	0.0742758	0.17331	0.148552
3604315	female	17	528	91.29	6.63	1.14	4.17	4.73	13.26	1.14	3.22	1.14	0.76	72.807	0.581395	0.581395	0	0.193798	0.193798	0
3604332			2383	91.27	9.06	0.63	4.99	3.15	14.02	0.71	1.64	1.3	1.01	65.4894	0.446207	0.446207	0.0495786	0.0991572	0.247893	0.198314
3604385			6820	84.53	2.13	0.91	3.33	2.14	11.99	0.28	2.42	1.39	1.67	55.1805	0.220718	0.132431	0.0735727	0.0735727	0.0441436	0.0588582
3604428			8462	86.94	4.8	1.04	3.45	2.23	12.72	0.31	1.76	1.11	1.54	49.3183	0.227382	0.191479	0.0598372	0.0837721	0.0359023	0.0598372
3604432			3718	93.22	9.74	0.51	2.31	2.53	15.6	0.75	3.15	1.4	1.67	54.0582	0.459087	0.135026	0.0540103	0.108021	0.162031	0.135026
3604445	female	27	2444	88.42	4.71	2.29	4.01	0.78	10.02	0.2	3.44	1.02	1.8	59.2631	0.124636	0.415455	0.083091	0	0	0.083091
3604448	female	13	948	89.24	9.6	1.16	3.48	2.22	8.97	0.21	2.22	0.74	0.53	61.3941	0.10582	0.42328	0	0.10582	0	0.10582
3604484	male	26	11018	84.88	5.11	0.46	3.93	2.27	11.87	0.51	1.47	1.41	2.03	48.4861	0.1456	0.182	0.0364	0.0273	0.0455	0.0546001
3604517			757	72.13	9.25	0	4.23	1.06	9.64	0.4	2.38	0.79	0.66	69.967	0.146628	0.439883	0	0.146628	0	0
3604534			1654	85.25	7.8	0.3	3.51	1.75	12.33	0.48	1.33	0.67	2.84	71.6292	0.366748	0.305623	0.122249	0.0611247	0.183374	0.122249
3604560	female	16	15639	84.17	6.86	0.64	4.21	2.03	12.29	0.54	1.59	1	1.67	36.7845	0.123827	0.11731	0.0195516	0.032586	0.0456204	0.032586
3604562	male	23	1056	81.16	1.99	0.47	2.56	2.18	12.41	0.28	0.85	2.46	0.95	82.7292	0.274725	0.3663	0.18315	0	0.0915751	0.18315
3604567			592	73.65	3.21	0.17	2.2	0.51	8.28	0	0.68	0.84	1.52	67.5241	0	0.513699	0	0	0	0
3604587			12286	78.96	0.44	0.29	2.39	2.27	12.27	3.23	1.64	2.21	0.76	41.5657	0.139952	0.0905573	0.0411624	0.0329299	0.0411624	0.0411624
3604601			3690	70.6	6.88	0.49	4.44	2.17	7.7	0.73	1.22	0.95	1.52	36.9929	0.192202	0.164745	0.0549149	0.0549149	0.0549149	0.0549149
3604652			5643	93.6	8.08	0.74	3.74	1.35	11.08	0.9	2.59	1.08	1.05	41.0918	0.179501	0.125651	0.0897505	0.0359002	0.0179501	0.0538503
3604657			459	70.81	5.66	0.22	6.1	0.44	7.41	0.65	2.18	0.87	3.92	73.7037	0	0.219298	0	0	0	0
3604658			4449	72.62	6.92	0.76	4.05	2.27	7.82	0.63	1.69	0.88	1.53	37.6767	0.185228	0.138921	0.046307	0.046307	0.0694605	0.0694605
3604691			12775	84.63	2.29	0.95	2.93	2.13	12.9	0.69	2	0.9	1.05	50.9088	0.133816	0.141688	0.0314861	0.0472292	0.0393577	0.0393577
3604696			32810	85.41	4.79	0.67	3.69	2.13	12.03	0.5	1.91	1.3	0.99	33.9039	0.118957	0.0762544	0.0183011	0.0335519	0.0396523	0.0274516
3604719			684	86.84	1.17	1.32	3.22	2.78	9.21	0.29	2.92	1.17	1.17	87.4552	0.296296	0.740741	0	0	0.296296	0.148148
3604737	female	17	5154	71.32	3.71	0.29	2.93	1.22	8.94	0.23	1.59	1.03	1.59	56.1533	0.231303	0.250578	0.0963763	0.0385505	0.0385505	0.0578258
3604740			1013	88.06	0.1	0.2	2.96	0.49	11.45	0.2	1.18	1.38	0.49	65.0224	0.0987167	0.197433	0	0.0987167	0	0
3604744			910	88.02	0.11	1.1	2.75	0.22	12.75	0.22	2.09	1.43	0.55	70.5736	0	0.220751	0	0	0	0
3604745			753	88.31	0.66	0.53	1.46	0.27	14.48	0	1.46	2.39	0.27	65.0641	0	0.271003	0	0	0	0
3604748			10157	86.36	2.73	2.27	2.6	1.15	13.02	0.46	3	1.29	1.19	43.3874	0.188567	0.178642	0.0793966	0.0198491	0.0496229	0.0198491
3604772			662	91.09	1.96	0.91	2.72	0.6	13.75	0.45	1.96	1.21	1.06	66.6667	0	0.151976	0	0	0	0
3604797			500	79.4	10.4	0	2.2	0.8	9.2	0.6	0.6	0.4	1	76.3948	0	0.833333	0	0	0	0
3604802			937	86.13	3.95	0.75	3.42	0.75	16.12	0.96	2.35	0.85	0.32	63.3075	0.107643	0.322928	0.107643	0	0	0
3604809			1647	93.75	9.96	2	4.31	2.91	14.45	0.79	4.07	1.15	0.3	60.3806	0.375469	0.187735	0	0.125156	0.0625782	0.187735
3604833			1267	92.03	1.89	0.87	4.5	2.6	15.79	1.03	1.89	1.34	1.5	73.0689	0.55336	0.474308	0.316206	0.0790514	0	0.0790514
3604841	male	48	1566	87.87	0.89	4.41	5.3	3	9.2	0.89	7.02	1.6	0.45	69.8171	0.263158	0.328947	0.0657895	0.131579	0	0.0657895
3604870	male	26	3179	87.86	2.17	2.23	3.65	1.1	12.17	1.13	4.37	0.88	0.66	58.9781	0.221379	0.316256	0.0316256	0.0316256	0.158128	0.0316256
3604919			12995	89.47	5.06	0.35	2.82	1.52	11.28	0.5	2.45	1.02	1.82	40	0.224198	0.139157	0.0541167	0.0386548	0.0618477	0.0154619
3604972			4715	79.58	4.24	0.87	3.18	2.23	9.08	0.55	1.57	1.12	1.99	65.1153	0.236457	0.27945	0.0214961	0.0644884	0.0859845	0.0644884
3604995			1107	93.13	11.56	0.27	4.61	2.17	16.62	0.99	2.53	1.72	1.08	73.1884	0.274725	0.457875	0	0	0.274725	0.274725
3605007			4326	85.07	5.02	0.74	2.66	1.5	11.79	0.3	2.82	1.11	1.02	53.6374	0.141243	0.188324	0	0.0235405	0.0706215	0.0706215
3605010	female	35	4964	93.69	8.42	1.01	4.03	2.84	13.84	0.91	2.05	1.41	0.97	46.2775	0.363269	0.221998	0.100908	0.0605449	0.12109	0.0605449
3605057	male	16	1726	84.88	0.58	1.51	3.19	0.29	14.31	0.58	2.43	2.32	1.51	57.7348	0.060241	0.301205	0	0	0.060241	0
3605066			7429	86.73	3.22	0.79	3.24	1.57	12.41	0.51	1.57	1.22	1.44	53.4853	0.0956415	0.109305	0.0136631	0.0409892	0.0273261	0.109305
3605115			655	88.4	10.23	0	2.6	0	6.87	0.46	1.07	1.83	2.6	32.7068	0	0.160256	0	0	0	0
3605118			958	87.06	3.97	0.84	1.77	1.25	8.77	0.52	2.19	1.46	1.25	65.586	0.103842	0.207684	0	0	0	0
3605137	male	15	731	91.66	5.75	0.68	3.83	4.79	14.09	2.46	3.28	1.5	0.27	69.4915	0.958904	0.273973	0	0.136986	0.547945	0.136986
3605173			457	83.81	8.1	0	5.25	0.88	10.94	0.88	3.5	1.09	4.16	88.6364	0	0.655022	0	0	0	0.218341
3605240			4209	87.5	5.44	0.93	6.49	2.42	11.26	0.78	2.59	0.95	2.33	46.1618	0.275758	0.300827	0.0250689	0.100276	0.100276	0.100276
3605248	male	13	482	92.12	12.66	0.21	5.39	2.9	10.37	0.83	0.83	0.83	0.41	73.301	0.207469	0.622407	0	0	0.207469	0.207469
3605389			1780	89.1	5.51	0.51	4.21	0.79	10.28	0.22	1.01	0.79	2.42	64.9123	0.056243	0.393701	0	0	0.056243	0.112486
3605403			742	85.58	7.55	2.02	3.91	0.4	7.68	0.81	3.5	1.21	2.56	66.9753	0	0.539084	0	0	0	0
3605427	male	25	4548	76.47	3.21	0.59	3.21	2.15	11.21	0.35	1.58	1.36	2	73.0803	0.287674	0.243417	0.0442576	0.0885152	0.0442576	0.0663864
3605471	female	14	469	87.21	1.92	0.21	6.18	0.85	12.79	0.21	1.07	1.28	3.84	76.4706	0.431034	0.215517	0.431034	0	0	0
3605473			62526	88.07	7.15	0.72	3.57	2.49	11.8	0.5	1.77	0.84	1.48	23.473	0.0855059	0.0483996	0.0209732	0.0161332	0.0241998	0.0177465
3605510			3230	82.82	1.18	1.89	2.66	0.99	7.03	0.25	2.85	0.96	2.17	61.6961	0.0310366	0.18622	0.0310366	0	0	0.124146
3605511			1949	93.95	8.67	2.31	2.67	1.44	10.62	0.87	4.52	1.13	2.87	53.3245	0.15528	0.258799	0.0517598	0	0.0517598	0.207039
3605536			5139	90.21	7.02	0.43	3.87	1.83	13.27	0.84	2.16	0.9	0.93	37.3127	0.239146	0.165563	0.0551876	0.0367918	0.128771	0.0367918
3605544			774	80.75	6.33	0.52	6.07	2.58	11.63	0	2.33	2.58	1.94	38.9744	0.514139	0.385604	0.257069	0.128535	0.128535	0.128535
3605581			22646	83.21	2.78	0.5	2.62	2.07	10.21	0.49	1.22	1.47	1.49	41.8933	0.106416	0.097548	0.035472	0.026604	0.026604	0.035472
3605595			13170	84.16	6.89	0.57	4.25	2.14	12.17	0.55	1.53	0.99	1.64	39.1231	0.155039	0.139535	0.0232558	0.0387597	0.0542636	0.0387597
3605633			872	88.65	7.68	0.11	2.98	2.75	7.68	0.8	0.92	0.8	0.8	71.4286	0	0.357143	0	0	0	0.119048
3605646			946	86.05	6.77	2.33	5.39	1.37	9.3	0.21	3.49	0.74	3.07	73.1235	0.21164	0.740741	0.10582	0	0.10582	0.10582
3605705			2425	75.18	6.8	0.41	4.74	2.47	12.78	0.82	1.48	1.15	1.4	78.7705	0.375469	0.625782	0.166875	0.0417188	0.0417188	0.166875
3605719			3558	91.93	6.46	1.85	5.93	2.22	11.61	0.42	3.54	1.52	3.49	42.2889	0.141965	0.227144	0	0.0851789	0.028393	0.0851789
3605721			1339	86.93	6.27	1.05	4.11	1.94	11.35	0.75	2.91	0.9	0.37	70.1544	0.597907	0.672646	0	0.224215	0.149477	0.0747384
3605732			4266	92.29	6.38	1.43	4.66	1.17	15.03	0.23	3.05	1.59	0.77	48.74	0.260478	0.236798	0.0710395	0.0947194	0.0947194	0.0710395
3605793			1427	71.34	2.17	0.84	4.7	2.38	12.68	0.77	2.31	1.33	0.49	61.6573	0.438596	0.37594	0	0.0626566	0.250627	0.0626566
3605823			431	83.29	1.39	4.18	2.55	0.46	7.19	0	5.34	1.86	0	68.0473	0	0.2331	0	0	0	0.2331
3605874			1646	82.93	4.13	2.19	5.1	0.85	7.23	0.43	3.89	0.61	2.92	62.4516	0.238949	0.238949	0.119474	0.0597372	0	0.119474
3605923			1339	77.45	9.11	0.22	2.84	2.54	12.92	1.12	0.67	0.52	0.75	68.0135	0.228311	0.228311	0	0.152207	0.0761035	0.228311
3605960			933	91	7.18	0.11	3.22	1.5	14.68	0.54	1.07	0.86	0.75	62.5	0.21692	0.433839	0.10846	0	0.10846	0.10846
3605980			588	79.93	5.61	0.68	3.4	2.21	10.88	0.34	1.53	1.19	1.53	84.2912	0	0.513699	0	0	0	0.513699
3606012			408	91.67	6.86	0	2.94	4.66	12.01	0.74	1.72	0.49	1.72	78.5276	1.25945	0.755668	0.251889	0.503778	0.503778	0
3606029			3147	85.99	5.97	1.81	5.31	2.92	9.98	0.32	2.76	0.92	2.22	58	0.222081	0.222081	0.0634518	0.0634518	0.0951777	0.0634518
3606144			855	72.87	1.99	0.12	3.63	2.69	8.77	0.12	2.11	1.05	1.52	67.4322	0	0.349243	0	0	0	0.232829
3606151			4338	89.33	8.3	0.25	3.69	1.75	13.58	0.55	1.48	1.57	1.66	56.0069	0.138408	0.253749	0.0461361	0.0230681	0.0461361	0.0692042
3606167			2675	90.32	7.55	1.23	3.7	2.28	13.57	0.64	3.21	0.93	1.16	63.5821	0.262467	0.299963	0	0.0749906	0.112486	0.0749906
3606176			488	90.78	5.94	0	2.46	2.05	9.22	0	1.02	1.64	3.28	75.9162	0.614754	0.204918	0.204918	0.409836	0	0.204918
3606200			523	82.41	4.59	0.19	4.97	1.15	12.62	0.19	0.76	1.91	1.53	81.0127	0.192308	0.576923	0	0	0.192308	0
3606203			1513	81.63	4.36	1.39	1.98	2.18	11.43	0.4	1.65	1.19	0.79	82.0396	0.132275	0.198413	0.132275	0	0	0.0661376
3606211			627	87.56	6.7	0.48	4.15	3.83	8.13	1.12	1.28	0.48	0.64	80.2158	0.638978	0.479233	0	0.159744	0.479233	0
3606247			431	85.61	6.5	2.55	3.48	2.32	12.3	0.23	4.41	0.93	1.39	79.1667	0.271739	0.815217	0	0	0	0.271739
3606265			4508	72.89	9.25	0.69	3.9	1.55	9.87	0.18	2.57	1.02	1.13	47.8295	0.210231	0.23359	0.0934361	0.0700771	0.023359	0.0934361
3606273	female	24	2530	92.09	10.28	0.99	3.48	2.85	15.42	0.91	3.04	0.83	0.91	57.5372	0.435644	0.277228	0.118812	0.039604	0.158416	0.158416
3606281			588	94.22	5.44	0	3.23	1.7	14.46	0.17	2.55	2.04	0.17	65.9193	0.171233	0.171233	0	0	0	0
3606294			4202	87.2	5.19	1.69	3.31	2.28	14.35	0.83	3	1.38	0.95	64.3559	0.288184	0.288184	0.0240154	0.120077	0.0960615	0.144092
3606296			702	92.45	0.85	2.14	3.13	2.71	14.96	0.43	4.13	0.57	0.57	70.9677	0.573888	0.286944	0.143472	0.143472	0.143472	0
3606320			1221	90.83	10.65	0.33	2.21	2.38	13.76	0.82	1.06	2.05	0.41	68.1319	0.657354	0.410846	0.246508	0	0.164339	0
3606330	male	23	536	86.38	4.66	0	2.24	2.61	12.13	0.37	1.49	1.68	1.87	74.8837	0	0.744879	0	0	0	0.18622
3606340			625	71.84	0	0	1.44	0.16	4.32	0	0.48	1.28	1.76	50	0	0	0	0	0	0
3606361			576	87.5	8.68	0	2.26	1.56	10.76	1.04	0.52	0	2.95	75.3036	0.17452	0	0	0.17452	0	0
3606447			6152	88.77	2.34	1.51	3.53	2.36	11.87	0.8	2.65	1.25	1.02	55.3208	0.422215	0.194868	0.0974342	0.0487171	0.16239	0.0811952
3606457			628	92.2	10.99	0	1.91	2.87	15.61	2.07	0.32	0.8	0.64	77.2321	0.477707	0.159236	0.159236	0	0.159236	0.477707
3606496			2058	77.84	0.44	0.83	1.02	3.21	7.43	0.53	1.94	0.83	0.49	58.9613	0.441393	0.245218	0.196175	0.0490436	0.0490436	0.0980873
3606508			1865	91.74	10.99	0.64	3.65	1.55	13.3	0.59	2.9	1.18	0.75	68.4354	0.643087	0.482315	0.160772	0.107181	0.214362	0.107181
3606545			622	90.35	7.72	2.09	5.95	2.09	12.54	0.8	4.66	0.48	1.29	66.537	0.499168	0.831947	0	0	0.332779	0.499168
3606556	male	15	6618	90.18	7.8	0.66	6.66	3.07	12.1	0.83	2.72	0.95	1.1	40.4642	0.318471	0.197149	0.0606612	0.0606612	0.121322	0.0909918
3606670			3927	84.85	1.12	3.49	3.46	1.63	10.64	0.46	4.86	1.6	0.79	64.7507	0.202994	0.152246	0.0253743	0.0761228	0.101497	0.0507485
3606671			4435	84.53	3.11	1.53	3.65	1.01	8.37	1.22	3.56	1.15	1.47	49.571	0.157764	0.20284	0	0.0225378	0.0676133	0.0676133
3606762			1530	85.95	6.27	0.2	3.14	2.16	10.26	0.39	1.11	1.24	1.05	74.8447	0.20284	0.20284	0.20284	0	0	0.135227
3606811	male	16	3065	86.26	4.34	0.23	3.72	2.22	11	0.75	1.24	1.79	1.6	71.6301	0.426509	0.393701	0.19685	0.0656168	0.0984252	0.0328084
3606815	male	25	350	88.29	4.29	1.14	3.43	1.43	6.57	0.29	1.43	0.86	2.57	80.7692	0	0.287356	0	0	0	0.287356
3606825			590	85.08	1.69	0.68	3.56	2.54	11.36	0.34	2.54	2.03	2.37	82.3529	0.338409	0.676819	0	0.169205	0.169205	0
3606831			513	84.6	7.99	1.75	5.85	1.95	9.36	0.39	3.31	1.17	0.97	76.2557	0.400802	0.200401	0.200401	0	0.200401	0.200401
3606839			9398	85.94	5.83	0.39	3.28	1.73	13.73	0.31	1.02	1.03	1.89	49.1614	0.203143	0.117609	0.0641505	0.0320753	0.0855341	0.0641505
3606876			999	85.79	2.2	0.6	4.5	3.2	11.01	0.6	1.8	2.2	1.7	74.4828	0.4	0.5	0.1	0	0.3	0.1
3606896			6846	82.25	3.05	0.38	2.83	0.51	11.79	0.6	1.33	1.74	1.39	43.7439	0.0616713	0.123343	0.0308356	0	0.0154178	0.0308356
3606914	male	24	7905	85.17	2.73	0.58	2.63	1.32	9.12	0.46	1.54	1.68	0.78	48.164	0.228542	0.139665	0.0888776	0.0126968	0.0761808	0.0253936
3606920			43031	87.24	5.45	0.84	3.26	2.03	12.51	0.47	2.26	1.04	1.63	35.5123	0.0944979	0.0661485	0.0188996	0.0259869	0.0307118	0.021262
3606928			497	89.34	6.84	0.4	7.24	1.81	12.07	0.8	2.41	0.4	3.62	70.9251	0.202429	0.404858	0	0.202429	0	0.404858
3606947	female	36	460	88.7	6.52	1.3	1.96	1.3	12.83	1.09	1.52	0.87	1.3	77.2222	0	0.43956	0	0	0	0.21978
3606952	male	24	3548	89.09	7.81	1.94	3.58	2.23	15.59	0.56	2.93	0.9	0.73	48.1118	0.141044	0.169252	0.0564175	0.0564175	0.0282087	0.0846262
3606962			7852	91.56	8.76	0.32	3.15	2	13.4	0.89	1.87	1.02	1.85	47.0917	0.272727	0.12987	0.0779221	0.0519481	0.116883	0.0649351
3607016			4239	85.63	4.98	0.57	4.32	1.86	10.59	0.35	1.46	1.32	1.6	57.1841	0.254689	0.162075	0.092614	0.0694605	0.046307	0.0694605
3607060			15829	82.67	6.24	0.46	3.12	2.55	11.73	0.49	1.16	1.49	1	47.1174	0.152546	0.120765	0.0444925	0.0317803	0.0444925	0.0444925
3607084	female	16	1363	93.1	8.51	0.66	4.33	2.2	16.14	0.73	3.3	1.1	0.88	45.4545	0.514328	0.293902	0	0.0734754	0.220426	0
3607111			702	73.08	3.56	0.71	4.56	1.71	7.69	0	2.56	1.57	1.14	67.7233	0.140845	0.28169	0.140845	0	0	0.140845
3607157			312	94.55	8.65	0.64	4.81	1.28	15.71	0.64	3.85	1.92	1.6	80	0.35461	1.41844	0	0	0.35461	0
3607159			1068	88.3	6.18	0	4.4	2.15	11.52	0.84	1.5	1.5	2.25	76.5727	0.369686	0.739372	0.184843	0.184843	0	0.0924214
3607212			5969	91.62	8.46	0.84	2.65	1.02	12.26	0.22	2.6	1.26	1.94	40.2129	0.186536	0.118704	0.0508733	0.0508733	0.0508733	0.0339156
3607220	male	26	2417	91.73	2.73	6.16	4.59	2.23	18.62	1.49	7.57	1.32	0.25	53.1746	0.458142	0.499792	0.124948	0.0832986	0.208247	0.0416493
3607228			4665	90.95	8.7	0.99	4.63	1.54	12.63	0.81	3.02	1.37	1.89	53.1151	0.236865	0.236865	0.0430663	0.0645995	0.0430663	0.0645995
3607247			2515	85.45	5.69	1.87	2.82	0.36	8.55	0.44	3.5	1.07	0.91	61.39	0.0396983	0.317586	0.0396983	0	0	0.0396983
3607250			1578	90.62	9.32	1.71	3.42	2.34	12.55	0.38	3.17	0.82	0.76	66.3894	0.254939	0.12747	0.12747	0.0637349	0.0637349	0
3607253			1297	93.45	9.56	0.62	3.32	3.39	11.49	0.69	2.78	1.85	1.08	64.6396	0.923077	0.153846	0.153846	0.461538	0.153846	0.153846
3607310			25706	88.58	7.61	0.6	3.45	1.98	12.45	0.7	2.03	1.27	1.54	34.4333	0.11249	0.0814585	0.0349108	0.0271528	0.0310318	0.0271528
3607330	male	39	32024	78.52	1.19	0.83	2.41	2.75	9.55	0.39	1.75	1.73	0.71	33.4783	0.123802	0.063488	0.0285696	0.0253952	0.0380928	0.015872
3607349			1110	85.68	8.92	0.27	3.78	2.16	10.99	0.54	1.35	3.51	0.9	67.8988	0.453309	0.453309	0.271985	0.0906618	0.0906618	0
3607361			8276	71.22	5.52	1.64	4.02	2.09	8.33	0.7	3.27	0.69	1.29	32.3445	0.273785	0.0958248	0.054757	0.0273785	0.0958248	0.0821355
3607378			4147	88.43	7.26	0.68	2.75	1.98	12.37	0.99	1.42	1.13	2.19	60.3246	0.16835	0.2886	0.02405	0.02405	0.0481	0.12025
3607383			2246	79.79	3.03	0.67	4.67	1.2	7.52	0.45	2.14	1.02	2.05	54.537	0.179775	0.359551	0	0.0449438	0.134831	0.134831
3607387	female	38	814	89.56	8.97	0.12	4.67	1.97	14.62	0.74	0.61	1.6	2.33	76.2195	0.124533	0.622665	0	0	0	0
3607391			2947	77.43	4.45	0.24	4.65	2.21	11.77	0.37	1.02	1.19	1.19	52.6654	0.313917	0.383676	0.0697593	0.0697593	0.139519	0.139519
3607412	male	23	3040	79.84	0.53	1.55	2.7	3.42	9.57	0.46	2.27	1.22	0.39	58.6881	0.231558	0.396957	0.0992392	0.0330797	0.0661594	0.0330797
3607422			3423	78.59	9.52	1.2	3.56	3.51	13.58	1.78	2.22	1.46	0.53	52.7858	0.298151	0.327967	0.0298151	0.0894454	0.119261	0.119261
3607426	female	15	1928	90.66	6.79	0.88	5.24	1.66	12.6	0.62	2.39	0.78	2.02	45.727	0.220751	0.165563	0	0.0551876	0.110375	0.110375
3607427	female	16	825	86.55	4.36	0.85	3.27	3.64	13.33	0.48	1.21	1.09	1.7	72.5989	0.364964	0.486618	0	0.243309	0	0.121655
3607429			1223	86.51	4.82	0.16	2.04	2.45	10.22	0.41	0.74	1.55	0.98	65.9619	0.662252	0.0827815	0.0827815	0.165563	0.165563	0.165563
3607431			6865	82.17	3.2	0.41	3.66	2.32	12.08	0.28	1.89	2.81	2.51	49.6845	0.277008	0.131214	0.0728969	0.0728969	0.0728969	0.0583175
3607434			544	83.82	7.17	0.55	4.23	3.12	10.48	0.37	2.76	1.84	1.1	69.2042	0.367647	0.735294	0	0.183824	0.183824	0
3607436			3344	91.42	11.72	0.12	2.69	1.67	11.03	0.3	1.23	1.7	2.06	53.6953	0.29976	0.209832	0.0899281	0.0899281	0.119904	0.0899281
3607438			3621	88.65	4.42	2.38	5.61	0.94	9.75	0.39	4.11	1.52	2.43	53.0113	0.138122	0.38674	0.0552486	0	0.0828729	0.0276243
3607447			464	85.99	9.91	0.65	5.82	0.86	7.97	1.08	4.53	2.37	2.37	74.5455	0.215517	0.862069	0	0.215517	0	0.431034
3607467	female	47	465	83.01	2.58	5.81	2.37	1.29	14.41	1.72	10.54	2.58	0.65	70.9524	0.219298	0.438596	0.219298	0	0	0.219298
3607476	male	17	2785	89.66	5.35	0.36	6.18	3.02	12.28	0.65	0.86	1.08	3.88	49.4226	0.179791	0.179791	0.0359583	0.0719166	0.0359583	0.179791
3607505			2102	95.05	11.94	0.43	3.62	1.33	14.65	0.76	2.43	0.62	1.05	53.9241	0.286807	0.239006	0.0478011	0.143403	0	0.0956023
3607513			4482	90.83	7.47	0.85	2.7	1.83	13.97	0.71	1.41	1.03	0.47	56.6781	0.200803	0.223115	0.0223115	0.0446229	0.0892459	0.111557
3607524			13043	82.11	3.75	0.94	3.14	2.24	10.06	0.63	1.88	1.66	1.48	48.8716	0.175278	0.152416	0.0457247	0.0457247	0.0609663	0.0609663
3607574			1767	88.17	10.41	0.4	5.21	2.72	10.98	0.62	2.89	1.08	0.68	57.7717	0.352526	0.470035	0	0.0587544	0.293772	0.0587544
3607624			831	90.97	9.75	0.24	3.01	1.44	15.76	0.72	2.05	0.12	0.36	69.4534	0.122399	0.244798	0	0	0.122399	0.122399
3607633			23858	88.41	7.27	0.63	3.42	1.93	12.33	0.66	2.08	1.32	1.6	36.359	0.121081	0.087679	0.0375767	0.0292263	0.0334015	0.0292263
3607694	female	23	1392	89.94	7.11	0	3.16	1.08	11.85	0.57	0.36	0.5	1.01	47.2062	0.217077	0.144718	0.144718	0	0.0723589	0.144718
3607702			745	82.55	3.89	0	3.49	5.5	11.28	0.54	0.13	0.81	1.21	84.858	0.962861	0.412655	0.137552	0.137552	0.412655	0
3607728			472	84.32	11.65	0.85	2.12	0.21	3.81	3.81	1.69	2.75	5.51	58.8496	0.213675	0.42735	0	0	0	0
3607739			1174	77.17	3.24	0.09	3.58	1.02	9.45	0.51	0.77	2.21	2.9	75.3472	0.084674	0.338696	0	0	0	0
3607783	male	13	1930	88.96	9.48	0.21	2.64	1.71	9.43	0.16	2.28	0.73	2.85	59.0738	0.104767	0.261917	0	0.0523834	0	0.0523834
3607832			6925	93.3	10.19	0.85	4.42	3.35	14.4	0.55	2.5	1.42	0.78	39.4442	0.265722	0.19191	0.0590493	0.0295247	0.118099	0.118099
3607859	male	24	21031	84.61	1.69	3.62	3.05	0.99	8.48	0.75	4.84	1.26	2.03	38.4929	0.105505	0.0959141	0.0287742	0.0047957	0.0575484	0.0431613
3607872			960	92.4	8.65	1.46	3.44	1.98	15.42	1.15	2.19	1.15	1.15	74.1477	0.208768	0.208768	0.104384	0	0	0.417537
3607890			2662	83.21	4.43	0.56	3.98	0.53	8.08	0.71	1.73	1.05	2.7	64.233	0.0377786	0.377786	0.0377786	0	0	0.0377786
3607891			2579	80.69	3.49	2.33	3.18	1.43	10.47	0.23	3.1	1.36	0.89	56.9536	0.3517	0.3517	0.0390778	0.117233	0.117233	0.0390778
3607893			2127	89.99	6.54	2.82	4.33	2.12	10.06	0.47	4.7	1.69	1.88	62.8191	0.19685	0.492126	0.0492126	0.0492126	0.0492126	0.147638
3607906			3362	85.25	8.6	0.65	5.41	1.84	10.11	0.48	2.32	1.16	1.99	58.8538	0.30021	0.360252	0.120084	0.030021	0.060042	0.090063
3607908	male	15	20461	85.73	8.88	0.46	2.83	3.73	11.71	0.82	1.57	0.94	1.81	38.4813	0.193693	0.0993295	0.0496648	0.0446983	0.0546312	0.0397318
3607921	male	24	2265	88.04	7.46	0.4	2.56	3.8	11.66	0.62	0.93	1.1	1.68	62.6709	0.39929	0.177462	0.133097	0.0887311	0.133097	0.133097
3607929			603	87.56	0.5	5.14	5.8	0.83	7.79	0.5	7.3	1	1.33	71.1027	0	0.330033	0	0	0	0
3607978			2323	94.36	12.14	0.65	4.26	2.45	13.78	0.82	1.85	1.25	1.72	58.0791	0.605275	0.432339	0.259403	0.172936	0.172936	0.216169
3607979	male	17	706	91.64	10.48	0.28	4.67	2.41	16.86	0.71	0.99	1.56	1.56	74.6429	0.437318	0.145773	0	0	0.437318	0.145773
3607987			5691	86.07	2.92	0.74	2.46	2.04	11.88	0.65	1.74	0.91	0.44	60.3553	0.141393	0.176741	0.0530223	0.0530223	0.0353482	0.0176741
3607990			714	88.66	2.38	0	3.08	6.16	12.04	1.12	0.42	0.7	1.4	68.8889	0.424328	0.141443	0.141443	0.141443	0.141443	0.282885
3607996			982	89.51	5.19	1.43	3.77	2.75	13.44	0.61	3.05	0.81	1.22	79.7468	0.512821	0.410256	0	0	0.307692	0.205128
3608002	female	33	698	91.69	9.17	0.72	3.44	1.86	16.19	1	2.72	1.29	0.57	77.7344	0.888889	0.444444	0.444444	0	0.148148	0.148148
3608013			18111	89.76	7.21	1.09	3.09	1.67	12.26	0.46	2.21	1.12	1.76	34.727	0.0885887	0.0941255	0.027684	0.0166104	0.027684	0.0221472
3608048	male	24	534	88.76	4.12	0.19	3.56	0.94	11.05	0.19	1.31	1.12	4.87	73.4597	0	0.377358	0	0	0	0
3608082	female	33	1139	91.83	8.08	0.79	5.18	1.49	12.64	1.4	1.76	0.97	2.72	69.7727	0.266904	0.44484	0.088968	0	0.177936	0
3608093	male	25	1088	80.97	5.88	0.37	3.12	1.56	10.2	0.46	1.29	1.01	2.94	74.5303	0.282752	0.565504	0.0942507	0.0942507	0	0.188501
3608147	male	16	779	75.87	6.16	0.26	3.59	4.62	11.17	0.9	1.03	1.03	1.28	60.3406	0.178412	0.178412	0.0892061	0	0.0892061	0
3608148			1183	92.48	9.04	0.17	4.23	2.62	11.67	0.59	1.61	1.61	1.35	63.9583	0.254237	0.254237	0	0.169492	0.0847458	0.169492
3608161	female	41	9490	86.36	6.19	1.22	2.59	2.51	11.18	0.91	2.36	1.05	1.34	51.5306	0.214569	0.160927	0.0536423	0.0429139	0.0750992	0.0643708
3608178			942	82.59	8.28	0.42	4.25	2.44	13.48	1.27	1.06	1.17	1.06	63.9241	0.444939	0.556174	0.111235	0	0.111235	0.333704
3608207			1742	70.38	0.11	0.63	2.35	1.84	7.35	0.29	0.98	1.21	0.4	65.9459	0.236827	0.236827	0.17762	0	0	0
3608235			7772	82.32	7.51	1.08	6.21	2.56	12.17	0.32	2.21	0.86	1.11	36.8125	0.182078	0.143062	0.0520224	0.0520224	0.0520224	0.0910391
3608244			407	94.35	13.02	0.25	4.18	3.44	18.67	0.49	1.72	2.46	0.49	67.3469	0.985222	0.492611	0	0	0.738916	0.246305
3608303			2505	88.82	5.79	0.84	4.71	0.8	14.33	0.72	2.59	1.92	1.8	56.8008	0.0807428	0.403714	0	0	0.0807428	0.0403714
3608314	male	25	990	91.72	7.17	1.62	3.84	0.71	13.74	0.71	2.73	1.41	2.93	66.6667	0.101937	0.611621	0	0	0.101937	0.101937
3608320			4238	92.9	10.78	0.33	3.73	2.9	16.19	0.5	1.2	0.73	0.68	48.946	0.334768	0.191296	0.071736	0.071736	0.071736	0.071736
3608331	female	27	425	91.06	6.35	2.12	3.53	1.65	12	1.65	3.53	1.41	0.47	79.3939	1.17371	0.938967	0	0	0.938967	0
3608348			1038	84.59	4.82	1.64	2.22	1.93	12.24	0.67	2.99	1.83	1.45	79.5964	0.192864	0.096432	0.096432	0.096432	0.096432	0
3608419			4092	88.49	6.3	1.91	3.03	1.93	14.54	0.61	2.69	2.08	1.39	61.4929	0.319646	0.196705	0.0737644	0.0737644	0.0983526	0.0737644
3608423			773	92.76	8.02	0.13	3.23	2.98	16.04	1.03	2.33	0.65	0.39	67	0.522876	0.392157	0.130719	0.130719	0.261438	0.261438
3608447	female	47	3248	86.92	7.76	0.99	3.11	2.12	10.56	0.77	2.28	1.97	1.45	62.9604	0.339088	0.277435	0.0924784	0.0616523	0.184957	0.123305
3608476			2050	76.88	0.24	0.54	3.27	0.29	4.83	1.02	3.32	1.27	3.51	52.1628	0.0499002	0.399202	0.0499002	0	0	0
3608500			971	85.27	6.49	0.62	4.12	1.34	10.3	0.21	1.44	1.34	1.03	70.6897	0.206612	0	0	0.103306	0.103306	0.103306
3608527			13100	89.73	7.63	1.12	4.68	2.17	11.95	0.53	2.14	1.1	1.63	39.1793	0.129999	0.129999	0.0535291	0.022941	0.0305881	0.0535291
3608544			8976	81.94	2.54	0.45	3.14	1.18	10.26	0.52	1.1	1.29	2.77	55.3893	0.157711	0.135181	0.0450603	0.0112651	0.0675904	0.0450603
3608609	male	24	16360	83.3	4.22	0.7	2.88	2.84	10.29	0.54	1.54	1.1	1.38	46.1847	0.178275	0.110653	0.0368845	0.0614741	0.0491793	0.0491793
3608628			4405	86.81	7.08	0.79	6.72	2.34	9.04	0.41	2.13	0.95	2.13	42.4967	0.251371	0.159963	0.0914077	0.0228519	0.0914077	0.0228519
3608639	male	24	548	95.26	9.85	1.64	4.01	0.91	14.6	0.91	4.56	2.01	0.55	73.2558	0.182815	0.548446	0	0	0	0
3608640			4025	77.09	8	0.5	4.27	1.71	11.85	0.05	2.36	0.89	0.94	38.3308	0.319489	0.239617	0.0532481	0.0532481	0.212993	0.0532481
3608648			8042	89.49	7.42	0.62	3.33	2.3	12.29	0.58	1.58	1.75	1.27	47.2111	0.237144	0.212182	0.0748877	0.0748877	0.0499251	0.0748877
3608661			1745	86.59	2.12	5.16	2.75	1.2	9	0.17	5.62	1.38	0.74	63.0194	0.17311	0.288517	0	0	0.17311	0.0577034
3608668	male	16	2123	91.19	10.17	1.84	4.57	1.79	11.4	0.19	2.64	0.47	0.99	40.3129	0.14218	0.331754	0	0.0473934	0.0947867	0.14218
3608696	female	24	5022	89.73	6.91	1.55	2.49	1.61	9.18	0.3	3.09	0.48	1.25	36.6817	0.17882	0.119213	0.0993443	0.0397377	0.0198689	0.0397377
3608705			8927	90.22	7.85	1.22	3.86	1.28	13.77	0.68	2.5	1.7	0.92	49.479	0.212981	0.22419	0.0336285	0.044838	0.067257	0.022419
3608711	female	33	1022	90.51	9.98	0.39	3.23	1.08	14.09	0.29	2.15	3.03	2.35	71.7877	0.0968992	0.484496	0	0	0.0968992	0.193798
3608719			6529	87.3	5.09	1.64	3.97	1.55	12.1	0.6	3.23	1.24	0.93	54.251	0.140012	0.217797	0.0155569	0.0155569	0.0777847	0.0311139
3608728			3094	73.11	6.21	0.52	4.07	0.65	9.89	0.55	2.65	1.13	2.1	53.3294	0.160668	0.289203	0.0321337	0.0321337	0.096401	0.0321337
3608740			13739	87.18	3.66	1.11	3.44	2.14	11.63	0.78	2.19	1.42	1.16	44.5368	0.207715	0.126113	0.0296736	0.0445104	0.0964392	0.0667656
3608755			768	82.29	5.6	0.26	4.17	2.08	9.51	0.52	1.3	1.17	2.34	82.6866	0.507614	0.380711	0	0	0.253807	0.380711
3608787			12799	89.44	5.75	0.55	2.42	2.59	11.28	0.71	1.13	0.91	1.03	44.6546	0.251118	0.149101	0.070627	0.0470847	0.0941693	0.0235423
3608807			12058	87.96	5.83	1.04	4.98	1.22	10.43	0.68	2.17	1.24	1.99	43.541	0.101652	0.127065	0.0508259	0.016942	0.016942	0.025413
3608814			2654	70.23	4.48	1.28	7.31	1.7	9.27	0.08	2.03	1.24	1.09	38.3032	0.330657	0.188947	0	0.0472367	0.236183	0.0944733
3608826			3967	85.48	4.54	1.49	4.69	1.18	11.75	0.25	2.87	1.11	1.84	57.8258	0.282124	0.256476	0.0769428	0.153886	0.0256476	0.10259
3608884	male	14	511	88.26	6.85	0.39	6.65	2.94	13.5	1.17	2.15	2.35	2.15	74.3697	0.638298	0.425532	0	0.212766	0.425532	0.212766
3608908			651	92.47	7.83	0.61	6.45	1.54	13.21	0.31	1.08	0.77	2.3	69.5971	0.46729	0.46729	0	0	0.46729	0.155763
3608932	male	42	935	88.34	2.57	2.14	3.53	1.18	12.3	0.96	3.96	1.93	0.96	73.1458	0.106952	0.320856	0	0.106952	0	0.106952
3608935			810	94.44	8.27	1.98	3.09	1.98	14.32	0.25	3.58	0.74	0.37	66.9014	0.496278	0.744417	0	0	0.496278	0.124069
3608960			1614	91.82	9.67	0.99	2.6	3.1	12.02	1.49	1.98	0.93	2.42	71.0438	0.374766	0.249844	0.062461	0.062461	0.124922	0.187383
3608986			16543	89.08	7.57	0.54	3.89	3.58	12.75	1	2.02	1.25	0.87	34.8318	0.222237	0.101017	0.0336723	0.0471412	0.0673446	0.0538757
3608989			913	84.23	1.97	1.2	2.74	4.49	11.61	0.99	1.97	1.53	0.99	76.9596	0.440044	0.330033	0.110011	0.220022	0.110011	0.220022
3609003			3932	78.56	2.64	0.46	2.37	1.14	10.07	0.56	1.2	0.97	2.54	65.2493	0.103842	0.129803	0.0259605	0.0519211	0.0259605	0.0519211
3609013	male	15	561	86.27	4.46	1.6	0.36	3.21	12.66	1.43	3.03	0.71	0.89	77.4892	0.540541	0	0.18018	0	0.18018	0.18018
3609015			362	87.29	5.25	2.21	2.21	3.04	16.57	0.28	4.14	2.49	0.55	70.6667	0.218341	0.218341	0	0.218341	0	0.218341
3609016	female	25	1738	82.34	5.06	0.63	1.73	1.61	11.39	0.29	1.9	0.98	1.38	59.3315	0.0589275	0.23571	0	0	0.0589275	0.117855
3609022			6734	85.91	3.42	0.82	3.3	2.57	13.9	0.27	1.63	0.86	1.78	51.0507	0.193827	0.134188	0.0447294	0.074549	0.0298196	0.074549
3609029			8772	87.33	6.02	0.64	3.74	2.72	13.1	0.39	1.61	0.89	1.66	48.3584	0.295387	0.159055	0.0681663	0.0681663	0.0681663	0.0908884
3609037			6567	81.64	5.83	0.53	3.9	1.74	9.24	0.58	1.86	1.1	1.74	53.0827	0.200277	0.246495	0.0462178	0.0308119	0.0924357	0.0308119
3609044			508	80.71	5.91	0.39	2.76	1.77	10.63	0.2	1.38	0.79	1.38	86.5471	0	0.394477	0	0	0	0.197239
3609061	female	41	14170	76.97	1.34	0.81	2.44	2.7	8.81	0.37	2.19	1.27	0.85	46.4642	0.170867	0.149509	0.0427168	0.0427168	0.0498363	0.0569557
3609088			15894	82	3.17	0.82	3.17	1.36	11.07	0.43	1.53	1.25	1.81	41.0762	0.100269	0.0814689	0.0188005	0.0376011	0.0188005	0.0313342
3609091			693	73.45	0	0.29	4.91	0.72	6.64	0.58	2.89	1.01	5.05	72.5248	0	0.431655	0	0	0	0
3609104	female	26	13497	86.97	4.94	0.59	2.91	1.76	10.42	0.46	1.75	1.22	1.51	41.8641	0.148976	0.134078	0.0521415	0.0372439	0.0372439	0.0521415
3609176			586	86.52	2.73	1.37	2.39	1.71	11.09	0	2.39	1.37	0.68	73.0924	0	0.17301	0	0	0	0
3609186			444	80.18	4.05	0.45	3.38	1.35	6.76	0.68	1.58	0.68	2.03	79	0.481928	0.481928	0	0.240964	0	0
3609217	female	17	974	91.48	11.29	0.41	4.52	3.18	11.4	0.51	1.44	1.44	0.82	63.7566	0.617284	0.205761	0.102881	0.205761	0.308642	0.205761
3609218			522	86.78	7.66	0.38	1.92	1.92	9.2	0.57	1.53	2.11	1.34	81.6514	0.790514	0.790514	0.197628	0.197628	0	0
3609229	female	23	11954	87.16	5.71	1.87	3.43	1.59	10.45	0.33	3.2	1.02	1.11	40.2826	0.158929	0.125471	0.0501882	0.0250941	0.0585529	0.0418235
3609237			11563	75.66	0.2	0.29	2.76	0.48	12.97	0.35	1.71	1.76	0.42	32.534	0.0267594	0.0535189	0.00891981	0.00891981	0.00891981	0
3609281			2546	83.19	3.26	0.43	4.28	1.14	8.84	0.59	1.73	1.69	1.92	70.2818	0.198413	0.47619	0.0793651	0.0793651	0	0.0396825
3609288			2322	88.8	7.06	0.47	2.41	2.84	10.98	1.12	1.89	0.86	2.11	46.6862	0.311111	0.222222	0.0888889	0.0888889	0.0888889	0.177778
3609293	female	13	1191	89.5	15.37	0.08	2.02	6.63	15.03	1.18	1.18	1.68	0.25	62.1795	0.692641	0.17316	0.34632	0.0865801	0.17316	0.25974
3609323	male	14	580	94.14	6.38	1.72	2.41	3.28	11.38	0.17	3.97	0.86	0.17	74.2574	0.687285	0.171821	0.171821	0.171821	0.171821	0.343643
3609337			3620	89.12	5.88	1.46	4.64	2.4	12.35	0.39	3.4	0.8	0.94	50.8415	0.283688	0.312057	0.0283688	0.0567376	0.0851064	0.0567376
3609350	male	15	1707	91.45	8.49	0.53	4.45	2.46	11.6	0.47	1.82	0.82	1.35	64.6248	0.292912	0.527241	0.117165	0.117165	0.0585823	0.117165
3609367			1796	91.04	11.14	0.78	2.12	2.51	14.92	0.56	1.78	1.56	0.78	64.8045	0.611791	0.222469	0.166852	0.111235	0.222469	0.166852
3609390			12787	88.17	5.21	0.67	3.03	2.06	13.04	0.66	1.81	1.29	1.72	47.4636	0.237098	0.134355	0.0632261	0.0158065	0.102742	0.0474196
3609398			2846	86.16	5.48	1.19	3.83	1.72	9.21	0.67	2.95	0.95	1.51	58.8468	0.27894	0.27894	0.0348675	0	0.174338	0.104603
3609402			509	88.8	7.27	0.98	3.14	1.57	11	0.39	2.75	2.16	1.77	77.8261	0	0.391389	0	0	0	0
3609416			716	80.45	2.65	0.56	3.63	1.96	9.5	1.12	1.26	2.09	1.26	74.4986	0.138889	0.277778	0	0	0.138889	0.138889
3609435			1043	81.69	4.99	1.53	2.3	2.21	10.93	0.67	2.21	1.44	0.86	81.9742	0.384615	0.288462	0.0961538	0	0.192308	0.192308
3609476	female	23	2977	83.91	7.93	0.54	3.86	1.78	9.07	0.74	1.44	1.04	1.11	61.2738	0.450919	0.277489	0.138744	0.0346861	0.17343	0.0346861
3609484			5707	84.07	4.49	0.09	2.87	1.86	11.28	0.63	1.17	0.86	1.26	61.6908	0.281442	0.193492	0.0527704	0.0703606	0.123131	0.0703606
3609533			4313	94.55	7.37	0.7	3.01	1.39	15.14	0.16	1.97	1.14	0.93	47.7755	0.116932	0.187091	0	0.070159	0	0.0467727
3609537			2243	86.09	3.97	2.01	2.94	1.25	11.28	0.58	2.54	1.6	2.27	68.2902	0.0904568	0.316599	0.0452284	0.0452284	0	0.0904568
3609557	female	37	515	89.51	5.05	2.52	3.88	1.55	7.57	1.17	3.11	1.94	1.36	79.638	0.193798	0.581395	0.193798	0	0	0
3609573			9865	84.64	5.15	0.47	2.93	1.4	9.79	0.59	1.31	1.06	2.25	53.407	0.11318	0.154337	0.0308674	0.0205782	0.0308674	0.0720239
3609574	male	33	2183	89.6	2.79	1.97	2.52	2.02	11.82	0.27	2.84	1.37	0.41	67.2626	0.325885	0.232775	0.139665	0.0465549	0.0931099	0.139665
3609626	male	34	3096	86.82	6.04	0.94	3.46	1.29	8.79	0.84	1.81	1.36	2.68	60.3369	0.161186	0.322373	0.0644745	0.0322373	0.0322373	0.0644745
3609652			760	78.95	2.5	0.13	3.29	1.05	11.05	0.53	1.05	0.92	0.39	84	0	0.537634	0	0	0	0
3609661	female	37	950	79.26	4.11	0.11	4.84	0.63	8.11	0.95	1.16	0.74	0.32	65.0655	0.106838	0.213675	0	0	0	0.106838
3609697			35581	87.99	5.07	0.54	2.45	1.83	12.23	0.38	1.31	1.12	1.41	32.7217	0.103936	0.0786539	0.0280907	0.0252816	0.0280907	0.0196635
3609699			807	90.71	10.53	0.25	3.72	1.49	15.74	0.25	1.73	1.61	0.99	77.7778	0.123916	0.495663	0	0.123916	0	0.247831
3609720	female	14	1724	84.45	6.67	0.87	5.51	1.16	8.58	0.17	3.19	0.87	2.15	55.144	0.178678	0.297796	0.0595593	0.0595593	0	0.119119
3609733	male	37	841	78	1.07	0.36	3.92	2.14	7.85	0	0.59	2.73	1.19	75.1208	0.118203	0.118203	0	0	0.118203	0.118203
3609764			1423	87.28	8.29	1.19	2.67	1.69	10.47	0.84	3.51	0.98	0.7	71.6469	0.29347	0.366838	0	0	0.146735	0.0733676
3609801	male	17	3478	70.39	2.21	0.06	4.63	2.16	6.07	0.32	0.95	4.89	2.62	57.0312	0.292997	0.175798	0.0292997	0.0878992	0.146499	0.117199
3609838	female	38	1620	81.85	4.75	1.17	2.96	0.86	8.7	0.8	3.15	1.79	0.56	64.465	0.125549	0.313873	0	0.125549	0	0
3609839			4025	82.46	3.28	0.15	2.14	1.09	8.84	0.3	1.09	1.04	2.43	58.0201	0.103439	0.155159	0.0517197	0	0.0258598	0.0517197
3609843	female	13	1447	81.2	6.5	0.28	3.04	2.21	10.92	0.55	1.11	0.76	1.66	66.9368	0.221239	0.221239	0.147493	0	0	0.147493
3609893			3160	93.99	8.51	1.49	2.94	3.35	14.15	0.35	3.16	0.79	0.41	48.2289	0.256164	0.192123	0.064041	0.064041	0.0960615	0.0960615
3609918	female	24	26105	87	6.64	0.75	2.24	2.38	11.74	0.71	1.7	0.69	1.12	32.5513	0.114362	0.0552094	0.0276047	0.0157741	0.0315482	0.0315482
3609920			26680	83.22	7.84	1.09	2.93	3.46	9.99	0.72	2.28	0.66	1.52	29.9332	0.121599	0.0493996	0.0265998	0.0303998	0.0379997	0.0417997
3609922			508	88.98	6.3	0	6.69	1.18	12.6	0.39	0.79	0.39	3.54	70.7207	0.19802	0.990099	0	0	0	0.39604
3609925			3217	94	10.26	0.53	4.6	1.83	14.52	0.53	1.96	1.46	1.31	49.3495	0.190597	0.25413	0.0317662	0.0317662	0.0952986	0.0952986
3609929			1175	82.47	3.32	0.17	1.45	0.43	9.19	0.43	1.87	2.04	0.43	63.6528	0.0857633	0.343053	0	0.0857633	0	0
3609938			639	78.09	9.23	0.16	9.23	4.69	9.23	0.31	4.07	1.56	0.78	45.9016	0.625	0.3125	0	0	0.46875	0.15625
3609956			439	89.29	8.2	0.46	4.78	1.37	15.95	0.23	0.68	2.28	2.05	79.2553	0.227273	1.36364	0	0	0.227273	0.227273
3609965			2397	80.02	4.46	0.21	3.55	2	8.89	0.58	1.75	1.17	2.09	63.6204	0.0850702	0.340281	0	0.0850702	0	0.127605
3609969			680	94.85	10.59	2.79	2.94	1.76	11.62	0.59	5.44	1.62	1.62	65.6716	0.151515	0.30303	0.151515	0	0	0.151515
3609999			3285	84.93	5.08	0.33	2.22	0.82	13.33	0.24	1.34	2.31	0.33	47.8863	0.0623053	0.186916	0	0.0311526	0.0311526	0.0311526
3610009	female	27	4690	92.67	6.1	1.66	3.37	1.43	11.22	0.7	2.99	1.02	1.49	54.1814	0.216169	0.172936	0.0864678	0.0864678	0.0216169	0.0864678
3610036			772	92.36	9.2	0.78	2.59	2.2	11.27	0.26	3.24	1.68	2.2	76.7442	0.38961	0.38961	0.12987	0	0.25974	0
3610040	female	16	4444	89.51	7.85	2.34	3.76	2.12	12.51	0.32	4.28	0.88	2.07	44.5077	0.204638	0.181901	0.0454752	0.0454752	0.0682128	0.0682128
3610071			3907	91.35	8.4	2.12	3.17	1.31	11.01	0.03	3.63	1.2	1.69	45.5516	0.205708	0.179995	0.0771407	0.0514271	0.0514271	0.0771407
3610094			1603	87.34	8.48	0.19	4.37	1.25	9.48	0.31	1.5	1.19	1.68	68.5051	0.314268	0.565682	0	0.0628536	0.0628536	0.125707
3610134			3152	81.09	2.41	1.05	2.76	2.76	10.88	0.38	2.41	1.65	1.17	62.1528	0.226684	0.226684	0.0971503	0	0.0971503	0.0323834
3610160			5200	86.37	6.1	1.15	3.12	1.77	9.96	0.56	2.33	1.02	2.31	54.007	0.274887	0.176713	0.098174	0.0196348	0.117809	0.0785392
3610166			2430	93.25	9.38	0.12	3.62	3.54	18.4	0.41	0.78	2.02	1.07	57.0043	0.619323	0.289017	0.0825764	0.165153	0.330306	0.123865
3610171			46245	83.09	3.87	1.15	3.05	2.75	11.45	0.6	2.26	1.07	1.18	35.7932	0.100325	0.0588864	0.0174478	0.0261717	0.0348956	0.0130859
3610174			464	87.72	6.9	3.02	4.09	2.8	12.07	0.22	3.88	0.22	0.22	74.1379	0	0.21645	0	0	0	0
3610182			8195	86.09	7.93	0.79	2.9	1.81	10.77	0.55	2.1	1.2	0.48	44.2604	0.196899	0.123062	0.0369185	0.0369185	0.0738371	0.0861432
3610191			12438	86.03	5.28	0.59	3.59	2.48	11.18	0.42	1.72	1.21	1.92	39.1835	0.136294	0.128277	0.0481039	0.0320693	0.0400866	0.0400866
3610204			912	90.9	3.84	0.33	2.96	2.08	14.25	0.99	2.63	1.32	0.44	72.3577	0.438116	0.657174	0.109529	0	0.328587	0.109529
3610208			2103	90.11	7.7	2.47	5.47	1.28	10.13	0.67	4.28	1.24	1.28	52.1327	0.191939	0.239923	0.0479846	0.0479846	0.0959693	0.0479846
3610211			6421	87.59	7.16	1.11	3.92	1.32	11.87	0.42	2.66	0.93	1.76	53.4169	0.155666	0.1868	0.0466999	0.0311333	0.0622665	0.0778331
3610213			7894	80.49	1.48	1.63	2.24	2.52	10.97	0.27	2.94	1.41	1.66	60.3877	0.283104	0.15442	0.0900785	0.0900785	0.0643418	0.0900785
3610217			15685	77.6	0.27	1.48	2.63	3.09	8.66	0.47	2.37	1.59	0.36	44.5463	0.141908	0.0967555	0.0387022	0.0193511	0.0322518	0.0322518
3610236			452	86.5	5.31	2.21	5.53	0.44	9.73	0.44	2.88	1.11	1.11	82.7586	0	1.53846	0	0	0	0
3610238	female	36	3414	92.77	7.41	1.05	7.94	1.55	11.34	0.79	4.22	1.17	0.73	35.6979	0.176367	0.176367	0.0587889	0	0.117578	0.0587889
3610243			6807	84.84	4.03	0.56	3.36	2.38	10.06	0.5	1.85	1.35	1.84	51.9678	0.252076	0.14828	0.059312	0.029656	0.103796	0.07414
3610265			768	94.01	9.64	1.56	5.86	2.21	14.58	0.78	3.26	0.13	1.04	64.8276	0.501253	0.626566	0	0.125313	0.37594	0.250627
3610299	male	25	544	90.81	5.88	1.1	3.86	2.76	16.54	0.74	3.12	2.76	0.92	77.4359	0.184162	0.184162	0	0	0	0.184162
3610305			1065	88.83	10.61	1.22	2.72	3.38	10.42	0.19	3.29	0.19	1.78	60.2837	0.582524	0.38835	0.0970874	0.194175	0.194175	0.194175
3610307			20059	85.69	3.57	0.67	3.7	1.3	12.27	0.31	1.92	2.21	2.18	35.4983	0.0848049	0.104759	0.0199541	0.0149656	0.0349197	0.0299312
3610325			416	92.07	8.89	0.48	5.53	2.4	16.35	0.72	2.16	0.48	2.4	60.7362	0.240385	0.721154	0	0.240385	0	0.240385
3610343			1325	90.19	7.25	1.89	4.53	0.75	7.25	0.45	4.23	1.21	2.11	63.8462	0.228659	0.381098	0.0762195	0	0.152439	0.152439
3610347			2056	78.11	5.2	0.49	4.91	2.58	10.12	0.34	1.22	1.17	0.97	61.7195	0.339312	0.387785	0.0969462	0.0969462	0.145419	0.145419
3610396			4478	87.87	6.3	1	2.37	1.21	11.26	0.13	2.17	1.54	1.07	55.285	0.15681	0.134409	0	0.0896057	0.0448029	0.0448029
3610419			2929	86.21	8.13	1.09	5.5	3.07	13.08	0.41	1.98	0.61	1.6	48.6981	0.351741	0.316567	0.0703482	0.105522	0.140696	0.105522
3610422			651	94.47	7.68	1.38	4.45	3.23	16.13	1.23	3.07	2	0.15	62.0253	1.22511	0.459418	0.306279	0.306279	0.459418	0.153139
3610443			422	86.97	4.5	0.47	3.32	1.42	10.19	0	2.37	1.18	0.71	84.153	0	0.731707	0	0	0	0
3610470	male	15	605	86.45	6.28	0.17	2.81	1.32	14.21	0	0.5	0.17	1.49	76.9231	0.66335	0.497512	0.331675	0.331675	0	0
3610474			1841	94.35	9.34	0.11	4.51	2.39	19.5	0.76	1.36	1.41	0.6	58.626	0.384404	0.21966	0.164745	0	0.0549149	0.164745
3610496			1462	87.48	5.54	0.55	2.67	1.03	9.37	1.5	1.37	1.44	3.28	67.1186	0.207756	0.34626	0	0.0692521	0.0692521	0.138504
3610506	male	24	395	74.68	0	0	1.77	1.27	13.67	0.25	0.25	2.03	0.76	58.8235	0	0	0	0	0	0
3610512			5851	86.16	3.88	0.99	4.73	1.47	11.72	0.38	2.34	1.57	0.79	49.258	0.188939	0.154586	0.0343525	0.0515287	0.0515287	0.0515287
3610541			2158	87.35	7.51	0.83	2.46	1.76	11.86	0.51	1.58	0.74	1.62	63.6364	0.424528	0.235849	0.235849	0.0471698	0.0943396	0.188679
3610550			2323	82.48	2.28	2.24	1.85	2.54	8.7	0.3	3.27	1.33	0.82	74.5136	0.171527	0.171527	0	0.0428816	0.128645	0.0428816
3610554			5410	89.04	6.41	2.11	4.77	1.96	9.33	0.44	3.7	1.37	1.72	42.0026	0.117256	0.21497	0	0.0586281	0.0390854	0.0586281
3610555	male	25	5442	85.72	6.19	0.57	3.07	2	9.89	0.75	1.78	1.19	1.45	59.8546	0.259115	0.240607	0.0185082	0.0185082	0.185082	0.0370165
3610583			1022	87.87	2.84	5.58	3.42	0.88	12.92	0.39	6.85	1.86	0.78	75.1861	0	0.297619	0	0	0	0
3610610			4574	87.17	6.84	0.52	3.41	2.1	11.37	0.44	2.03	1.22	1.68	59.8956	0.285213	0.263273	0.0438789	0.0877578	0.0877578	0.0658183
3610623			558	83.87	1.97	2.51	3.58	2.15	13.26	0.18	3.76	3.94	0.9	76.0456	0	0	0	0	0	0
3610631			4987	73.93	0.24	0.42	2.29	2.77	8.08	0.46	1.24	2.11	0.54	57.5411	0.100624	0.120749	0.0603743	0	0.0201248	0.0201248
3610654			1867	80.34	4.77	1.18	4.18	1.45	7.23	0.27	1.71	1.66	2.2	66.7418	0.0510465	0.255232	0.0510465	0	0	0.153139
3610712	male	16	2464	83.97	6.49	2.44	3.9	0.69	5.19	0.16	3.12	1.14	2.84	51.5288	0.163867	0.204834	0	0.0409668	0.1229	0
3610722	male	16	6063	87.75	6.61	1.93	2.47	1.72	13.24	0.38	2.9	0.97	1.4	41.555	0.248633	0.165755	0.0165755	0.116029	0.066302	0.033151
3610729			2872	87.08	6.06	1.32	3.66	2.37	10.13	0.17	2.61	0.97	3.03	62.4796	0.315347	0.350385	0.0350385	0.0700771	0.140154	0.0700771
3610730			4732	80.79	1.78	2.7	2.47	0.82	8.22	0.38	3.11	0.63	1.1	54.5587	0.147586	0.16867	0.0210837	0.0421674	0.0843348	0.0210837
3610752			1943	85.74	7.36	0.05	1.6	1.24	9.11	0.26	0.82	0.67	1.29	70.6302	0.310078	0.0516796	0.103359	0.0516796	0.0516796	0
3610757			4619	89.87	5.95	1.36	4.33	1.73	14.12	0.54	2.29	1.13	0.71	54.5102	0.218914	0.240806	0.109457	0.0437828	0.0656743	0.0218914
3610799			1334	90.7	7.57	1.42	3.67	2.4	13.49	0.3	2.55	0.67	1.27	74.7628	0.527506	0.301432	0.150716	0.075358	0.150716	0.226074
3610833			1289	90.38	8.53	0.85	3.72	3.49	12.49	1.63	1.71	0.85	0.62	62.9699	0.545171	0.155763	0	0.0778816	0.389408	0.155763
3610848			509	89.59	9.82	0	2.36	0.98	13.36	0.2	0.2	2.16	1.38	86	0	0.587084	0	0	0	0.195695
3610882			1576	80.46	3.74	0.51	2.79	2.66	14.59	0.06	1.71	0.95	0.76	68.521	0.383632	0.255754	0.191816	0.127877	0.0639386	0.127877
3610960	female	16	37531	87.98	5.35	0.64	4.06	1.95	13.33	0.58	2.06	1.22	1.82	25.5564	0.0761843	0.0598591	0.0190461	0.0244878	0.0163252	0.0217669
3610965			6447	70	1.21	0.76	3.51	1.52	7.06	0.47	1.55	1.16	1.1	56.3467	0.188029	0.203698	0.0470072	0.0313381	0.0783453	0.0470072
3610968			6024	87.52	5.84	0.93	2.95	2.03	13.61	0.32	2.69	0.95	1.59	54.399	0.285474	0.167926	0.0839631	0.0503778	0.0839631	0.0671704
3610975			618	86.41	4.37	2.43	3.07	3.24	16.5	1.78	3.72	0.49	0.97	78.5455	0.670017	0.335008	0	0.335008	0.167504	0.167504
3611000			1351	81.72	3.92	1.18	1.55	0.52	7.4	0.3	2.29	1.55	2.74	70.6362	0.221402	0.295203	0.221402	0	0	0
3611080			627	80.86	4.78	1.28	5.1	1.91	7.18	0.16	2.39	0.64	1.28	70.679	0.162338	0.487013	0	0	0.162338	0
3611094			9520	92.66	6.94	0.45	4.12	2.3	15.42	0.59	2.32	0.96	1.31	45.8112	0.208448	0.186506	0.0329128	0.0329128	0.0987383	0.0877674
3611096			4414	72.84	0.18	0.14	2.74	0.86	10.49	0.41	0.86	2.79	0.54	60.2123	0.0688863	0.137773	0.0229621	0	0.0459242	0.0459242
3611206	male	27	30675	89.94	2.35	1.01	2.44	2.62	12.52	0.95	1.87	1.13	0.81	35.2493	0.150116	0.0913749	0.0293705	0.0358973	0.0391607	0.0293705
3611238			438	87.9	9.36	0.23	4.11	0.91	10.27	0.68	1.6	1.83	1.37	68.3333	0.225225	0.675676	0	0	0.225225	0
3611295	male	27	2470	81.9	2.15	1.7	3.28	0.85	11.82	0.08	3.44	1.01	1.38	61.8492	0.0817996	0.245399	0.0408998	0	0	0.0408998
3611296			440	85.91	4.09	2.05	5.91	1.14	7.73	0.45	3.64	2.5	1.36	80.1047	0.22779	0.455581	0	0	0	0
3611382			1496	92.31	9.22	0.13	3.34	2.54	12.77	0.53	2.01	1.4	2.14	64.6962	0.537634	0.268817	0.0672043	0.134409	0.201613	0.201613
3611398			1913	91.32	10.4	0.58	3.35	2.2	16.41	0.52	1.2	1.05	1.67	62.2795	0.314301	0.209534	0.104767	0	0.15715	0.15715
3611406			934	93.58	12.21	1.28	3.85	0.75	12.31	0.64	3.64	1.18	0.75	72.0109	0.107991	0.539957	0	0	0.107991	0
3611411			4012	74.7	1.5	0.92	2.99	0.75	10.67	0.42	1.69	2.62	0.12	42.8571	0.0501756	0.100351	0.0250878	0	0	0.0250878
3611418	male	16	1177	91.67	6.88	0.76	6.63	1.19	14.27	1.02	4.08	0.59	0.59	66.1702	0.255754	0.511509	0	0	0.255754	0
3611435			854	86.42	9.02	0.12	2.46	1.76	10.3	1.52	0.59	1.76	3.4	67.2365	0.353774	0.117925	0.235849	0	0.117925	0.235849
3611439			2074	93.06	8.68	0.63	3.04	1.83	11.04	0.43	1.78	1.69	1.69	59.6035	0.144788	0.289575	0.0482625	0	0.0965251	0.144788
3611448			6194	80.16	1.79	1.5	2.31	3.2	11.04	0.23	2.15	1.15	0.37	49.9824	0.145255	0.0968367	0.0806972	0	0.0484183	0.0484183
3611467			1401	88.44	5.57	0.36	2.43	1	8.92	0.29	1.43	1.93	0.86	63.0872	0.287977	0.143988	0.0719942	0.0719942	0.143988	0.0719942
3611471			1304	92.64	8.67	0.92	6.06	1.53	11.58	0.69	2.45	0.46	1.38	60.4962	0.462606	0.385505	0	0.154202	0.154202	0.077101
3611510	female	14	5337	89.34	6.3	2.1	5.21	2.45	10.59	0.24	4.1	1.41	2.75	46.3015	0.207273	0.244959	0.0565291	0.0753721	0.0376861	0.0942152
3611513			750	85.2	4.53	0	4.13	1.2	10	0.13	0.8	1.07	3.73	74.928	0.135318	0.811908	0	0.135318	0	0.135318
3611552	male	16	450	92.22	1.56	5.11	2.44	3.56	10.44	0.67	5.56	0.89	5.11	76.3006	0.222717	0.445434	0	0	0.222717	0.890869
3611567			537	85.1	8.19	0.37	2.23	2.61	11.55	0.74	1.12	0.56	1.49	93.4783	0.561798	0.561798	0.374532	0	0.187266	0.187266
3611601	male	17	15860	85.06	3.05	0.28	2.95	2.01	8.62	0.68	1.72	0.45	0.84	30.6341	0.104106	0.0845859	0.0195198	0.0195198	0.0390396	0.0260264
3611606	male	40	631	84.15	1.58	3.17	3.49	4.6	13.63	0.79	3.49	2.22	1.11	80.9187	0.159744	0.798722	0	0.159744	0	0
3611632	female	13	2870	87.18	8.47	0.63	3.87	2.02	11.67	0.31	1.6	0.77	1.67	56.3866	0.24674	0.211491	0.070497	0.105746	0.0352485	0.105746
3611659			737	92.94	7.73	1.76	5.02	3.8	13.57	0.41	3.39	0.95	0.81	80	0.692521	0.554017	0.138504	0.415512	0	0.415512
3611662			2367	71.95	0.42	3.08	2.92	1.61	6.97	0.3	4.18	0.34	2.58	73.8636	0.174825	0.174825	0.0437063	0	0.0874126	0.0874126
3611671			437	89.7	5.95	0	3.2	1.37	12.13	1.14	3.2	2.06	3.89	74.5455	0.928074	0	0.232019	0.464037	0	0
3611687	female	13	1226	87.85	4.24	3.18	2.85	0.41	5.3	0.24	4.57	1.31	4.08	60.8961	0.164204	0.0821018	0.0821018	0	0.0821018	0
3611707			8125	86.31	5.12	0.64	3.25	1.55	10.45	0.39	1.65	0.91	1.12	49.2654	0.183262	0.19548	0.0366524	0.0488699	0.0610874	0.0610874
3611733			1379	92.31	8.77	1.89	3.7	1.09	13.13	1.16	2.18	1.67	0.58	68.8017	0.290909	0.363636	0.0727273	0.0727273	0.145455	0.145455
3611803			6364	89.28	7.29	1.04	3.13	2.29	10.67	0.41	2.17	1.23	1.4	55.9497	0.290463	0.225916	0.0806842	0.0322737	0.112958	0.112958
3611821	female	33	3316	86.94	3.74	0.24	3.08	1.75	11.4	0.75	1.18	1.06	1.51	60.7094	0.273556	0.0911854	0	0.0911854	0.0911854	0.182371
3611852			1203	89.28	9.98	0.5	4.66	3.91	12.39	1.33	1.41	1.5	1.33	70	0.424088	0.254453	0	0.169635	0.169635	0.169635
3611867			629	88.71	10.02	0.32	3.5	2.07	14.31	0.95	1.91	0.64	1.27	82.7586	0.646204	0.484653	0	0	0.484653	0.161551
3611924	female	15	4293	87.7	8.81	1.19	4.08	1.54	11.32	0.54	2.75	1.05	1.7	44.3045	0.140713	0.187617	0.0234522	0	0.0703565	0.0703565
3611925	male	16	2902	82.43	3.31	0.48	2.96	2.89	13.2	0.65	2.21	1.31	3.38	58.3201	0.21322	0.0710732	0	0.10661	0.0355366	0.0710732
3611952			6877	87.58	7.56	0.55	1.96	2.27	9.18	0.64	1.28	0.73	0.83	44.6954	0.17585	0.117233	0.0293083	0.0586166	0.0732708	0.0439625
3611967			6442	92.3	7.87	0.81	3.8	1.99	14.41	0.64	2.64	1.63	1.24	47.2421	0.248911	0.20224	0.0622278	0.0622278	0.0777847	0.0933416
3611968			699	87.12	9.16	0.43	3.29	0.86	9.87	0	2.15	2	1.43	78.6477	0	0.146628	0	0	0	0
3611975			9674	88.72	6.4	0.97	4.69	1.78	11.84	0.19	2.02	1.19	1.98	41.175	0.125248	0.135685	0.0104373	0.0417493	0.031312	0.0730613
3611982			4629	88.38	7.22	1.04	2.12	2.18	8.99	0.5	1.84	1.27	0.67	56.8957	0.368604	0.195143	0.0650477	0.0650477	0.151778	0.0216826
3611985	male	27	2146	88.35	7.08	0.93	4.19	1.96	13.75	1.21	1.82	2.14	2.42	63.6912	0.140384	0.140384	0	0	0.0935891	0.0935891
3611987			582	87.11	5.5	1.37	3.26	2.41	9.79	0.52	3.44	1.55	3.61	86.2903	0.346021	0.865052	0.17301	0.17301	0	0.17301
3612011	female	16	2478	94.39	9.56	0.28	4.64	2.26	15.74	0.69	1.57	0.81	0.85	57.5406	0.361011	0.320899	0.160449	0.0802246	0.0802246	0.120337
3612039	female	13	1612	87.47	9.43	0.25	4.4	3.04	11.79	0.62	3.16	0.5	1.18	61.8557	0.444444	0.190476	0.190476	0.126984	0.126984	0.190476
3612041			567	85.19	9.7	0.35	5.47	3	10.93	0.53	1.76	1.59	1.06	67.1875	0.75188	0.18797	0.18797	0.18797	0.18797	0
3612049			4740	91.6	9.85	0.44	4.35	1.75	13.02	0.38	1.35	1.1	1.77	44.5338	0.20982	0.146874	0.020982	0.0629459	0.10491	0.0629459
3612056			7364	88.08	6.38	0.5	3.37	2.7	12.55	0.79	1.72	1.07	1.11	51.4351	0.204946	0.136631	0.0409892	0.0819784	0.0546523	0.0819784
3612060			572	86.89	4.9	1.92	1.92	4.72	10.84	0.35	3.32	2.62	0.17	79.6	0.71048	0.35524	0.35524	0.17762	0.17762	0.35524
3612061			1920	89.9	7.55	0.47	2.86	2.45	10	0.73	2.29	1.2	1.3	68.7421	0.315457	0.368034	0.0525762	0	0.157729	0.315457
3612082			68118	88.26	6.38	1.05	2.83	2.22	11.43	0.57	2.34	1.02	1.23	24.3231	0.0765043	0.0367809	0.0147124	0.0147124	0.0338385	0.0132411
3612085	female	16	3520	93.44	9.89	0.45	5.71	1.65	14.77	0.71	2.61	0.48	1.08	40.7905	0.224909	0.224909	0.0562272	0	0.112454	0.0562272
3612090			5887	82.79	2.97	0.8	2.09	4.37	10.7	0.46	1.49	1.1	0.87	58.4051	0.25729	0.120069	0.0686106	0.120069	0.051458	0.051458
3612096			3564	90.1	3.34	1.12	3.03	1.29	12.96	1.15	1.88	1.09	1.37	60.8407	0.168824	0.253236	0.0281373	0.0281373	0.0844119	0.0844119
3612107			10892	83.52	5.24	1.06	3.59	2.17	10.7	0.57	2.25	1.15	1.06	48.7518	0.17552	0.138568	0.0461894	0.0461894	0.0369515	0.0277136
3612116			496	89.11	9.68	0.2	3.02	3.83	12.7	0.6	1.81	1.81	0.4	80.8989	0.811359	0.608519	0.20284	0.40568	0.20284	0.20284
3612131	male	44	1950	82.67	3.54	1.03	3.08	1.59	9.74	0.82	1.9	1.03	1.74	73.8688	0.103466	0.155199	0	0.0517331	0	0.103466
3612142			5358	85.44	7.75	2.15	2.72	2.18	7.97	0.41	3.53	0.62	2.63	50.447	0.189789	0.0948947	0.0569368	0.0948947	0.0189789	0.113874
3612163			3726	91.65	7.14	0.91	3.49	1.56	11.57	0.91	2.01	1.58	1.5	52.7855	0.293882	0.267165	0.0801496	0.0801496	0.0801496	0.106866
3612165	male	33	31696	73.17	0.91	0.4	1.63	0.91	10.48	0.24	1.19	0.82	0.75	30.3735	0.0668683	0.0573157	0.0254737	0.0127368	0.0191052	0.0127368
3612176	female	26	2618	84.87	1.99	3.02	4.62	0.57	8.52	0.15	3.97	0.95	2.14	50.9901	0.0745156	0.260805	0	0	0.0372578	0.149031
3612218	female	15	5485	90.32	10.19	0.77	5.34	2.66	14.29	0.84	1.75	1	1.29	40.8494	0.16596	0.20284	0.0737599	0.01844	0.0553199	0.11064
3612226	female	33	764	88.22	4.06	0.52	3.01	1.18	7.2	0.26	1.96	0.92	1.57	72.1683	0.395778	0.263852	0	0.263852	0	0.131926
3612263			3558	95.7	7.84	1.69	3.4	2.14	17.23	0.31	3.57	0.93	1.1	50.3797	0.453772	0.255247	0.113443	0.0850822	0.226886	0.0567215
3612304			15015	90.26	7.87	0.72	3.86	2.87	12.94	0.71	1.72	1.53	1.29	33.1478	0.153354	0.133351	0.0333378	0.0200027	0.0533404	0.0466729
3612306			3610	81.69	1.61	1.02	3.32	0.72	11.86	0.47	1.88	2.8	0.14	43.7063	0.0558036	0.111607	0.0279018	0	0	0.0279018
3612310			461	88.94	8.24	0	3.25	1.52	12.8	0.22	0.43	1.3	1.74	70.1149	0	0.220264	0	0	0	0
3612335			5835	84.03	3.91	0.45	3.67	1.1	10.88	0.43	1.27	1.78	1.27	53.6989	0.190016	0.190016	0.0690966	0	0.120919	0.0172741
3612344			3345	88.55	10.16	0.72	3.32	3.11	10.49	0.63	1.94	0.78	1.82	54.6742	0.331126	0.210716	0.090307	0.0301023	0.120409	0.150512
3612349			4712	91.3	8.17	0.42	3.71	2.04	12.33	0.62	1.21	0.91	1.57	52.5188	0.234792	0.213447	0.0640342	0.0426894	0.0853789	0.0426894
3612367			477	83.86	8.18	0.63	3.35	2.1	10.69	0.63	1.89	1.68	2.1	77.551	0.447427	0.671141	0	0.223714	0	0
3612370			509	94.7	7.07	1.18	4.52	1.77	9.82	0.79	3.14	1.38	0	72.6368	0.986193	1.18343	0.591716	0.197239	0	0
3612438			404	82.18	7.18	0.25	5.45	0.25	11.39	0	1.98	2.72	1.49	78.836	0	0.740741	0	0	0	0
3612449			7199	86.3	5.01	1.47	3.69	1.68	11.83	0.64	2.18	1.07	2.33	49.1651	0.153267	0.111467	0.0418002	0.0139334	0.0836004	0.0418002
3612451			1886	93.43	10.13	0.42	2.12	2.44	15.27	1.59	0.95	1.22	0.53	60.0304	0.320856	0.160428	0.160428	0.0534759	0.0534759	0
3612453			5998	87.05	5.32	1.32	3.53	1.48	10.29	0.33	2.17	1.22	1.87	56.128	0.2175	0.234231	0.100385	0.0334616	0.0669232	0.0669232
3612481			6350	84.91	6.44	2.24	5.04	2.35	8.98	0.25	3.54	0.65	1.83	34.8627	0.211245	0.194995	0.0487488	0.0974976	0.0487488	0.0487488
3612495	female	24	1932	87.58	7.97	1.19	3.21	1.24	8.9	0.1	2.07	1.14	1.76	48.399	0.259875	0.363825	0.0519751	0.0519751	0.10395	0.155925
3612525	female	26	1138	94.73	10.46	0.62	3.16	1.32	12.83	0.35	2.28	2.02	0.18	57.9075	0.351803	0.263852	0.0879507	0.175901	0.0879507	0.0879507
3612534	female	24	655	94.2	10.23	0.15	3.66	1.83	11.15	0.31	1.83	1.68	0.76	75.7937	0.611621	0.458716	0.152905	0	0.30581	0
3612559			8080	86.96	6.41	0.84	4.13	1.23	10.22	0.41	2.44	1.72	1.93	49.4678	0.162236	0.187196	0.0748783	0.0124797	0.0499189	0.0499189
3612565	male	15	1648	88.96	5.95	1.21	4.19	2.55	14.08	0.85	2.18	0.49	1.88	68.1115	0.429185	0.367872	0.0613121	0.0613121	0.245248	0.183936
3612589			1156	94.03	10.29	1.82	2.25	3.11	11.33	0.87	3.63	1.56	0.61	72.1939	0.346921	0.346921	0.0867303	0.0867303	0.0867303	0.173461
3612599			5642	86.87	6.54	0.48	4.32	2.16	10.6	0.53	1.83	1.6	2.84	50	0.178285	0.124799	0.0534855	0.035657	0.0891424	0.0891424
3612625			16399	87.93	6.02	0.78	2.26	1.68	9.97	0.65	3.24	1.13	1.45	40.1514	0.146789	0.0856269	0.030581	0.0428135	0.0550459	0.0489297
3612627			909	89.33	9.46	0.22	1.98	5.17	11.11	1.43	1.98	0.11	1.43	54.4041	0.219539	0.219539	0	0	0.109769	0.109769
3612643			646	93.96	8.67	0.46	4.33	1.7	10.53	0.31	3.25	0.77	1.86	78.7645	0.47619	0.793651	0.31746	0.15873	0	0.15873
3612690	male	16	985	86.19	12.39	0.51	3.65	3.86	10.76	0.51	1.73	0.41	1.22	60.6452	0.404858	0.404858	0.101215	0.202429	0	0.101215
3612694			1672	77.09	3.47	1.2	3.11	1.61	13.64	0.18	1.97	1.44	2.39	65	0.123839	0.247678	0	0.0619195	0.0619195	0.0619195
3612696			4815	84.17	4.42	0.73	10.72	3.45	9.8	0.64	2.33	3.14	3.76	40.9386	0.150279	0.171748	0.0214684	0.0644053	0.0429369	0.107342
3612702			627	86.44	7.97	0.32	3.67	1.75	14.67	1.28	1.28	1.12	0.64	67.2	0.320513	0.160256	0	0	0.160256	0.160256
3612712			1550	87.87	9.03	0.32	2.52	1.94	9.68	0.65	0.97	0.58	1.35	64.0986	0.269724	0.0674309	0.0674309	0.0674309	0.134862	0.134862
3612726	male	23	1470	86.12	2.45	2.18	6.73	0.88	6.05	0.82	8.84	1.5	1.56	57.085	0.137174	0.548697	0	0	0.137174	0
3612755			5420	88.38	2.44	4.89	3.73	1.25	12.29	0.26	6.16	1.97	2.29	51.292	0.149477	0.261584	0.0373692	0.0373692	0.0373692	0.0373692
3612757	female	25	935	89.84	7.7	0	2.35	2.99	12.62	0.32	0.43	1.71	2.35	80.758	0.644468	0.322234	0.214823	0.322234	0.107411	0.214823
3612775			2645	93.61	10.85	0.23	5.82	2.19	17.09	0.38	0.68	0.83	0.72	37.3727	0.114199	0.152265	0.0380662	0.0761325	0	0.190331
3612776	male	24	1749	88.91	9.32	1.43	3.72	1.89	8.58	0.34	3.43	0.57	1.37	60.1915	0.596303	0.596303	0.178891	0.178891	0.238521	0.0596303
3612797			2559	85.58	5.08	0.74	2.66	1.68	12.7	0.78	1.8	1.48	0.66	64.1764	0.239044	0.239044	0.0398406	0.159363	0.0398406	0.119522
3612804	female	13	2603	91.13	8.91	1.23	3.69	3.65	10.6	0.61	2.42	0.65	0.77	55.5221	0.265856	0.151918	0.0379795	0.075959	0.075959	0.113938
3612832			6786	89.18	6.29	1.11	3.46	2.89	14.01	0.8	1.96	1.5	0.94	49.946	0.325733	0.192479	0.0888362	0.0592242	0.133254	0.0444181
3612838	female	16	3249	91.29	9.76	1.08	4.8	1.26	14.84	0.74	2.92	1.08	0.55	59.9834	0.280112	0.404606	0	0.0311236	0.124494	0.155618
3612854			1131	85.15	6.1	0.97	2.39	0.8	10.61	0.27	2.3	1.15	2.12	79.1045	0.0911577	0.0911577	0.0911577	0	0	0.0911577
3612857			8718	78.76	3.69	0.16	3.52	1.3	9.22	0.37	0.71	1.7	2.89	45.8718	0.149117	0.183528	0.0458821	0.022941	0.0802936	0.0802936
3612877			766	86.42	2.48	0.52	3.13	0.78	8.36	0.91	1.31	1.7	1.96	66.0969	0	0.261438	0	0	0	0
3612919	male	17	461	84.38	9.54	0.43	2.6	3.69	8.68	0.22	0.87	0.87	3.25	81.7259	0.881057	0.220264	0.220264	0.440529	0	0
3612927	female	23	7480	85.32	6.48	0.79	3.07	1.71	9.16	1.2	1.62	1.19	0.76	46.7356	0.163465	0.19071	0.0272442	0.0136221	0.0681106	0.0544885
3612931	male	23	1465	85.32	2.46	2.39	4.37	1.57	14.54	0.07	3	1.02	2.66	71.5221	0.273973	0.479452	0.136986	0	0.136986	0.0684932
3612938	female	34	29028	84.16	6.51	0.5	4.18	1.68	11.18	0.69	2.1	1.15	1.16	32.9283	0.123347	0.0856575	0.0274104	0.0239841	0.0376893	0.0239841
3612985			6288	88.76	6.03	0.4	4.1	1.88	12.6	0.56	2.07	0.97	2.32	49.6729	0.225624	0.16116	0.0644641	0.016116	0.0966962	0.0805802
3612988	male	17	9844	82.08	5.54	1	5.02	3.12	9.27	0.45	2.11	0.86	1.92	35.6297	0.208725	0.146107	0.0417449	0.0313087	0.0730536	0.0730536
3612995	female	23	2220	89.32	6.49	0.32	3.96	1.44	11.4	0.86	2.3	1.53	1.53	57.483	0.0915751	0.320513	0	0.0457875	0.0457875	0.18315
3613005	male	15	1141	74.93	5.61	1.84	5.08	1.84	8.15	0.26	2.89	0.88	2.37	45.6772	0.549451	0.21978	0.10989	0.43956	0	0
3613026			2011	81.55	1.94	0.8	3.78	2.34	11.88	0.3	1.24	1.44	0.45	77.0548	0.495295	0.396236	0.346706	0.0495295	0.0495295	0.0495295
3613029	female	25	3662	92.49	8	0.96	4.04	2.98	14.86	1.12	2.38	1.12	0.79	59.5497	0.494913	0.329942	0.0824856	0.109981	0.164971	0.0824856
3613061			2349	88.59	4.56	0.85	4.68	3.02	13.28	0.89	2.89	0.6	1.32	54.1894	0.553191	0.170213	0.212766	0.12766	0.170213	0.0851064
3613083			473	93.23	8.67	1.27	4.02	2.11	16.91	0.63	2.11	0.63	3.17	79.4595	0.424628	1.06157	0.212314	0	0.212314	0
3613098	male	26	2470	81.46	4.33	0.45	2.83	1.86	8.87	1.05	1.26	1.54	1.05	75.4355	0.248139	0.330852	0.082713	0.082713	0.082713	0.165426
3613124			862	83.18	2.9	0.23	3.6	0.81	12.65	0.81	1.39	1.16	1.97	79.0885	0.116279	0.116279	0	0.116279	0	0
3613159	male	17	759	85.11	7.91	0.53	3.16	1.32	9.75	0.53	1.05	1.05	2.77	75.2113	0.26455	0.529101	0	0.132275	0.132275	0.132275
3613178			1633	89.16	9.19	0.12	2.69	2.45	11.76	0.55	0.92	0.92	1.22	59.7968	0.310752	0.248602	0.0621504	0	0.186451	0.124301
3613226			20620	92.1	7.58	0.33	3.75	2.84	15.01	0.66	1.17	1.24	1.38	31.9351	0.121666	0.0729998	0.0340666	0.0146	0.0486665	0.0389332
3613240			866	84.41	6	1.5	3.58	2.08	9.01	0.92	2.66	0.58	1.15	77.3481	0.234467	0.468933	0	0.117233	0.117233	0.117233
3613256			673	90.34	6.84	0	2.53	2.08	12.18	0.59	1.04	0.89	2.53	74.2754	0.298954	0	0	0.149477	0.149477	0
3613259	female	17	3191	90.69	8.65	0.47	4.11	1.57	11.91	0.31	2.16	0.85	1.63	51.2175	0.315756	0.252605	0.0631512	0.126302	0.0947269	0.157878
3613272	male	17	11224	88.91	5.81	1.43	3.76	2.02	11.53	0.31	2.48	1.05	1.84	39.4965	0.13465	0.0987433	0.0179533	0.02693	0.0718133	0.02693
3613283	male	17	4797	79.57	2.94	0.44	2.79	2.94	10.15	0.29	1.04	1.17	0.69	56.2392	0.229645	0.229645	0.0417537	0.0417537	0.0626305	0.146138
3613284			1171	79.68	4.18	0.26	3.25	2.39	13.66	0	1.54	1.62	0.77	69.8473	0.362319	0.543478	0.0905797	0.181159	0	0
3613332			2862	91.68	6.95	0.84	4.4	2.62	12.16	0.45	2.31	0.8	1.36	60.6721	0.349528	0.384481	0.104858	0.0349528	0.139811	0.139811
3613341	female	23	11397	86.24	6.59	1.5	3.73	1.29	9.01	0.35	2.81	0.93	1.65	46.5672	0.143151	0.187886	0.0715756	0.00894694	0.0357878	0.0536817
3613347	male	15	4651	84.58	7.05	0.6	3.68	2.21	9.87	0.54	1.91	1.44	2.56	50.4955	0.237632	0.129618	0.0216029	0.0864118	0.108015	0.0432059
3613364			11705	90.21	7.52	0.34	2.43	3.24	15.84	0.56	0.81	1.2	1.21	37.9466	0.17116	0.0941378	0.0342319	0.0427899	0.0599059	0.0513479
3613431	female	14	5749	88.8	10.77	0.94	2.52	3.81	10.85	0.9	1.53	0.78	1.13	40.016	0.192341	0.15737	0.0349711	0.0349711	0.104913	0.0874279
3613484	female	17	7256	84.85	7.62	0.54	5.29	3.83	9.44	0.51	1.65	1.1	0.96	44.2924	0.216419	0.129851	0.0432838	0.0577117	0.0577117	0.0721397
3613498			1969	86.64	5.13	1.17	4.42	1.68	12.24	0.2	2.54	0.56	0.91	62.293	0.205761	0.411523	0	0.102881	0.102881	0.0514403
3613505	male	17	7606	89.69	6.52	1.42	5.18	2.41	11.66	0.35	2.79	0.83	0.97	48.5877	0.220665	0.181724	0.0129803	0.0519211	0.0908619	0.0519211
3613511			1816	85.96	8.65	0.66	3.14	2.26	11.89	0.94	1.32	0.88	0.77	70.7046	0.621469	0.564972	0.225989	0.169492	0.112994	0.169492
3613538			5517	82.53	6.07	0.34	2.32	1.99	8.36	0.73	1.6	0.76	1.41	55.8962	0.219539	0.0914746	0.0548847	0.0731797	0.0548847	0.0365898
3613577			1001	86.51	6.79	0.6	4.8	1.9	11.29	1.1	2.4	0.8	1.8	70.8696	0.208768	0.208768	0	0.104384	0.104384	0.104384
3613609			900	82.67	2.44	0.44	2.89	1.44	14.89	0.44	3.56	4.56	1.89	67.1264	0	0.219298	0	0	0	0.109649
3613625			411	95.86	5.35	3.41	3.16	2.19	15.57	0.49	5.35	0.73	0.73	73.0769	0.242718	0	0	0	0.242718	0
3613639			2164	85.63	4.85	0.42	3.93	2.82	11.97	0.74	2.26	1.29	1.39	71.2074	0.501367	0.546946	0.0911577	0.0455789	0.227894	0.0911577
3613646			1373	91.62	11.14	0.07	4.08	2.11	11.43	0.8	0.95	1.24	1.09	70.428	0.364166	0.509832	0.0728332	0.0728332	0.0728332	0.145666
3613654	male	14	2173	91.44	8.1	0.87	4.33	2.12	11.18	0.55	2.25	1.1	1.89	54.4365	0.278681	0.232234	0	0.0464468	0.0928936	0.0928936
3613665			7207	88.82	5.61	0.79	3.75	2.14	12.7	0.51	1.72	1.78	1.55	53.6036	0.22281	0.236736	0.0417769	0.0139256	0.125331	0.0835538
3613690	female	33	688	88.81	2.33	0.15	2.62	1.16	14.83	0.44	0.87	2.33	0.15	78.3051	0.291971	0.291971	0	0	0.291971	0
3613693	male	24	1137	88.57	8.44	0.62	2.64	0.53	10.29	0.62	2.11	0.97	2.02	74.8945	0.0882613	0.353045	0	0	0.0882613	0
3613731			801	82.02	7.12	0.5	3.37	2.37	8.74	0.87	1.62	0.75	2.25	66.7482	0.247831	0.247831	0	0.123916	0.123916	0.247831
3613733			840	82.5	10.36	0.95	2.38	1.79	9.64	0.71	1.31	1.31	0.83	77.4026	0.241546	0.120773	0	0.120773	0.120773	0.120773
3613779			9535	91.28	8.39	0.6	3.46	2.12	14.54	0.55	1.82	1.47	0.7	45.979	0.21015	0.115583	0.0525376	0.0420301	0.0525376	0.0630451
3613817			14016	81.27	0.79	1.86	2.4	3.58	9.87	0.46	2.52	1.52	0.11	37.4655	0.185595	0.078521	0.0499679	0.0499679	0.0499679	0.0214148
3613837			12963	79.96	1.81	0.78	2.84	2.72	10.68	0.23	1.85	1.52	0.84	45.4983	0.178336	0.108552	0.0620299	0.0387687	0.0387687	0.0465224
3613849	female	25	700	84.43	4.71	3.14	3.71	1	8.71	0.29	5.71	1.29	3.14	76.9492	0.423729	0.282486	0.141243	0.141243	0.141243	0
3613921			1132	84.54	4.06	0.53	5.21	1.59	11.31	0.27	1.86	1.06	3	66.8977	0.181159	0.452899	0	0.0905797	0.0905797	0.362319
3614006			1210	83.55	7.6	1.07	3.14	1.49	10.33	0.08	2.98	1.24	2.4	71.0247	0.166251	0.332502	0.0831255	0.0831255	0	0.166251
3614012			1927	83.71	3.94	0.73	2.02	1.09	9.6	1.3	2.13	1.45	0.52	72.3714	0.156006	0.312012	0.156006	0	0	0.0520021
3614032	male	16	993	91.04	10.07	1.21	2.72	5.44	10.37	1.31	4.23	1.21	0.91	57.6923	0.409836	0.512295	0	0.102459	0.204918	0.204918
3614064			764	95.03	8.12	0.52	4.71	0.65	12.57	0.39	1.7	2.75	1.05	60.396	0.131234	0	0	0	0.131234	0
3614091	male	14	923	86.46	6.83	0.11	4.12	3.47	10.83	0.76	1.19	0.87	1.63	71.6749	0.42735	0.320513	0.106838	0.320513	0	0.106838
3614103			7361	84.31	2.15	1.48	3.63	1.55	11.41	0.31	4.93	2.11	4.02	49.1411	0.149294	0.217155	0.0407166	0.0135722	0.0542888	0.0407166
3614115			8968	88.48	5.33	0.88	5.54	3.32	11.71	0.99	2.58	1.86	1.83	33.395	0.204499	0.153374	0.0383436	0.0639059	0.0511247	0.0639059
3614143			508	84.84	2.56	1.57	2.76	1.57	13.98	0.79	2.17	1.18	0.59	75.7143	0.788955	0.394477	0	0.591716	0	0
3614144			2586	85.46	5.14	0.81	2.09	5.22	11.95	0.89	1.86	1.47	0.85	72.8829	0.313112	0.117417	0.0391389	0.117417	0.0782779	0.117417
3614147			2181	83.72	2.57	0.96	2.66	1.88	11.55	0.6	1.93	1.6	0.5	72.9517	0.0920387	0.322135	0.0460193	0	0.0460193	0.138058
3614150	female	15	11311	92.76	8.77	0.65	3.72	3.44	15.77	0.74	2.14	1	0.86	37.7128	0.15925	0.132708	0.0353888	0.0353888	0.0530833	0.0530833
3614153	male	24	3771	89.21	2.55	0.11	3.74	2.25	12.28	0.45	2.33	1.43	0.61	43.2367	0.270124	0.270124	0.0270124	0	0.135062	0.10805
3614181			111630	87.13	0.83	0.6	4.1	1.69	14.56	0.35	2.19	4.33	0.59	16.5546	0.0485119	0.026951	0.00808531	0.0107804	0.0179674	0.00898368
3614187			2863	85.75	7.54	0.42	4.09	3.14	10.51	1.64	2.44	1.08	2.51	54.6757	0.421941	0.316456	0.105485	0.105485	0.175809	0.105485
3614248	female	14	2317	89.73	12.04	0.22	3.02	4.01	14.89	0.69	1.68	1.21	0.82	52.5424	0.397527	0.220848	0	0.132509	0.176678	0.0441696
3614260			4517	90.35	7.99	0.6	3.25	1.55	12.88	0.2	1.26	0.95	1.22	51.4321	0.243848	0.177344	0.0665041	0.11084	0.0665041	0.11084
3614269			520	83.65	3.65	0.58	2.69	0.77	10	1.35	1.73	0.96	1.92	84.4262	0.195695	0.782779	0	0.195695	0	0
3614305			717	86.61	5.02	0.84	4.18	0.98	7.53	0.56	3.07	1.81	0.84	78.7582	0.280505	0.56101	0.140252	0	0.140252	0.280505
3614339			2988	72.72	4.02	0.2	4.22	3.35	8.97	0.7	1.34	1.24	1.84	42.0195	0.434057	0.267112	0.066778	0.066778	0.133556	0.133556
3614346			742	90.16	8.36	1.35	4.72	1.75	9.7	0.4	1.75	1.48	0.94	73.1148	0.273973	0.821918	0.136986	0	0.136986	0.136986
3614359			598	86.79	9.03	0.5	2.51	2.01	9.03	0.17	0.84	0.67	1.17	70.428	0.344828	0	0	0	0.344828	0
3614421			2069	75.16	0.82	1.21	3.14	2.51	8.75	0.72	2.71	1.3	2.66	77.9438	0.344658	0.492368	0.0492368	0.0984737	0.0984737	0.0984737
3614433	female	15	3994	74.19	6.03	0.68	6.26	3.23	7.11	0.43	2.33	0.95	1.98	42.5577	0.179625	0.153965	0.0513215	0.0256608	0.0513215	0.102643
3614450	male	43	1251	83.61	4.88	0.4	4.16	0.88	14.07	1.04	1.84	0.64	1.12	70.0935	0.0794913	0.238474	0	0	0.0794913	0
3614464			1025	76.88	7.51	0.59	4.68	4.2	9.07	1.76	1.66	0.78	0.88	48.0969	0.489716	0.195886	0	0	0.391773	0.195886
3614493	male	25	1313	85.53	5.03	1.6	3.66	1.37	9.75	0.23	2.44	1.52	1.07	70.1323	0.0762777	0.305111	0.0762777	0	0	0.305111
3614510			5805	91.83	9.39	1.15	4.24	1.15	13.4	0.29	3.39	0.83	1.55	37.1206	0.124666	0.178094	0.0178094	0.0356189	0.0534283	0.0712378
3614518			1031	74.88	5.63	0.78	5.82	2.13	7.47	0.68	2.23	1.65	2.52	72.3048	0.223048	0.446097	0	0.0743494	0.148699	0
3614525			2145	88.16	1.17	2.19	3.54	2.24	14.36	0.75	3.12	2.24	2.05	64.4828	0.327562	0.421151	0.0467946	0.0467946	0.187178	0.0467946
3614597			1833	77.47	4.15	0.11	4.75	2.62	10.58	0.65	1.36	1.8	3.38	75.6425	0.503074	0.39128	0.0558971	0.223589	0.223589	0.111794
3614613	male	14	3338	88.14	7.07	0.3	3.48	2.01	13.3	0.33	1.32	1.26	1.56	56.9111	0.269219	0.119653	0.119653	0.0299133	0.0598265	0.119653
3614622			932	82.83	7.08	0.21	2.25	1.61	11.91	0.54	1.39	1.93	1.07	68	0.321199	0.428266	0	0	0.107066	0.107066
3614686	female	17	674	89.76	7.12	0.59	2.82	1.63	17.66	0.59	2.23	0.89	2.97	61.3014	0.434153	0.289436	0.144718	0	0.144718	0
3614742			801	86.39	4.37	1.12	3.12	1.25	6.74	0.37	3	2.25	3.5	73.607	0.122399	0.367197	0	0	0.122399	0.244798
3614765	male	17	2272	80.06	4.31	1.06	4.71	2.24	10.21	1.28	2.6	2.55	1.98	55.4889	0.266548	0.310973	0.0444247	0.0444247	0.133274	0.177699
3614807			7558	78.02	2.39	0.48	2.34	0.82	12.28	0.17	1.57	2.14	0.81	45.477	0.0797766	0.132961	0.0265922	0.0132961	0.0398883	0.0132961
3614831			1125	88.36	4.18	1.96	2.93	0.44	10.67	0.8	3.29	0.98	2.04	72.7876	0	0.44484	0	0	0	0.088968
3614838	male	17	937	81.43	2.03	0	5.44	2.13	12.49	0.96	1.92	0.43	1.39	59.7917	0.321888	0.214592	0.214592	0.107296	0.107296	0.214592
3614845			2584	91.87	6.58	0.27	3.87	1.86	14.86	0.85	1.28	1.93	0.89	58.5774	0.348567	0.271108	0.0774593	0.0774593	0.154919	0.116189
3614859			3824	88.18	4.99	0.55	4.26	2.75	14.85	0.6	1.94	1.12	0.97	59.8458	0.523972	0.261986	0.104794	0.0785958	0.235787	0.0785958
3614871			6058	76.41	2.11	0.63	3.37	1.47	9.06	0.41	1.42	1.45	3.27	54.1782	0.280852	0.165207	0.0660829	0.0495622	0.132166	0.0330415
3614873	male	43	637	89.01	3.14	0.16	3.3	0.78	8.79	0.16	1.41	1.88	1.88	79.5699	0	0.480769	0	0	0	0
3614882			938	81.66	1.49	3.2	3.41	0.43	9.38	0.53	3.62	0.85	1.28	72.1519	0	0.559284	0	0	0	0
3614920	female	23	1552	91.49	4.25	0.58	5.15	3.67	13.34	1.22	3.22	1.03	0.97	70.1674	0.453662	0.518471	0.0648088	0	0.194426	0.129618
3614923			3299	84.63	5.64	0.91	2.91	3.21	10.76	0.61	1.55	1.06	1.91	67.7511	0.218477	0.374532	0.062422	0.062422	0.062422	0.124844
3614973			8967	88.23	6.51	0.74	4.37	2.04	11.11	0.32	2.15	1.16	1.55	36.3476	0.149425	0.16092	0.0689655	0.0344828	0.0344828	0.045977
3614983			565	87.79	3.19	1.95	4.07	1.24	9.03	0.35	3.19	2.12	1.59	79.0514	0.530973	0.707965	0	0	0.530973	0.176991
3614988			1317	80.18	2.2	0.53	3.26	1.59	9.49	0.38	2.13	0.99	3.64	69.3523	0.224551	0.523952	0.0748503	0.0748503	0.149701	0.0748503
3614990			21035	87.47	5.33	0.48	3.17	1.99	12.72	0.33	1.39	1.1	1.73	35.5997	0.132695	0.10426	0.0331738	0.0142173	0.0331738	0.0379129
3615000			5438	90.01	7.47	0.86	4.08	1.75	13.96	0.57	2.17	0.88	1.03	52.7525	0.184843	0.184843	0.0369686	0.0369686	0.0739372	0.0554529
3615024	female	37	14484	91.66	8.86	0.61	3.2	1.86	12.72	1.11	1.99	1.44	0.93	37.7677	0.160536	0.118657	0.0279193	0.0279193	0.0697983	0.0488588
3615047			2530	80.71	6.96	2.61	5.77	2.61	9.49	0.24	3.4	0.71	1.66	47.7057	0.277668	0.277668	0.0396668	0.119	0.119	0.158667
3615076			21508	83.25	3.3	1.31	2.47	2.17	9.07	0.63	2.44	1.14	0.84	43.7801	0.172728	0.116708	0.0420148	0.0373465	0.0466832	0.0280099
3615095			4558	84.2	2.48	1.73	3.6	0.83	6.85	0.55	3.77	1.27	0.88	61.1984	0.131579	0.197368	0.0438596	0.0219298	0.0219298	0.0438596
3615115			957	91.43	6.58	0.73	6.48	2.3	12.33	0.73	2.3	1.57	2.3	77.6081	0.314136	0.628272	0	0	0.104712	0.104712
3615121			1284	90.19	3.97	0.55	2.1	1.87	11.37	0.16	1.56	0.39	1.17	62.1181	0.232019	0.386698	0	0.0773395	0.154679	0.0773395
3615144	female	44	976	81.05	3.38	0.72	1.64	0.82	10.25	1.54	1.54	1.64	1.02	72.8538	0	0.210305	0	0	0	0.210305
3615211			846	93.03	8.63	0.35	6.15	0.71	15.25	0	0.71	2.84	4.61	63.5015	0.237812	0.356718	0	0.118906	0.118906	0.118906
3615226			10587	82.57	2.98	0.81	3.65	1.59	9.9	0.69	1.86	1.33	1.4	42.7408	0.217741	0.123071	0.0757361	0.047335	0.056802	0.047335
3615244			13497	82.86	0.24	0.16	4.56	3.8	14.23	1.28	1.31	1.92	0.53	32.6617	0.1114	0.0816933	0.00742666	0.0297066	0.0519866	0.0371333
3615278	female	15	534	86.7	8.8	0.37	5.62	2.81	14.79	2.43	2.25	1.31	1.12	72.6531	0.374532	0.561798	0.187266	0	0.187266	0.187266
3615403			2088	76.39	1.96	2.83	2.97	0.67	4.79	0.05	5.03	1.25	2.44	60.8655	0.0965251	0.289575	0	0.0482625	0	0.0482625
3615461			676	89.05	8.14	0.89	3.11	1.04	16.42	0	2.37	1.18	1.48	76.8924	0	0.5997	0	0	0	0.149925
3615490			11346	81.17	1.99	1.37	3.01	2.04	12.79	0.48	2.54	1.58	0.83	48.8906	0.0979781	0.151421	0.0267213	0.0356284	0.0267213	0.0356284
3615507	male	16	1167	81.92	4.03	0.86	3.17	1.37	10.37	0.26	1.46	1.03	1.46	79.3037	0.0874891	0.262467	0	0.0874891	0	0
3615510			1457	88.13	5.35	1.3	4.53	1.58	15.1	0.96	1.99	2.4	1.72	69.2691	0.209497	0.27933	0	0.0698324	0.139665	0.139665
3615514	male	16	2856	77.03	2.42	1.54	2.73	1.4	11.87	0.53	2.87	1.02	1.19	66.543	0.141243	0.353107	0.0353107	0.0706215	0	0.0706215
3615515	male	23	4130	91.14	4.24	1.82	4.26	1.74	14.41	0.73	2.69	1.89	1.11	52.7985	0.21692	0.337431	0.0241022	0	0.144613	0.0482044
3615544			725	83.31	3.59	0.83	4.14	1.79	10.9	0.28	1.93	2.07	1.1	82.3171	0.274725	0.137363	0	0.137363	0	0.137363
3615550	male	15	22504	87.03	3.48	2.52	3.48	3.36	12.34	0.3	3.56	1.43	1.12	36.6426	0.173789	0.0846665	0.0401052	0.0267368	0.0712981	0.0222806
3615592	male	23	740	90.27	5.68	1.62	4.59	1.49	13.24	0.14	3.65	0.68	0.81	66.548	0.140056	0.280112	0	0	0	0.140056
3615603			10317	89.46	7.32	0.76	3.24	1.5	9.1	0.6	2.12	1.31	1.22	39.6724	0.185257	0.156006	0.0292512	0.048752	0.048752	0.048752
3615627			8672	86.01	5.63	1.55	3	2.62	10.17	0.51	2.46	1.19	1.18	41.4832	0.174216	0.139373	0.0348432	0.0464576	0.058072	0.0348432
3615658			993	92.95	5.64	1.21	2.62	1.41	13.49	0.2	2.92	0.4	2.42	67.1233	0.410256	0.307692	0.102564	0	0.102564	0
3615672			757	83.36	7.13	0.66	4.89	3.04	13.21	0.66	1.59	2.11	0.4	74.1935	0.750751	0.3003	0.15015	0.45045	0	0.15015
3615863			8082	87.8	7.44	1.27	3.51	1.55	11.63	0.32	2.56	1.31	1.39	38.8958	0.174129	0.136816	0.0373134	0.0373134	0.0373134	0.0746269
3615899	male	17	754	81.96	5.17	0.66	3.05	1.99	11.27	0.4	2.79	1.46	2.12	72.8532	0.399467	0.399467	0.133156	0.266312	0	0.133156
3615917			1477	76.03	0.54	1.15	1.56	3.25	7.31	0.14	2.1	1.29	0.95	63.2653	0.415225	0	0.138408	0.207612	0	0.0692042
3615932			866	90.3	12.82	0	4.62	2.08	12.01	0.12	1.27	2.31	2.31	62.3932	0.115473	0.34642	0.115473	0	0	0.230947
3615973			33314	90.25	7.08	0.77	3.29	2.37	11.87	0.77	1.9	1.12	1.62	23.4789	0.0927588	0.0598444	0.0239378	0.0209455	0.02693	0.0209455
3615978			2519	83.68	7.7	1.19	3.1	0.56	6.91	0.36	2.38	1.11	1.19	57.0784	0.237436	0.237436	0.0791452	0.0395726	0.0791452	0
3616080	female	17	3037	85.81	7.9	2.04	3.85	2.17	10.08	0.46	3.42	1.38	2.24	53.6585	0.164204	0.328407	0.0328407	0.0328407	0.0985222	0.131363
3616139			4504	87.77	5.64	1.15	3.4	1.51	14.01	0.6	1.93	2.02	0.82	57.6433	0.155314	0.244065	0	0.0665631	0.0887508	0.0443754
3616148			631	83.2	1.9	3.17	2.38	2.85	13.15	1.11	3.17	1.27	0	78.5714	0.166667	0	0	0	0.166667	0.166667
3616159			1996	92.79	9.72	0.85	3.56	2.15	14.48	0.4	3.81	1.3	1.55	61.1354	0.250376	0.250376	0.0500751	0	0.10015	0.2003
3616169			3495	82.43	1.95	2.52	3.26	0.83	8.73	0.31	4.46	1.26	1.97	61.6111	0.0873871	0.320419	0	0	0.0582581	0.029129
3616189			3286	81.56	6.54	0.52	2.56	0.7	11.08	0.3	1.4	1.03	0.73	58.0973	0.0927931	0.247448	0.030931	0.030931	0	0.030931
3616195			1147	86.92	6.97	0.17	1.92	1.66	11.07	0.44	1.31	1.13	3.57	75.4527	0.184332	0.184332	0	0.184332	0	0
3616206			7543	89.95	6.32	1.01	4.92	2.21	11.59	0.62	3.13	1.15	0.89	52.4114	0.332579	0.266064	0.0665159	0.0399095	0.133032	0.0399095
3616233			12737	88.73	7.98	1.88	4.33	1.85	11.61	0.71	3.26	1.2	1.27	36.1335	0.134143	0.110471	0.0473447	0.0157816	0.0473447	0.039454
3616299			2031	84.05	7.24	2.02	3.1	3	8.07	0.74	3.55	1.23	1.62	66.9924	0.298954	0.249128	0.199302	0.0498256	0	0.199302
3616331	female	41	18085	83.09	3.7	1.29	2.72	2.06	10.99	1.02	2.32	1.26	1.12	49.2181	0.156819	0.112013	0.050406	0.016802	0.0560067	0.0224027
3616335	female	33	1134	94.27	8.38	0.71	6.35	1.94	12.43	0.53	1.32	1.15	0.26	56.8928	0.353357	0.265018	0	0.0883392	0.176678	0.0883392
3616338	female	25	3858	90.28	5.11	1.4	3.84	1.58	13.09	0.49	2.2	1.53	1.06	57.124	0.338895	0.312826	0.0521376	0.130344	0.130344	0.0782065
3616361			425	89.41	6.59	1.88	4.24	4.24	16	0.94	1.88	1.18	0.94	81.5642	0.945626	0.236407	0.236407	0.472813	0	0.236407
3616395			5373	93.6	10.16	0.71	4.88	1.88	13.94	0.48	2.12	1.14	0.78	47.2123	0.280636	0.224509	0.0374181	0.112254	0.0374181	0.0748363
3616431			744	93.15	6.99	0.13	3.9	2.42	17.61	0.94	2.02	0.27	1.75	74.744	0.404313	0.673854	0.134771	0.134771	0.134771	0.134771
3616440	female	23	4871	93.84	9.92	0.21	4.5	0.66	12.38	1.11	0.43	1.79	1.6	34.0974	0.10337	0.124044	0.020674	0.0413479	0.020674	0.020674
3616455			552	87.32	10.33	0.18	3.62	1.81	12.14	0.72	1.09	3.08	1.45	78.3186	0.18018	0.36036	0	0	0.18018	0
3616479			5422	91.28	7.43	1.27	3.06	1.38	12.91	0.7	2.47	0.89	2.05	44.4823	0.148011	0.222017	0.0185014	0.0185014	0.0925069	0.111008
3616506			648	71.14	4.17	0.62	3.7	2.16	7.87	0.46	1.85	0	0.46	62.7329	0.468019	0.312012	0.156006	0	0.156006	0
3616582	male	24	892	91.48	10.54	0.22	3.7	2.47	12.78	1.46	0.67	2.24	1.68	68.2779	0.338219	0.225479	0	0.11274	0.11274	0.338219
3616589			1437	89.14	6.05	1.81	7.1	2.16	9.39	0.28	3.55	0.97	2.44	57.0783	0.0731529	0.292612	0	0	0.0731529	0.219459
3616610	female	14	984	83.13	1.42	0	7.01	0.51	9.86	1.63	2.24	6.1	3.76	68.9189	0.101523	0.406091	0.101523	0	0	0
3616647	female	13	427	91.57	10.3	0.47	3.28	2.34	15.46	0.47	2.11	1.41	0.47	73.6842	0.702576	0.468384	0	0.234192	0	0
3616653			598	86.96	7.69	0	4.35	2.84	12.37	0.5	0.84	1.17	1.67	72.6619	0.535714	0.357143	0.178571	0.178571	0.178571	0.357143
3616660			439	95.22	12.76	0.23	3.19	4.33	15.72	1.82	3.64	0.46	0.46	79.2453	0.915332	0	0.228833	0.228833	0.457666	0.228833
3616679	female	47	1605	91.71	6.29	0.12	3.99	2.99	10.72	1.56	2.06	1.31	0.62	64.0351	0.756144	0.378072	0.189036	0.126024	0.31506	0.126024
3616710			849	78.21	1.53	0.47	4.95	0.59	7.54	0.12	0.71	1.3	1.53	67.4074	0.114811	0	0	0	0.114811	0.114811
3616718			3993	85	6.06	0.18	3.18	2.6	13.22	1.25	0.63	1.2	0.9	65.3694	0.17753	0.152168	0.0253614	0.0760842	0	0.126807
3616726			19531	77.37	1.66	0.71	2.39	2.39	10.8	0.83	1.35	1.17	0.72	40.3328	0.118789	0.0723066	0.0258238	0.0361533	0.0258238	0.0258238
3616754			2840	86.94	4.82	1.02	3.13	2.54	12.71	1.69	1.58	0.74	0.99	64.6573	0.362713	0.326442	0.145085	0.0725426	0.108814	0.0725426
3616784			4996	90.23	4.86	0.72	4.16	2.22	16.09	0.78	1.9	1.6	1.54	46.1538	0.224627	0.142945	0.061262	0.0408413	0.102103	0.061262
3616824			4236	91.95	10.95	0.68	6.75	2.27	13.15	0.33	2.81	1.06	0.97	36.8215	0.236967	0.189573	0.0236967	0.0473934	0.0947867	0.0947867
3616837	male	27	1359	87.27	6.84	0.37	2.5	1.4	11.85	0.44	1.18	0.88	1.4	77.18	0.0749625	0.224888	0	0	0.0749625	0
3616839			3290	83.71	4.86	0.91	2.83	2.95	8.54	0.61	1.79	1.09	1.61	60.0135	0.393939	0.333333	0.0606061	0.0909091	0.151515	0.0909091
3616848	female	16	5492	92.83	8.05	1.66	2.95	2.99	12.69	0.42	3	1.2	1.78	42.9966	0.273623	0.145932	0.036483	0.109449	0.0912076	0.0547246
3616866			658	77.96	1.98	1.37	3.95	0.61	6.23	0.91	2.58	0.91	2.28	60.5422	0.30303	0.606061	0	0	0.151515	0.151515
3616946	female	14	1772	75.11	0.85	0.06	4.29	1.13	7.17	0.51	1.81	0.85	6.26	67.1779	0.334076	0.334076	0.111359	0.111359	0.0556793	0.0556793
3616949			42478	92.7	6.71	0.9	3.31	2.19	15.18	0.45	2.4	1.31	0.97	28.3522	0.119817	0.061083	0.0258428	0.0211441	0.046987	0.0258428
3616989			11049	87.1	7.01	0.36	2.99	1.91	11.81	0.59	1.84	1.13	0.95	48.9542	0.200091	0.172806	0.0545703	0.0363802	0.0636653	0.0545703
3617048	female	15	446	91.7	9.42	2.24	4.04	1.79	9.87	0.45	4.04	0.67	2.24	77.7778	0.904977	0	0.226244	0.226244	0	0
3617057			4423	80.4	0.97	0.99	2.65	2.49	11.35	0.77	2.01	1.49	1.47	64.0557	0.205105	0.136737	0.0227894	0.0455789	0.0911577	0.136737
3617059			1068	84.08	4.87	0.37	3.28	1.59	12.73	0.28	1.59	1.4	1.59	85.2632	0.283554	0.283554	0	0.189036	0	0
3617073			1118	88.28	6.98	0.36	4.83	1.52	10.11	0.54	2.33	1.79	2.15	78.7018	0.358744	0.538117	0	0.179372	0	0.269058
3617094			627	92.03	7.66	0.16	3.67	1.44	17.38	0.16	2.55	2.07	1.91	77.9221	0.161031	0.644122	0.161031	0	0	0.161031
3617120			4070	76.24	2.53	0.47	3.76	1.6	10.1	0.27	1.55	1.45	1.67	63.7319	0.247525	0.272277	0.0742574	0.0742574	0.0990099	0.0495049
3617145			410	89.51	11.46	0	7.56	2.68	11.95	1.46	0.24	0.49	0.73	77.1605	0.258398	0.516796	0	0	0.258398	0
3617170	male	15	3024	86.9	3.21	0.2	3.47	2.94	13.79	1.12	2.08	1.46	2.81	63.991	0.369004	0.234821	0.100637	0.0670916	0.167729	0.100637
3617179			542	92.25	4.06	1.11	1.85	0.37	9.96	1.11	2.95	1.11	0.37	41.5842	0	0.185185	0	0	0	0
3617183	female	13	982	89.21	7.33	1.12	3.77	1.22	10.18	0.71	2.75	1.02	2.04	77.6316	0.207039	0.517598	0	0.10352	0	0.10352
3617237			1481	91.09	8.44	0.74	8.24	1.55	10.6	0.34	4.12	1.49	2.03	51.0779	0.339674	0.407609	0	0.13587	0.203804	0.13587
3617259			1901	89.95	6.73	0.79	3.16	3.73	11.31	0.68	2.1	1.37	1.84	68.7882	0.27248	0.490463	0.0544959	0.108992	0.0544959	0.108992
3617322			907	83.24	5.73	0.44	6.39	2.21	9.92	0.44	1.98	1.32	0.55	65.814	0.330761	0.551268	0	0.220507	0	0.220507
3617419	female	15	1118	85.78	9.03	0.18	7.6	2.24	8.77	0.45	1.88	1.43	1.07	67.8373	0.274977	0.641613	0.183318	0	0.091659	0.274977
3617457			5188	86.39	7	0.62	3.2	2.62	10.16	1.14	2.26	0.91	1.21	63.2404	0.332226	0.273598	0.0977135	0.0586281	0.117256	0.0781708
3617469	male	16	1634	86.11	7.47	0.61	3	0.8	11.08	0.24	1.35	1.04	1.29	67.1576	0.124688	0.498753	0.0623441	0	0.0623441	0.124688
3617470			6910	85.69	2.4	1.06	5.12	2.43	14.27	0.65	2.82	1.36	0.69	51.1832	0.160443	0.204201	0.0437573	0.0437573	0.0437573	0.0291715
3617488			425	84.24	4.24	0	2.35	1.18	13.18	2.82	0.71	1.88	0.24	66.875	0	0.510204	0	0	0	0
3617550	female	24	899	93.99	9.9	0.11	4.34	2.89	16.46	1.22	1.45	1	1	68.75	0.783875	0.55991	0.223964	0	0.55991	0.111982
3617555			3805	87.1	4.84	1.5	3.29	1.02	11.06	0.21	2.42	0.89	1	48.8184	0.107325	0.21465	0.0268312	0.0268312	0.0536625	0.0804937
3617565			4737	89.15	7.18	1.44	4.03	0.93	9.25	0.53	3	1.37	2.2	52.2983	0.189633	0.189633	0.0421407	0.0210704	0.0842815	0.0842815
3617578			2985	88.01	6.7	0.3	2.78	1.84	11.69	0.74	1.91	1.54	1.94	66.5856	0.405268	0.168862	0.135089	0.0675447	0.168862	0.0675447
3617597	male	16	1626	89.05	7.93	0.62	3.57	1.35	14.76	0.74	1.66	1.05	0.86	63.355	0.249221	0.373832	0.0623053	0.0623053	0.124611	0
3617598			743	92.06	10.23	0	3.5	0.67	14.94	1.48	1.75	1.48	0.4	69.0236	0.136054	0.408163	0	0.136054	0	0
3617613			729	89.85	6.17	0.14	3.16	3.7	15.78	0.96	1.37	0.69	1.65	74.8344	0.275103	0.412655	0	0.137552	0	0.275103
3617622			715	71.33	1.4	1.4	5.87	1.12	9.79	0	4.9	5.31	3.08	74.2782	0	0.268817	0	0	0	0
3617632			5392	88.58	6.6	1.48	3.73	1.72	11.85	0.7	2.99	1.72	2.3	50.1168	0.222428	0.185357	0.055607	0.0370714	0.0926784	0.111214
3617633	female	25	2602	89.55	6.15	1.46	4.69	1.11	10.38	0.61	3.34	1.19	2.11	62.3616	0.158165	0.474496	0.0395413	0.0790826	0.0395413	0.0790826
3617675			7156	88.6	0.95	0.71	2.28	1.48	14.28	0.82	1.2	1.63	0.38	45.4015	0.125857	0.0839043	0.0279681	0.0419522	0.0419522	0.0419522
3617703			600	89.5	7	0.67	5.5	2.83	11.67	0.33	2.5	0.83	1	77.7778	0.672269	0.504202	0	0.168067	0.504202	0.168067
3617731	male	23	3946	80.56	2.2	1.12	3.14	2.69	9.63	0.53	2.43	1.82	1.55	63.3596	0.25582	0.306984	0.076746	0.076746	0.076746	0.12791
3617762	male	48	1330	78.87	0	0	2.03	1.13	12.78	0	0.45	2.63	0.15	55	0	0	0	0	0	0
3617766			38584	80.1	2.05	0.66	3.41	2.03	11.98	0.59	2.22	1.36	0.84	33.605	0.104734	0.060222	0.0235651	0.0288018	0.0366569	0.0261835
3617790			1393	77.03	0.36	0.93	2.37	0.72	8.97	0.07	2.01	3.09	0.43	62.5676	0	0.145349	0	0	0	0
3617874			970	93.81	0.72	4.23	5.88	2.16	16.29	1.44	5.88	4.33	0.41	75.4386	0.511771	0.818833	0.307062	0	0.204708	0.102354
3617908	female	47	8633	84.41	0.75	2.84	3.72	1.07	9.01	0.73	4.98	1.25	0.83	47.2376	0.15155	0.139893	0.0349732	0.0116577	0.0699464	0.0349732
3617932			971	88.67	3.19	1.03	4.22	5.05	12.98	0.72	2.27	1.13	1.13	75.1131	0.532481	0.425985	0.212993	0.106496	0.212993	0.212993
3617975			1152	84.29	1.48	0.78	3.12	2.78	12.07	2.86	0.87	0.95	2.08	71.8232	0.348736	0.087184	0.087184	0	0.174368	0.087184
3618011			3471	83.95	3.28	0.37	3.57	1.99	11.26	0.32	2.62	2.54	2.19	61.0484	0.229621	0.287026	0.0287026	0.0287026	0.172216	0.0861079
3618077			4416	86.5	3.37	0.57	4.3	1.77	13.68	0.29	1.65	2.17	0.88	48.778	0.205479	0.205479	0.0913242	0.0684932	0.022831	0.0456621
3618080			3676	90.04	6.01	0.73	4.6	1.31	11.89	0.27	2.37	0.92	1.52	57.234	0.164069	0.328138	0	0.0273448	0.109379	0.109379
3618103			14198	82.69	2.73	0.89	3.07	2.91	10.75	0.39	1.88	1.27	0.77	45.5578	0.178444	0.149893	0.0356888	0.0499643	0.0499643	0.028551
3618128			5970	94.79	10.1	2.09	4.07	2.08	12.26	1.11	4.2	0.97	1.37	36.3487	0.233061	0.216414	0.0499417	0.0332945	0.0832362	0.0832362
3618132	male	17	6252	89.51	5.84	1.74	3.52	3.01	11.69	0.46	2.24	1.04	1.79	45.8833	0.17834	0.210765	0.0324254	0.0486381	0.0648508	0.0648508
3618152			2882	87.99	6.97	0.87	4.48	1.39	10.65	0.14	1.56	1.18	1.01	49.8322	0.249288	0.391738	0.106838	0	0.106838	0.14245
3618180	female	16	512	87.89	6.05	2.73	3.52	1.95	11.33	0.78	3.52	0.78	0.59	45.3202	0.196464	0.392927	0.196464	0	0	0.392927
3618189	male	14	1582	81.92	4.36	1.2	3.48	3.54	8.66	0.25	1.58	1.01	0.88	60.2667	0.552486	0.276243	0.0690608	0.207182	0.0690608	0.0690608
3618251			1266	88.31	5.92	0.08	2.21	1.03	14.93	0.24	0.71	1.42	1.03	72.9124	0.158103	0.0790514	0.0790514	0.0790514	0	0.0790514
3618306			433	85.45	3.7	0	4.85	1.85	13.63	0	0.69	1.15	0.92	80.5556	0	0.738916	0	0	0	0
3618324	female	16	5300	81.57	6.53	0.57	2.85	3	9.28	0.45	1.64	0.81	1.53	52.8953	0.208018	0.132375	0.0567322	0.0567322	0.0567322	0.0945537
3618338			3273	88.85	6.84	0.52	2.69	3.39	11.18	0.37	1.22	1.5	1.68	50.4431	0.275735	0.153186	0.0919118	0.0306373	0.122549	0.0919118
3618374	male	17	2286	87.1	5.07	0.57	4.59	3.41	12.38	0.83	2.67	1.44	2.62	66.4734	0.352268	0.264201	0.0440335	0.1321	0.1321	0.264201
3618376			9457	85.68	4.62	1.36	2.72	1.5	9.63	1.17	2.61	1.3	1.7	51.1554	0.170503	0.213129	0.0639386	0.0213129	0.0532822	0.0532822
3618381			1103	89.76	1.81	1.9	2.9	9.88	11.51	1.09	2.81	1.27	1.45	71.5976	0.456204	0.273723	0.456204	0	0	0.0912409
3618432	female	25	7989	96.11	11.34	0.54	2.48	2.08	17.27	0.69	1.75	1.19	0.65	37.12	0.212819	0.162744	0.0751127	0.0250376	0.0751127	0.125188
3618461			9881	79.43	5.25	0.41	2.9	1.07	10.29	0.57	1.74	1.56	2.67	46.1867	0.151653	0.131433	0.0303306	0.0202204	0.0707714	0.0303306
3618521			2169	86.12	4.56	1.2	3.23	1.8	10.51	0.28	2.12	0.88	2.07	64.0351	0.419776	0.419776	0.139925	0.0466418	0.233209	0
3618576			10087	88.2	7.48	0.57	2.39	1.35	10.6	0.4	1.61	0.77	2.52	46.7008	0.148913	0.148913	0.0397101	0.0595652	0.0297826	0.0595652
3618581	male	34	1495	94.85	9.57	1.47	4.35	3.21	12.98	2.34	2.21	0.87	0.54	60.1134	0.268817	0.336022	0.0672043	0.0672043	0.0672043	0.268817
3618657			1598	92.3	6.45	1.25	3.82	2.07	16.77	2.32	2.13	1.69	0.88	71.0218	0.309406	0.433168	0.123762	0.0618812	0.123762	0
3618681			2379	91.21	10	0.63	3.32	4.25	13.03	0.42	2.06	1.09	1.68	54.5838	0.422119	0.253271	0	0.0844238	0.253271	0.0422119
3618682			26918	86.58	5.49	1.75	3.24	2.23	9.81	0.61	2.47	1.08	1.3	29.4552	0.130617	0.0895656	0.0298552	0.0298552	0.037319	0.0298552
3618715			2442	92.47	8.23	0.53	2.25	4.34	15.19	2.13	0.74	1.27	0.25	59.188	0.286182	0.204415	0.0817661	0.0408831	0.0817661	0.0817661
3618740			3700	91.51	10.08	0.76	2.7	1.92	9.92	0.7	2.14	0.73	2.84	44.8347	0.217155	0.217155	0.0542888	0.0542888	0.0814332	0.0271444
3618796			1115	92.47	9.69	1.17	1.97	2.33	13.36	0.36	3.05	0.72	1.17	59.447	0.269542	0.269542	0	0	0.179695	0.179695
3618816	female	15	583	79.42	13.04	0.17	2.57	1.54	8.92	0.51	1.72	0.51	1.72	73.8007	0.346021	0.346021	0	0.17301	0.17301	0.346021
3618822			3435	89.87	6.46	2.5	3.52	0.96	11.3	0.35	3.35	0.7	3.26	51.452	0.117612	0.235225	0	0.0294031	0.0882094	0.0588062
3618824	female	14	5247	94.74	11.34	0.15	6.52	2.08	17.71	0.69	1.45	1.09	0.46	37.1891	0.212191	0.135031	0.0771605	0.0578704	0.0385802	0.0771605
3618855			775	92.26	9.94	0.77	6.45	0.9	11.87	0.26	2.84	0.65	3.1	66.443	0.129032	0.387097	0	0	0.129032	0
3618866	female	14	3143	86.29	6.33	0.73	4.1	2	11.55	0.19	1.94	0.38	2.07	52.7798	0.30171	0.10057	0.0335233	0.167616	0.10057	0.10057
3618871	female	15	963	94.7	10.18	0.42	2.91	1.25	17.34	0.42	2.18	0.93	0.62	64.127	0.104167	0.3125	0.104167	0	0	0.104167
3618909			2336	88.06	5.39	1.11	4.41	2.31	10.92	0.47	2.91	1.41	2.01	63.9878	0.300172	0.385935	0	0.128645	0.0857633	0.171527
3618965			1183	94.08	8.96	0.34	2.28	3.47	16.23	1.1	1.01	1.52	0.51	72.1198	0.337553	0.253165	0	0.0843882	0.0843882	0.253165
3618974			1532	85.57	8.55	0.46	3.92	1.7	10.7	0.65	1.37	1.76	0.91	72.0779	0.458415	0.458415	0.0654879	0.0654879	0.261952	0.0654879
3618993			8463	85.49	6.38	1.21	3.08	2.84	9.95	0.66	1.95	0.84	1.99	46.0187	0.154946	0.107271	0.0238379	0.0357569	0.0476758	0.0476758
3619013			5548	80.32	2.14	0.45	2.76	1.01	8.24	0.31	1.01	1.3	1.33	54.2093	0.0725032	0.235635	0.0181258	0.0362516	0.0181258	0.0181258
3619033			1665	85.77	5.11	0.36	2.76	1.14	13.33	0.36	1.44	0.9	2.94	63.786	0.1207	0.30175	0	0.06035	0.06035	0.06035
3619067			771	93.13	11.41	0.52	3.5	3.63	14.92	0.26	2.72	1.43	0.65	70.5036	0.773196	0.257732	0.128866	0.128866	0.257732	0.128866
3619184			1759	86.01	10.63	0.11	2.9	2.22	14.95	0.11	0.57	1.59	0.4	56.5807	0.34384	0.458453	0	0.114613	0.229226	0.114613
3619189			2071	81.51	6.18	1.74	4.15	2.22	6.18	0.48	2.32	0.58	1.74	55.8455	0.246184	0.14771	0.0492368	0.0492368	0.14771	0.14771
3619199	female	14	6061	92.21	8.38	0.3	3.13	3.15	16.19	0.61	1.42	0.78	1.85	48.0034	0.264857	0.198643	0.0662142	0.0827678	0.0496607	0.0662142
3619218			6724	88.88	7.2	0.73	4.12	2.51	13.04	0.42	1.95	0.67	1.5	50.7747	0.192878	0.192878	0.0445104	0.0445104	0.0890208	0.103858
3619225			1483	85.3	7.62	0.54	9.98	1.42	10.59	0.34	2.56	0.88	3.78	60.6107	0.136147	0.340368	0	0	0.0680735	0
3619248			1096	80.38	1.73	0.73	3.92	0.82	9.85	0.18	1.64	2.19	0	54.3333	0.184843	0.0924214	0.0924214	0	0.0924214	0
3619268	female	17	5950	88.15	8.37	0.59	3.75	3.48	13.39	0.76	2.18	0.99	0.86	54.5492	0.421514	0.236048	0.118024	0.101163	0.101163	0.0843028
3619269			9975	90.54	7.45	1.29	4.46	0.96	13.1	0.49	2.37	1.85	2.79	35.1996	0.141657	0.141657	0.0303552	0.0404735	0.0505919	0.0505919
3619275			876	93.72	6.28	0.46	4.91	2.17	17.81	0.46	2.4	0.91	0.8	66.0839	0.344828	0.45977	0.114943	0	0	0
3619348	female	17	11990	91.48	8.48	1.15	4.63	2.39	11.7	0.47	2.42	0.99	1.41	36.4192	0.176545	0.151324	0.0420345	0.0504414	0.0504414	0.0588483
3619354			12399	88.43	7.15	0.33	3.23	2.04	13.06	0.74	1.71	0.77	1.01	44.0257	0.187419	0.154824	0.0488918	0.0325945	0.065189	0.0407432
3619355			1700	86.47	5.35	1.29	2.88	2.59	13.82	0.76	2.94	1.12	1.29	68.4432	0.236128	0.236128	0	0.177096	0.0590319	0.177096
3619357			431	89.79	7.19	0.23	2.78	1.39	11.6	0.23	1.16	2.09	2.78	74.5665	0.234192	0.234192	0	0.234192	0	0.234192
3619365			1653	93.22	7.74	1.63	3.02	2.42	13.13	0.48	2.9	0.97	0.67	68.1208	0.486027	0.243013	0.121507	0	0.18226	0.121507
3619399			5139	91.34	8.8	0.56	4.07	3.04	10.99	0.19	1.71	1.48	1.09	41.1906	0.194439	0.136107	0.0194439	0.0583317	0.0777756	0.136107
3619411			442	88.69	7.92	0.45	7.47	0.9	10.18	0.9	1.58	0.45	1.36	71.9048	0.453515	0.907029	0.226757	0	0.226757	0
3619412			2366	88.88	1.06	0.72	7.65	1.27	12.17	1.01	3.47	1.86	1.01	55.5877	0.210881	0.548292	0.0421763	0.0421763	0.0843526	0.0843526
3619413	male	43	5931	90.39	5.36	2.6	3.29	2.6	11.6	0.93	3.46	1.13	1.4	52.4869	0.40858	0.187266	0.119169	0.102145	0.102145	0.0851209
3619415			808	81.81	7.92	0.25	3.47	1.11	8.66	1.36	1.86	1.73	1.49	73.0337	0.121507	0.36452	0.121507	0	0	0.121507
3619422			1455	88.8	8.8	0.55	3.71	1.86	12.78	1.51	1.17	1.1	0.82	70.2521	0.207756	0.554017	0	0.138504	0	0.207756
3619450			1401	79.73	5.07	0.93	2.86	0.36	7.92	0.43	2.5	2.14	1.78	71.8266	0	0.50578	0	0	0	0
3619458			793	86.89	9.08	0.76	2.65	3.91	10.97	1.64	1.01	0.88	0.25	75.2137	0.126422	0.126422	0	0.126422	0	0.126422
3619467			1813	92.55	4.91	3.75	4.69	1.05	10.98	1.32	5.24	1.05	0.55	61.7524	0.166389	0.388242	0	0	0.110926	0.110926
3619485	female	15	16202	95.55	10.72	0.42	3.62	4.39	16.53	0.62	1.7	1.22	0.84	26.4711	0.174272	0.0839089	0.0258181	0.0387272	0.0774543	0.0516362
3619498	female	23	672	85.57	6.55	0.74	1.79	2.53	11.46	0.15	1.34	1.34	1.34	83.6237	0.30303	0.151515	0	0.151515	0.151515	0
3619520			8255	90.83	6.77	0.67	3.44	2.77	11.31	0.68	2.06	1.3	2.58	44.6905	0.327273	0.193939	0.121212	0.0727273	0.0848485	0.0969697
3619546			930	86.56	7.53	0.22	3.12	1.18	11.18	0.97	0.43	1.61	3.66	64.2857	0	0.324324	0	0	0	0.108108
3619596			5039	80.17	1.05	0.46	2.64	2.24	8.41	0.58	1.51	1.63	2.5	54.0079	0.280617	0.180397	0.0801764	0	0.160353	0.0601323
3619630			1564	93.99	9.65	0.26	4.73	2.88	18.22	0.7	2.81	2.17	2.69	51.3559	0.331345	0.331345	0.0662691	0.132538	0.0662691	0.132538
3619647	male	15	1856	86.64	8.78	0.97	5.12	0.86	7.06	0.27	2.64	1.45	3.12	56.7367	0.108932	0.272331	0.0544662	0.0544662	0	0.163399
3619658			1584	88.19	3.54	0.32	3.35	4.55	13.38	0.88	2.15	0.88	0.57	68.4444	0.0632911	0.126582	0	0	0.0632911	0.126582
3619667	male	15	3269	82.59	4.62	0.34	3.64	1.87	11.23	0.61	0.98	1.56	1.74	63.1724	0.186858	0.249144	0.0311429	0.0934288	0.0311429	0.0311429
3619697			1363	82.25	1.69	2.27	3.45	1.25	12.47	0.66	3.01	1.76	1.54	74.1667	0.221893	0.221893	0	0	0.147929	0.0739645
3619717			5415	91.76	9.84	0.46	5.39	2.55	14.33	0.35	1.72	0.94	0.72	41.0281	0.2785	0.129967	0.0742666	0.0557	0.1114	0.0742666
3619767			893	83.54	5.15	0.67	4.14	1.46	11.42	0.56	1.57	1.9	0.45	66.3507	0.328228	0.656455	0	0	0.328228	0.109409
3619770			1511	81.6	7.35	0	3.31	1.32	10.79	0.4	0.4	2.05	0.99	73.2919	0.0667111	0.400267	0	0	0.0667111	0.0667111
3619840			8303	88.52	7.67	1.95	2.76	1.69	10.77	2.17	2.61	1.07	1.28	38.5809	0.179361	0.167404	0.0717446	0.0239149	0.0478297	0.107617
3619850			4704	80.91	5.53	0.11	3.3	2.47	10.8	0.55	1.49	1.7	3.61	56.3967	0.237376	0.215796	0.0431593	0.0647389	0.129478	0.0863185
3619873			8594	91.49	9.3	0.52	4.14	2.78	14.56	0.7	2.06	0.94	1.21	40.6869	0.175439	0.163743	0.0467836	0.0350877	0.0701754	0.0467836
3619875			3396	79.62	1.68	0.21	2.15	3.62	9.86	1.24	1.56	0.91	0.97	54.7432	0.412979	0.176991	0.0884956	0.0884956	0.0884956	0.117994
3619901			7337	82.96	3.6	0.65	3.61	2.19	12.81	0.67	2.51	1.06	1.61	40.5177	0.244432	0.217273	0.0407387	0.0407387	0.108637	0.0271592
3619903	male	37	877	84.72	5.36	0.57	3.08	2.74	9.35	0.34	1.48	0.46	1.03	74.4681	0.574713	0.229885	0.229885	0.229885	0	0.114943
3619920			1770	84.58	4.12	0.56	4.35	1.58	13.28	0.28	1.58	0.96	1.07	73.3957	0.114613	0.229226	0	0	0.0573066	0.0573066
3619944			1436	95.47	11.07	0.35	3.83	1.53	14.28	0.91	1.18	1.04	2.44	62.0155	0.626305	0.487126	0.278358	0.139179	0.0695894	0.208768
3619947			534	93.45	13.48	0.94	4.31	3.56	12.36	0.56	3.18	1.12	0.94	73.2057	0.943396	0.754717	0.566038	0	0.377358	0.188679
3619956			3141	83	0.48	0.22	3.02	1.53	9.39	0.54	1.31	0.89	1.81	59.8118	0.260332	0.390498	0.065083	0.065083	0.0976245	0
3619983			2300	77.43	1.91	0.17	2.09	0.7	11.43	0.22	1	1.39	0.83	49.7364	0	0.0888494	0	0	0	0.0444247
3620019			3963	82.41	5.78	0.73	4.19	3.03	11.48	0.61	1.67	0.88	1.56	55.9658	0.260688	0.286757	0.0521376	0.0521376	0.104275	0.104275
3620032	female	27	1202	91.93	10.32	0.25	3.49	2.08	13.14	0.25	1.33	1.41	0.17	58.9686	0.0837521	0.335008	0.0837521	0	0	0.167504
3620062			1443	91.06	5.27	0.9	4.71	1.66	12.47	0.28	1.73	1.32	1.94	63.0357	0.207326	0.345543	0.0691085	0	0.0691085	0.0691085
3620073			4366	92.08	8.89	1.42	4.63	1.83	13.35	0.25	3.14	1.01	1.53	49.4876	0.275356	0.206517	0.0917852	0.0229463	0.0917852	0.0917852
3620102			4639	88.49	3.17	1.08	2.24	2.26	11.45	0.86	1.79	1.34	1.6	63.3952	0.330178	0.176095	0.0660357	0.0440238	0.176095	0.0660357
3620141			28912	80.18	1.86	0.84	2.88	2.35	12.01	0.33	1.64	1.18	0.85	33.9852	0.104196	0.0868297	0.0243123	0.0243123	0.0347319	0.0312587
3620149	male	17	1907	90.46	8.7	0.84	4.25	2.2	14.21	0.26	2.57	1.42	1.42	59.0909	0.0524934	0.314961	0.0524934	0	0	0.262467
3620153			13850	81.91	2.37	1.44	2.81	2.51	11.33	0.4	2.57	1.2	1	46.6699	0.181028	0.13034	0.0362056	0.0362056	0.057929	0.0506879
3620173	male	16	5246	92.3	9.61	1.52	5.79	1.77	11.8	0.29	2.73	1.11	1.68	40.0901	0.115075	0.115075	0.0191791	0.0383583	0.0383583	0.0575374
3620187	male	16	6711	93.03	7.72	0.48	3.61	1.77	14.63	0.67	1.13	0.89	0.86	43.0071	0.23015	0.115075	0.0328785	0.0493178	0.115075	0.065757
3620204			3500	77.17	0.37	0.83	2.46	2.89	8.11	0.83	1.71	2.37	0.86	66.1099	0.174014	0.145012	0.0290023	0	0.087007	0
3620234			670	88.21	7.76	0.75	4.48	2.99	10.9	0.45	1.64	1.04	1.49	78.5978	0.449775	0.5997	0.149925	0.149925	0.149925	0.149925
3620243	female	24	5943	85.46	6.8	0.57	3.7	2.04	10.33	0.59	2.15	0.98	1.26	56.5891	0.20377	0.220751	0.0339616	0.0679232	0.0339616	0.0509424
3620253			4943	86.77	6.05	1.25	3.72	0.97	9.47	0.77	2.57	1.66	1.72	49.9031	0.0806127	0.261991	0.0403063	0.0201532	0.0201532	0.0604595
3620264			854	86.42	7.85	0.12	3.51	2.11	13.58	0.82	0.47	1.76	0.94	79.2135	0.234742	0.234742	0	0	0.117371	0
3620307			3184	91.8	8.73	0.63	4.21	0.85	9.77	0.41	1.32	0.69	0.63	47.619	0.188976	0.188976	0.0629921	0.0314961	0.0944882	0.0629921
3620338			15106	79.59	0.3	0.99	2.81	3.07	10.8	0.5	2.01	1.67	0.44	40.3606	0.153252	0.0799574	0.0333156	0.0333156	0.0666311	0.0266525
3620340			1709	90.11	1.64	1.81	3.16	3.1	13.52	0.35	4.51	1.46	0.06	59.1691	0.234192	0.234192	0.117096	0.117096	0	0
3620348	male	24	14544	86.19	3.98	0.74	2.65	1.65	10.44	0.56	1.55	1.29	2.5	41.9704	0.152355	0.117729	0.0484765	0.0277008	0.034626	0.0138504
3620370			12306	84.52	6.56	0.7	3.28	2.51	9.51	0.62	1.71	1.61	2.51	44.5585	0.179139	0.12214	0.048856	0.0407133	0.0651413	0.048856
3620405			565	87.96	7.26	0.35	3.36	1.42	10.27	1.24	0.88	1.59	1.77	80.4167	0	0.353357	0	0	0	0
3620411	male	27	6878	85.34	6.72	0.92	2.98	0.89	9.67	0.2	2.34	1.08	1.7	41.5749	0.0848176	0.155499	0.0282725	0.0282725	0.0282725	0.0282725
3620419			8752	85.79	5.16	2.08	3.98	1.59	9.69	0.58	3.82	1.35	2.24	52.2392	0.206849	0.218341	0.0459664	0.0344748	0.0919329	0.0459664
3620431			4823	90.79	4.4	1.43	3.57	1.95	13.1	0.6	2.76	1.02	1.1	54.8352	0.328812	0.246609	0.0411015	0.082203	0.184957	0.082203
3620436			5251	88.97	5.69	1.71	2	2.09	10.4	0.97	2.65	0.95	0.82	47.0835	0.209964	0.133613	0.0763504	0.0381752	0.0763504	0.0763504
3620442			995	81.41	2.91	1.91	3.32	0.6	7.44	0.3	4.32	1.41	1.51	66.4459	0.101317	0.202634	0	0	0.101317	0
3620447			1072	90.67	7.28	0	4.29	1.77	15.49	1.03	1.59	1.21	1.68	73.4177	0.285442	0.285442	0.0951475	0.0951475	0.0951475	0
3620449			527	86.15	7.4	0	2.47	1.71	11.76	0.19	0	1.33	2.47	79.3991	0.191205	0.382409	0	0	0.191205	0
3620460			1710	90.06	7.08	0.29	1.4	0.88	16.02	0.41	1.23	0.64	0.99	68.9127	0	0.116754	0	0	0	0
3620473	male	17	6155	94.3	8.04	0.6	5.09	3.05	14	0.23	1.82	0.89	0.81	40.8835	0.179211	0.179211	0.0651678	0.0651678	0.0325839	0.114044
3620480			1124	88.97	7.65	0.09	5.34	5.69	8.99	0.89	0.8	0.98	1.78	59.847	0.640439	0.73193	0.182983	0.182983	0.182983	0.182983
3620484	female	14	1871	92.78	10.05	0.64	5.77	2.14	15.29	0.75	2.08	0.86	1.39	59.6045	0.268817	0.268817	0	0	0.215054	0.0537634
3620509	female	15	37816	87.15	8.2	1.08	4.2	3.28	11.26	0.7	2.51	0.7	1.19	23.8137	0.103525	0.0451264	0.0291994	0.0212359	0.0318539	0.0185814
3620538			4324	88.23	6.8	0.9	3.12	1.83	11.93	0.9	2.22	1.64	1.04	57.2137	0.254807	0.185314	0.0463285	0.0231642	0.0926569	0.115821
3620595			5335	88.36	3.32	1.41	3.19	1.69	14.4	0.69	2.47	1.35	0.71	58.0439	0.264201	0.37743	0.0943574	0.037743	0.0943574	0.037743
3620598			595	79.83	5.38	0.34	2.69	1.68	9.58	0	1.51	2.18	1.34	74.0214	0.332226	0.332226	0	0	0.332226	0.166113
3620603			2599	95.15	12.58	0.31	3.19	3.92	14.97	0.35	1.39	1.27	0.19	49.3827	0.512214	0.236407	0.157604	0.157604	0.157604	0.197006
3620615			6381	93.46	8.79	1.3	5.45	2.07	14.68	0.58	3.57	1.39	1.02	43.375	0.313824	0.282442	0.0941472	0.0627648	0.12553	0.0941472
3620640			7552	83.33	4.95	1.31	4.77	1.38	9.64	0.79	2.54	1.22	1.91	58.1996	0.265076	0.318091	0.0530152	0.0265076	0.132538	0.0530152
3620659			9663	84.09	5.37	1.1	3.54	1.83	9.63	0.36	2.31	1.27	1.88	54.3236	0.189314	0.157762	0.0525873	0.0631048	0.0525873	0.0631048
3620719			20577	81.3	1.91	0.64	3.06	1.82	9.34	0.69	1.89	0.9	1.1	35.4703	0.160756	0.0925565	0.0340998	0.0389712	0.048714	0.0340998
3620726			462	77.92	3.46	1.52	4.76	0.22	6.28	0.65	4.98	1.3	1.3	85.5372	0	0.43573	0	0	0	0
3620729			4724	86.43	7.41	0.4	2.96	1.78	10.31	0.23	1.95	1.52	1.86	56.8356	0.148588	0.212269	0.0636807	0.0212269	0.0636807	0.0636807
3620751			4150	90.8	9.2	0.67	4.31	1.76	9.33	0.29	1.88	1.83	1.71	48.102	0.169246	0.193424	0	0.0725338	0.0725338	0.0483559
3620856	male	14	6416	90.32	6.89	2.03	2.82	3.88	14.17	1.03	2.85	0.87	1.15	42.1677	0.29734	0.187793	0.0625978	0.0782473	0.109546	0.0782473
3620866	male	44	557	83.3	5.57	0	2.87	1.26	11.13	0.54	0.18	0.9	1.08	81.6514	0.184502	0	0	0.184502	0	0
3620897			5081	85.16	7.4	1.59	4.88	1.95	10.55	0.41	3.6	0.94	1.95	48.985	0.0987947	0.17783	0.0197589	0	0.0790358	0.0592768
3620911	male	23	6480	82.82	2.73	1.19	3.86	2.33	11.93	0.31	2.35	1.57	1.36	52.371	0.155087	0.186104	0.0620347	0.0310174	0.0310174	0.0775434
3620946			14194	84.62	3.13	0.76	4.13	4.7	14.25	0.7	1.91	2.48	0.94	33.2968	0.201501	0.0972763	0.0138966	0.0416898	0.069483	0.0486381
3620994			6793	88.87	5.67	1.27	4.25	2.36	11.64	0.5	2.09	1.3	1.38	49.0552	0.16253	0.221631	0.0295508	0.0591017	0.0443262	0.0886525
3620998			2026	80.4	2.32	0.49	3.21	1.28	11.94	0.15	1.78	1.68	0.79	64.5596	0.0988631	0.296589	0	0	0.0494315	0
3621051			5914	81.87	1.45	0.29	3.01	1.57	11.5	0.44	2.37	1.86	4.24	52.2044	0.22542	0.1734	0.0520201	0.0520201	0.0867002	0.0520201
3621061			2089	84.2	6.37	1.1	5.12	2.3	12.64	0.57	2.49	0.77	1.34	62.0361	0.698254	0.249377	0.0997506	0.149626	0.349127	0.0997506
3621098			5204	84.95	10.01	0.75	3.65	3.77	12.28	0.13	2.59	1.08	0.96	43.5897	0.315209	0.157604	0.0197006	0.0788022	0.157604	0.137904
3621128			4105	84.38	3.48	0.71	4.48	3.39	13.71	0.68	1.83	0.8	1.32	41.8313	0.321782	0.247525	0.0495049	0.0990099	0.123762	0.0742574
3621214			5963	90.04	7.03	1.17	4.02	2.68	12.41	0.97	3.35	1.09	1.49	53.7344	0.448654	0.265869	0.0997009	0.0664673	0.199402	0.0997009
3621237			11746	88.34	6.91	1.35	2.71	1.25	10.86	0.43	2.12	0.83	1.94	43.4802	0.13741	0.103057	0.0171762	0.0429406	0.0257643	0.0257643
3621280			3656	89.52	6.46	1.45	3.5	2.11	13.62	0.44	3.01	0.88	1.83	52.6246	0.278474	0.139237	0.0556948	0.0835422	0.11139	0.0556948
3621307			1733	83.67	0.58	2.02	4.1	1.79	15.93	0.4	2.31	3.29	0.52	64.4608	0.212766	0.319149	0.035461	0	0.177305	0
3621342			605	90.91	4.63	1.82	2.98	4.13	17.02	0.33	2.15	1.32	3.8	77.4319	0.829187	0.331675	0.165837	0.165837	0.331675	0
3621480			1127	90.42	8.61	2.04	1.6	1.15	12.78	0.44	3.19	1.6	2.93	69.8795	0.354296	0.088574	0.177148	0.177148	0	0
3621528			2428	85.58	3.21	2.1	4.24	2.8	12.97	0.74	3.01	1.4	0.49	74.0776	0.5074	0.38055	0.0422833	0.12685	0.211416	0.0845666
3621544			4964	82.29	4.13	0.56	3.32	1.29	11.58	0.08	1.65	1.77	1.11	57.0712	0.161453	0.181635	0.0403633	0.0403633	0.0403633	0.0403633
3621553	male	17	537	89.57	10.8	0	3.72	2.23	12.29	0.74	0.93	1.3	0.93	82.2222	0.185874	0.185874	0	0	0	0.185874
3621560			7458	89.6	8.35	1.07	4.05	1.11	11.73	0.29	2.08	0.78	1.6	39.3991	0.189317	0.189317	0.0540906	0.040568	0.0811359	0.040568
3621585			431	96.06	12.76	0.23	4.41	4.18	19.49	0.7	2.32	2.78	0.7	85.8025	0.688073	0.229358	0	0.458716	0	0.229358
3621626			436	77.52	4.36	0.23	3.21	1.83	13.3	0.23	0.46	1.83	0.92	80.9783	0	0.498753	0	0	0	0.249377
3621665			1043	91.28	5.37	1.05	3.26	2.88	15.92	0.48	2.68	1.82	2.21	70.3704	0.192308	0.192308	0.0961538	0.0961538	0	0
3621674			790	90.25	6.58	1.65	2.53	1.52	14.68	0.89	4.05	1.01	1.77	77.6119	0.127714	0.383142	0.127714	0	0	0
3621681			2371	86.29	5.27	0.59	3.08	2.15	12.95	1.39	1.64	1.14	1.6	57.9612	0.378469	0.420521	0.0841043	0.168209	0.0420521	0.0420521
3621728	female	38	1009	83.75	5.25	0.4	2.48	2.28	13.08	0.4	1.59	0.89	2.68	73.4234	0.715015	0.306435	0.306435	0	0.102145	0.102145
3621730	male	43	17639	79.94	2.45	1.05	2.58	2.39	9.89	0.62	2.07	1.42	0.79	45.5312	0.161003	0.0920016	0.0345006	0.0402507	0.0517509	0.057501
3621754			795	91.95	9.43	0	5.41	2.26	15.72	0.38	2.01	0.25	1.76	74.2947	0.503145	0.628931	0.251572	0	0.125786	0.377358
3621776			6959	86.75	8.28	1.16	4.64	2.33	9.89	0.59	1.93	1.35	1.75	32.6969	0.144363	0.144363	0.0144363	0.0433088	0.0288725	0.0433088
3621780			408	94.12	12.99	0.25	3.19	3.43	21.57	0.49	0.49	2.7	0	69.8718	0.481928	0.240964	0	0.240964	0	0
3621783	male	14	406	85.47	4.43	0.99	5.67	1.48	11.33	0.74	1.72	0.99	5.42	74.7748	0	0.248756	0	0	0	0.248756
3621815			12577	86.65	7.73	0.37	3.72	2.66	13.02	0.71	1.11	1.28	1.73	45.4184	0.206825	0.151142	0.0397741	0.0477289	0.0715934	0.0397741
3621826			968	79.24	6.1	0.83	4.75	1.65	10.33	1.14	2.38	2.89	0.93	75	0.412371	0.927835	0.206186	0	0.206186	0
3621882			826	89.47	7.38	0.61	4.24	4.24	17.8	0.73	1.82	0.97	0.97	76.0807	0.489596	0.734394	0	0.122399	0.244798	0.122399
3621883	female	24	1276	91.14	6.43	3.45	2.51	0.94	11.52	0.24	3.92	0.94	1.57	63.4956	0.234192	0.234192	0.156128	0	0.078064	0.078064
3621905			1384	84.25	10.62	0.51	3.25	2.67	14.96	0.43	1.66	1.3	1.73	59.7222	0.580973	0.363108	0.0726216	0.217865	0.290487	0.145243
3621921			23039	89.1	6.84	2.5	4.31	1.54	11.63	0.23	4.33	0.72	1.75	26.4795	0.113815	0.0744178	0.0262651	0.0131326	0.0393977	0.0306426
3621953			4090	83.77	1.34	2.22	2.49	0.88	13.11	0.54	2.91	1.44	1.88	48.8984	0.0504923	0.151477	0	0.0252461	0.0252461	0.0252461
3621961	female	27	1791	81.91	3.35	2.23	2.12	1.9	8.21	0.73	3.07	0.56	1.34	74.2529	0.112613	0.168919	0	0	0.112613	0.112613
3621989	male	15	4312	83.51	5.15	0.74	3.59	2.41	12.01	0.51	1.55	0.97	1.76	47.9282	0.289715	0.169	0.0482859	0.0482859	0.0965717	0.144858
3622049	female	27	2988	94.21	8.53	0.84	4.28	2.14	13.49	0.67	3.31	1	1.04	56.8609	0.302521	0.268908	0.10084	0.10084	0.10084	0.168067
3622062			9628	85.06	4	1.12	3.01	1.94	10.6	0.49	2.11	1.14	0.91	50.2815	0.146935	0.125945	0.0314861	0.0209908	0.0419815	0.0839631
3622069	female	23	7397	81.11	6.91	0.73	4.04	1.8	11.11	0.82	1.77	1.19	1.61	32.2449	0.265809	0.195859	0.0839396	0.0419698	0.0979295	0.0559597
3622111	female	17	5933	87.17	6.54	0.79	3.52	2.22	12.07	0.56	1.79	1.6	2.49	45.5513	0.192341	0.122399	0.0874279	0.0174856	0.0699423	0.0699423
3622116			6505	79.8	3.55	0.95	2.64	2.17	11.88	0.43	1.78	0.95	0.97	65.6997	0.342253	0.155569	0.0622278	0.0466708	0.140012	0.0777847
3622147			632	87.97	5.38	0.47	4.75	1.27	14.24	0.47	0.79	0.63	0.79	74.7899	0.476948	0	0	0	0.317965	0.158983
3622169			692	78.61	1.16	1.01	2.6	0.87	11.42	0.29	1.45	1.73	0.43	74.8447	0	0.301659	0	0	0	0
3622174	male	16	67983	87.76	4.79	0.55	3.5	1.51	10.78	0.29	1.78	1.43	2.82	15.5528	0.0341911	0.0252717	0.0118926	0.00743284	0.010406	0.0148657
3622328	female	14	1461	75.02	5.07	0.21	4.18	2.05	7.94	0.07	0.62	0.96	1.1	58.6957	0.342936	0.342936	0	0.205761	0.0685871	0.137174
3622368	female	17	6292	94.96	9.35	0.64	4.78	1.99	14.69	0.62	1.92	1.56	1.81	35.3433	0.242053	0.161368	0.0484105	0.0322737	0.0806842	0.0806842
3622395			915	87.65	6.56	0.55	4.26	0.66	10.38	1.09	1.31	1.64	0.11	69.1919	0	0.437637	0	0	0	0
3622473			4257	83.91	4.77	0.78	3.97	1.53	10.48	0.49	2	1.2	1.62	70.0211	0.262405	0.357824	0.0477099	0.0954198	0.0715649	0.0715649
3622507			945	92.17	8.25	1.38	3.7	5.82	12.28	0.42	2.86	0.53	0	64.2651	0.422833	0.317125	0	0.317125	0	0.211416
3622516			8161	91.85	7.96	0.8	5.06	2.05	13.7	0.92	1.78	1.37	1.34	37.2121	0.1718	0.1718	0.0368143	0.0368143	0.0736287	0.0368143
3622537			1299	87.22	6.16	0.77	6.24	2.16	9.93	0	2	1	1.85	57.6857	0.616808	0.539707	0.308404	0.077101	0.231303	0.154202
3622539			19137	91.03	7.92	0.43	4.73	2.21	13.21	0.9	1.47	1.09	1.57	33.3109	0.130965	0.104772	0.0314317	0.0314317	0.0366703	0.0471476
3622544	male	44	888	82.66	3.15	0	4.17	1.24	12.95	0.23	0.45	1.24	1.13	74.6594	0.111857	0.33557	0.111857	0	0	0
3622636			1362	89.43	8.15	0.37	3.89	1.84	11.6	0.37	1.84	1.47	2.13	72.1429	0.446429	0.372024	0	0.223214	0.0744048	0.14881
3622651			2971	84.65	7.64	0.98	3.53	3.3	11.98	0.77	1.95	1.75	0.94	62.6292	0.378501	0.416351	0.11355	0.0378501	0.1514	0.1514
3622691	female	25	892	92.94	7.74	0.34	2.35	1.79	15.36	0.56	2.47	1.01	1.91	76.4368	0.561167	0.3367	0.112233	0.112233	0.3367	0.224467
3622707	female	15	1641	87.51	7.56	2.19	4.45	1.34	10.24	0.18	4.69	1.52	1.77	52.3873	0.182704	0.304507	0.0609013	0.0609013	0.0609013	0
3622729			7923	80.34	5.84	0.68	3.84	1.73	10.06	0.48	1.89	1.14	0.95	66.6757	0.373086	0.295896	0.10292	0.0385951	0.12865	0.0771903
3622746			427	92.74	1.87	0.47	4.92	5.85	22.72	0	0.47	1.64	0.47	71.4286	0.699301	0	0.2331	0	0.2331	0.2331
3622804	male	17	2169	81.65	7.01	1.2	3.96	2.21	8.48	0.6	2.44	0.74	1.38	56.3355	0.291262	0.194175	0.0485437	0.0970874	0.145631	0.145631
3622897			1746	78.92	3.61	1.43	4.24	1.09	9.51	0.52	3.84	0.8	3.72	71.03	0.232558	0.348837	0	0.174419	0.0581395	0
3622905	male	16	3807	81.17	6.59	0.34	3.68	3.18	11.66	0.6	1.02	1.63	1.5	52.3677	0.390016	0.338014	0.130005	0.104004	0.0780031	0.234009
3622906	female	16	4116	76.04	3.06	0.15	3.21	2.62	13.78	0.12	2.16	0.63	0.34	31.1899	0.311452	0.119789	0.0479157	0.0479157	0.119789	0.143747
3622917	female	17	8896	93.02	7.92	0.55	4.33	2.68	13.77	0.6	1.72	1.12	1.27	40.9771	0.282582	0.113033	0.0452131	0.101729	0.0904261	0.0565163
3622934			2248	81.85	1.07	0.4	3.2	1.65	8.36	0.71	1.65	1.2	1.91	64.7849	0.225124	0.315173	0.0900495	0.0450248	0.0450248	0.0900495
3622939			3803	89.72	5.47	0.32	4.6	2.05	13.7	0.29	2.05	1.16	2.16	51.6357	0.369686	0.237655	0.0792184	0.0528123	0.132031	0.132031
3622950	male	16	1749	77.02	4.17	0.34	4	1.89	9.61	0.69	2.57	1.32	1.83	64.9203	0.168161	0.336323	0.0560538	0	0	0.168161
3622961			4201	75.53	8.38	0.6	4.98	2.88	11.14	0.93	1.76	1.71	1.57	49.1243	0.336229	0.336229	0.0840572	0.112076	0.0560381	0.112076
3622975	female	25	2551	86.75	6.47	0.71	5.45	2.31	10.31	0.31	2.51	1.57	2	57.77	0.429185	0.390168	0.195084	0.156067	0.0780336	0.11705
3622990			1759	80.56	4.49	1.14	5.69	2.39	11.43	0.8	2.67	0.91	1.93	65.2125	0.421433	0.481638	0.120409	0	0.180614	0.120409
3623038	female	27	740	91.62	11.35	0	4.32	1.22	15.68	0.68	1.08	2.03	0.95	75.6944	0.402685	0.805369	0.134228	0	0.134228	0
3623048	female	23	1795	83.96	5.35	0.78	5.79	1.62	12.03	0.72	1.73	1.5	0.61	63.2863	0.282008	0.676819	0.112803	0	0.169205	0.169205
3623063			8979	82.24	4.13	1.83	2.54	1.76	8.49	0.67	2.75	0.75	1.01	49.2974	0.223214	0.133929	0.0446429	0	0.111607	0.0223214
3623072	male	17	6939	85.06	6.17	0.56	4.27	2.69	11.8	0.53	1.84	1.35	1.18	39.7699	0.115574	0.17336	0	0.0577868	0.0288934	0.0722335
3623073	female	17	1196	81.52	8.53	0.59	4.52	4.77	6.86	0.92	2.01	1.84	0.59	59.8071	0.415973	0.332779	0.0831947	0.166389	0.166389	0.0831947
3623086			3763	89.98	4.46	1.44	4.94	1.04	13.79	0.64	3.11	1.12	1.04	50.5141	0.132908	0.372142	0.0797448	0	0	0.0265816
3623128			2183	89.05	8.29	2.38	4.26	2.34	11.77	0.41	3.53	1.42	1.01	64.1487	0.0925069	0.323774	0	0	0.0462535	0.0925069
3623235			7208	77.3	2.22	1.1	2.91	3.2	8.68	0.71	2	1.25	0.75	56.8409	0.245558	0.245558	0.0866676	0.0288892	0.0577784	0.0577784
3623260	female	14	5340	91.12	11.09	0.24	3.76	2.32	16.44	0.43	1.65	0.94	1.63	45.4316	0.300695	0.131554	0.0939673	0.0563804	0.0939673	0.0751738
3623327	male	17	2046	76.88	3.91	0.24	3.52	2.1	9.19	0.78	1.32	1.12	2.39	42.0276	0.308914	0.176523	0.0441306	0.132392	0.0882613	0
3623335			490	83.27	1.22	1.02	1.84	2.24	11.43	0	2.04	1.84	0.61	83.7321	0	0	0	0	0	0.206186
3623352			2480	84.92	3.43	0.81	3.19	2.5	8.51	0.32	2.22	1.61	1.61	61.1776	0.324939	0.324939	0.121852	0.0406174	0.0406174	0.121852
3623355	male	14	1502	82.76	9.79	0.93	1.66	1.66	8.26	0.4	2.66	1	0.87	61.7733	0.132979	0	0	0.0664894	0.0664894	0.132979
3623361			4281	86.76	1.31	0.33	2.36	1.07	6.8	0.3	1.4	0.58	1.05	56.9181	0.164939	0.212064	0.070688	0	0.0942507	0.0942507
3623384			3532	88.28	2.63	1.25	2.27	1.33	10.79	0.31	1.87	0.57	2.12	53.1378	0.312678	0.113701	0.0852757	0.113701	0.0568505	0.0568505
3623476	male	33	3900	87.05	7.64	0.56	2.82	1.33	12.97	0.18	1.46	1.87	1.82	53.2374	0.153767	0.179395	0.102512	0	0.0256279	0.102512
3623567	male	15	3209	85.85	8.38	0.81	2.84	1.37	9.57	0.62	1.59	1	1.34	47.05	0.251414	0.125707	0.0942803	0.0314268	0.125707	0.0942803
3623677			1890	91.96	7.83	1.96	5.61	1.85	13.33	0.95	6.08	0.85	1.27	64.5533	0.160256	0.373932	0.0534188	0	0.106838	0.106838
3623704	female	16	1809	89.99	8.68	0.77	2.87	2.93	10.95	0.28	2.16	1.55	1.49	66.7112	0.433604	0.162602	0.108401	0.0542005	0.162602	0.325203
3623756			34506	89.77	7.34	0.57	4.1	2.49	12.22	0.92	2.28	1.18	0.79	30.147	0.147856	0.0782768	0.0260923	0.0260923	0.0521845	0.0289914
3623795			885	85.08	3.73	0.68	3.62	0.45	12.43	1.36	1.69	1.81	1.47	69.9229	0.115075	0.23015	0	0	0.115075	0.115075
3623820			19618	89.9	7.58	0.79	3.67	1.82	12.98	0.48	1.87	1.36	1.54	32.1304	0.0922651	0.0871393	0.0102517	0.0256292	0.0410067	0.030755
3623841			5541	86.74	6.86	0.78	5.38	3.18	13.55	0.27	1.75	1.53	1.57	51.533	0.252845	0.198664	0.0180603	0.0722413	0.0903016	0.108362
3623854			3907	91.99	11.11	0.46	4.17	1.69	13.21	0.79	3.35	0.82	1.13	43.605	0.210526	0.184211	0.0789474	0.0263158	0.0789474	0.0526316
3623856			1991	85.23	5.27	1.16	3.47	1.05	10.25	0.35	2.46	1.26	2.21	65.0812	0.0507872	0.253936	0	0	0.0507872	0.101574
3623866			5136	85.16	4.34	0.43	3.21	3	10.14	0.49	1.93	0.99	1.99	56.8679	0.255353	0.176783	0.07857	0.039285	0.0982125	0.0589275
3623879			1435	87.8	3.28	0.98	3.21	2.02	11.01	0.42	1.6	0.98	0.98	69.1803	0.347464	0.347464	0	0.138985	0.138985	0
3623899	female	15	2529	86.75	9.73	0.08	4.03	3.56	9.17	0.32	0.99	0.55	1.3	61.6391	0.353826	0.221141	0.0442282	0.132685	0.132685	0.176913
3623933			1701	86.36	5	0.94	2.94	1.12	9.64	0.41	2.18	1.18	2.7	70.6685	0.117371	0.234742	0.0586854	0	0.0586854	0.0586854
3624051	male	25	7268	82.95	3.8	1.79	3.11	1.07	9.53	0.55	2.52	1.36	0.78	53.2901	0.178989	0.275368	0.0413052	0.0137684	0.0688421	0.0275368
3624057			2067	73.92	1.94	0.73	3.1	0.63	10.35	0.19	2.42	1.74	0.63	54.0059	0	0.191296	0	0	0	0.047824
3624112			559	82.83	1.07	3.4	5.55	0.36	7.33	0.54	5.19	1.07	0.72	70.0758	0	0.547445	0	0	0	0
3624152			8667	90.2	8.86	0.97	3.43	2.98	11.83	1.29	2.52	0.89	0.74	38.9199	0.199133	0.105423	0.0585686	0.0351412	0.0702823	0.105423
3624153			482	87.34	6.02	0	2.7	1.45	8.3	0.41	0.83	2.7	1.04	82.6531	0.2079	0	0	0.2079	0	0.2079
3624183			4484	90.45	7.74	0.56	4.24	2.83	14.79	1.16	2.85	1.43	0.69	58.562	0.374862	0.132304	0.132304	0.0661522	0.0882029	0.0661522
3624229			3365	92.48	6.45	0.18	3.74	1.6	13.97	0.51	1.19	1.43	0.92	55.7989	0.357462	0.327674	0.148943	0.059577	0.148943	0.059577
3624241			22604	93.09	8.77	0.85	2.86	2.67	16.57	0.57	2.45	1.05	0.43	31.7738	0.194432	0.101635	0.053027	0.0397702	0.0662837	0.0353513
3624245	male	24	5361	89.27	5.5	1.23	3.95	1.79	14.87	0.34	2.18	1.38	3.02	51.3308	0.224215	0.2429	0.0186846	0.093423	0.0747384	0.0747384
3624250			1696	83.31	5.42	0.65	2.18	2.48	9.73	0.53	1.59	0.88	3.71	70.5416	0.121507	0.18226	0	0.0607533	0.0607533	0.121507
3624253			16665	92.59	3.12	4.63	3.71	0.45	11.67	0.41	6.06	1.26	1.72	23.8659	0.0422935	0.0966709	0.00604193	0.00604193	0.0241677	0.0181258
3624274			1666	76.05	4.62	0.06	4.08	1.86	9.12	0.78	2.22	0.66	2.7	65.8084	0.555556	0.185185	0.185185	0.123457	0.123457	0.0617284
3624333	female	37	424	81.37	4.25	1.18	4.72	1.89	7.08	0.24	2.59	1.42	3.3	87.5598	0	0.49505	0	0	0	0
3624391			36701	88.98	7.23	0.41	3.26	1.78	12.21	0.53	1.49	1.42	1.68	32.4905	0.123251	0.0739503	0.0328668	0.027389	0.0328668	0.0301279
3624412	male	16	694	81.12	4.47	1.59	3.75	2.45	9.37	0.86	2.88	1.44	2.74	77.4775	0.143885	0.719424	0	0	0	0.143885
3624413			2921	88.98	7.57	0.82	2.67	1.34	10.61	0.1	1.68	1.3	1.44	56.7266	0.174581	0.174581	0.0349162	0.104749	0.0349162	0.0349162
3624429			18464	86.79	6.16	0.99	3.42	1.57	12.01	0.62	2.29	1	1.06	41.4403	0.1298	0.118983	0.03245	0.0216333	0.048675	0.03245
3624438			1003	92.52	8.57	0	2.89	3.29	15.45	1.2	1.3	1.69	1.69	76.4249	0.598802	0.499002	0.199601	0.299401	0.0998004	0.199601
3624450			3487	82.82	7.4	0.69	3.47	2.01	9.75	0.34	2.55	1.29	2.01	55.8918	0.288767	0.231014	0.115507	0.0288767	0.144383	0.0577534
3624475			25625	90.31	8.47	0.44	5.12	1.43	12.94	0.37	2.01	1.37	1.07	27.1145	0.113985	0.0786102	0.0314441	0.0235831	0.0353746	0.0235831
3624485			504	92.86	8.53	0.79	4.56	2.98	17.06	0.4	3.57	1.19	0.79	76.3441	0.394477	0.197239	0.197239	0	0.197239	0.197239
3624528	male	43	13142	83.34	3.83	0.7	2.9	2.85	11.92	0.31	1.44	0.99	0.78	48.1754	0.199954	0.123049	0.0615243	0.0769053	0.0461432	0.0538337
3624545			2250	80.49	2.09	3.47	2.58	0.67	8.04	0.8	4.04	1.02	1.47	57.9752	0.268216	0.223514	0.0894055	0.0447027	0.0447027	0
3624561			4642	89.81	6.33	0.93	2.74	2.63	13.4	0.67	1.85	1.1	1.12	56.9558	0.458115	0.196335	0.13089	0.065445	0.152705	0.065445
3624564			1214	71.5	0.25	0.82	0.99	0.49	8.07	0.33	0.82	0.49	1.15	27.0833	0	0	0	0	0	0
3624618	female	26	840	92.98	2.86	2.86	3.33	5.48	15.6	0.95	4.29	1.43	0.95	74.1433	1.30952	0.47619	0.119048	0.357143	0.595238	0.238095
3624654	male	27	21004	90.95	5.67	0.73	3.56	1.51	14.98	0.43	1.71	1.29	2.04	35.823	0.095388	0.095388	0.0143082	0.0286164	0.0286164	0.0286164
[truncated: 34,418 more rows]
